# Supplementary material for: The role of extracellular matrix in mouse and human corneal neovascularization
Source: Sci Rep. 2019 Oct 3;9:14272. doi: 10.1038/s41598-019-50718-8 (PMC6776511; doi:10.1038/s41598-019-50718-8)
Supplement: Supplementary file 2 — Supplementary table S1 [file 41598_2019_50718_MOESM2_ESM.xls]

## Sheet: Core Matrisome_Mm
Division	Category	Gene Symbol	Gene Name	Synonyms	MGI_IDs	MGI_IDs Links	UniProt_IDs	Refseq_IDs	Notes
Core matrisome	ECM Glycoproteins	5430419D17Rik	RIKEN cDNA 5430419D17 gene	-	MGI:1918645	MGI:1918645	Q8BZE1	NP_780375.2
Core matrisome	ECM Glycoproteins	Abi3bp	ABI gene family, member 3 (NESH) binding protein	5033411B22Rik|AI506287|BG172926|D930038M13Rik|MGC1	MGI:2444583	MGI:2444583	B2RWZ0:E9Q8E3:Q59IW5:Q59IW6:Q59IW7:Q59IW8:Q59IW9:Q8BKQ1:Q8BLU9:Q8BUA2:Q8R0M1	NP_001014421.2:NP_001014424.1:NP_001014423.1:NP_001014422.1:NP_001014421.2:NP_848905.2
Core matrisome	ECM Glycoproteins	Adipoq	adiponectin, C1Q and collagen domain containing	30kDa|APN|Acdc|Acrp30|GBP28|adipo|apM1	MGI:106675	MGI:106675	E9PWU4:Q60994:Q8BRW2	NP_033735.3
Core matrisome	ECM Glycoproteins	Aebp1	AE binding protein 1	ACLP	MGI:1197012	MGI:1197012	Q640N1	NP_033766.2
Core matrisome	ECM Glycoproteins	Agrn	agrin	Agrin	MGI:87961	MGI:87961	A2ASQ1:M0QWP1:O08860:Q52L98:Q5EBX5:Q6PCM6:Q80V56:Q8K326:Q91XS3:Q99KT4:Q9ERP2:Z4YJS5:Z4YK85	NP_067617.3
Core matrisome	ECM Glycoproteins	Ambn	ameloblastin	MGC107285	MGI:104655	MGI:104655	O55189:Q5M8P3:Q9CU73	NP_033794.1:XP_006534796.1
Core matrisome	ECM Glycoproteins	Amelx	amelogenin X chromosome	ALGN|AMGL|AMGX|Amel|Amg	MGI:88005	MGI:88005	P63277:Q5MAQ9:Q6PCW7:R9W2T8	NP_001075447.1:NP_001277300.1:NP_033796.1:XP_006528755.1:NP_001075447.1:NP_001277300.1:NP_033796.1
Core matrisome	ECM Glycoproteins	AW551984	expressed sequence AW551984	BCSC-1 |3222402N16	MGI:2143322	MGI:2143322	D3Z518:D3Z5E6:Q6P8K4:Q8BGF0:Q8C1D4	NP_001186485.1:NP_848852.1:XP_006510367.1:NP_001186485.1
Core matrisome	ECM Glycoproteins	Bglap2	bone gamma-carboxyglutamate protein 2	Bglap1|Bgp|Og2|mOC-B	MGI:88157	MGI:88157	P86547	NP_001027469.2
Core matrisome	ECM Glycoproteins	Bglap3	bone gamma-carboxyglutamate protein, related sequence 1	AI461847|MGC123552|ORG|mOC-X|Bglap-rs1	MGI:88155	MGI:88155	P54615:Q78H72	NP_112736.3:XP_006501001.1:NP_112736.3
Core matrisome	ECM Glycoproteins	Bmper	BMP-binding endothelial regulator	3110056H04Rik|CV-2|Crim3|Cv2	MGI:1920480	MGI:1920480	Q8CJ69	NP_082748.1	Growth Factor-binding
Core matrisome	ECM Glycoproteins	Bsph1	binder of sperm protein homolog 1	Gm767	MGI:2685613	MGI:2685613	B7ZWD1:Q3UW26	XP_006540164.1:NP_001028590.1
Core matrisome	ECM Glycoproteins	Bsph2	RIKEN cDNA 9230107M04 gene	Bsph2|Bsph2a|9230107M04Rik	MGI:1924934	MGI:1924934	Q0Q236	NP_001074411.1
Core matrisome	ECM Glycoproteins	Cdcp2	CUB domain containing protein 2	D030010E02Rik	MGI:3045328	MGI:3045328	Q8BQH6	NP_766461.1:XP_006503150.1
Core matrisome	ECM Glycoproteins	Cilp	cartilage intermediate layer protein, nucleotide pyrophosphohydrolase	9830114D16|C130036G17Rik	MGI:2444507	MGI:2444507	D6RD06:Q66K08	NP_775561.1
Core matrisome	ECM Glycoproteins	Cilp2	cartilage intermediate layer protein 2	1110031K21Rik|AA407300|CLIP-2	MGI:1915959	MGI:1915959	D3Z7H8:Q3V4C8	NP_081094.2
Core matrisome	ECM Glycoproteins	Coch	coagulation factor C homolog (Limulus polyphemus)	AW122937|Coch-5B2|D12H14S564E	MGI:1278313	MGI:1278313	Q3U0Z1:Q62507	NP_001185764.1:NP_031754.1
Core matrisome	ECM Glycoproteins	Col26a1	EMI domain containing 2	9430032K24Rik|BC002218|Col26a|Col26a1|Emu2|MGC7475|Emid2	MGI:2155345	MGI:2155345	Q91VF6:Q99LU7	NP_077794.2:XP_006504424.1
Core matrisome	ECM Glycoproteins	Colq	collagen-like tail subunit (single strand of homotrimer) of asymmetric acetylcholinesterase	MGC130387	MGI:1338761	MGI:1338761	D3Z1C2:E9PVR3:O35348:Q3KNA4	XP_006519256.1:NP_034067.2	Basement Membrane
Core matrisome	ECM Glycoproteins	Comp	cartilage oligomeric matrix protein	TSP5	MGI:88469	MGI:88469	A1A557:A2VCQ0:Q9R0G6	NP_057894.2
Core matrisome	ECM Glycoproteins	Creld1	cysteine-rich with EGF-like domains 1	AI843811	MGI:2152539	MGI:2152539	A8C1T7:Q91XD7	NP_598691.1:NP_598691.1
Core matrisome	ECM Glycoproteins	Creld2	cysteine-rich with EGF-like domains 2	5730592L21Rik|C85758	MGI:1923987	MGI:1923987	Q9CYA0	NP_083996.1
Core matrisome	ECM Glycoproteins	Crim1	cysteine rich transmembrane BMP regulator 1 (chordin like)	AU015004	MGI:1354756	MGI:1354756	Q3TWP4:Q8BS96:Q9JLL0	NP_056615.1
Core matrisome	ECM Glycoproteins	Crispld1	cysteine-rich secretory protein LCCL domain containing 1	Cocoacrisp|Lcrisp1	MGI:1934666	MGI:1934666	E0CYY0:Q8CGD2	NP_113579.2:XP_006495655.1:XP_006495656.1
Core matrisome	ECM Glycoproteins	Crispld2	cysteine-rich secretory protein LCCL domain containing 2	1810049K24Rik|Lcrisp2|Lgl1|MGC116029|coffeecrisp	MGI:1926142	MGI:1926142	Q8BZQ2	NP_084485.1:XP_006531570.1:XP_006531571.1:XP_006531572.1
Core matrisome	ECM Glycoproteins	Ctgf	connective tissue growth factor	Ccn2|Fisp12|Hcs24|fisp-12	MGI:95537	MGI:95537	H3BJW0:H3BK14:P29268	NP_034347.2	CCN Family
Core matrisome	ECM Glycoproteins	Cthrc1	collagen triple helix repeat containing 1	1110014B07Rik	MGI:1915838	MGI:1915838	A2RRY6:B7ZMQ8:Q9D1D6	NP_081054.1
Core matrisome	ECM Glycoproteins	Cyr61	cysteine rich protein 61	AI325051|CCN1|Igfbp10	MGI:88613	MGI:88613	P18406:Q3TX21	NP_034646.1:NP_034646.1	CCN Family
Core matrisome	ECM Glycoproteins	Ddx26b	DEAD/H (Asp-Glu-Ala-Asp/His) box polypeptide 26B	4930535D10Rik|6330505F04Rik|D130066O12	MGI:2442593	MGI:2442593	E9PXU1:F6RIR5:F6WNG1:Q8BND4:Q8CCX8:Q8VE44	NP_766367.1
Core matrisome	ECM Glycoproteins	Dmbt1	deleted in malignant brain tumors 1	CRP|CRP-[a]|CRP-[b]|Crpd|DBMT1|gp300	MGI:106210	MGI:106210	B6V683:E9QPG8:Q60997	NP_031795.2
Core matrisome	ECM Glycoproteins	Dmp1	dentin matrix protein 1	AV020965|Dmp|MGC130441|PP	MGI:94910	MGI:94910	O55188:Q2HJ09	NP_058059.2:XP_006534829.1
Core matrisome	ECM Glycoproteins	Dpt	dermatopontin	1810032B19Rik|5033416F05Rik|EQ-1|Eq1	MGI:1928392	MGI:1928392	Q9QZZ6	NP_062733.1
Core matrisome	ECM Glycoproteins	Dspp	dentin sialophosphoprotein	Dmp2|Dmp3|Dpp|Dsp|MGC124498	MGI:109172	MGI:109172	A1L2Z1:E9Q9Z9:P97399:Q1JQ89	NP_034210.2
Core matrisome	ECM Glycoproteins	Ecm1	extracellular matrix protein 1	AI663821|p85	MGI:103060	MGI:103060	B7ZNR0:D3YV22:D3YV64:D3YZV0:D3Z038:D3Z0U9:D3Z772:F8WI14:Q3TDX7:Q3TXB7:Q61508	NP_001239582.1:NP_001239582.1:NP_031925.2:NP_031925.2
Core matrisome	ECM Glycoproteins	Ecm2	extracellular matrix protein 2, female organ and adipocyte specific	9030618O22Rik|BC065151|MGC107322|tenonectin	MGI:3039578	MGI:3039578	Q5FW85:Q9D314	NP_001012324.1
Core matrisome	ECM Glycoproteins	Edil3	EGF-like repeats and discoidin I-like domains 3	Del-1|Del1	MGI:1329025	MGI:1329025	O35474:Q8C4U8:Q8C8K0	NP_001033076.1:NP_034233.1:NP_034233.1:NP_001033076.1:NP_034233.1
Core matrisome	ECM Glycoproteins	Efemp1	epidermal growth factor-containing fibulin-like extracellular matrix protein 1	MGC37612	MGI:1339998	MGI:1339998	F6ZFS0:Q3TRR8:Q8BPB5:Q8K0J4:Q8R1U8	NP_666127.2:XP_006514723.1	Fibulin
Core matrisome	ECM Glycoproteins	Efemp2	epidermal growth factor-containing fibulin-like extracellular matrix protein 2	0610011K11Rik|MBP1	MGI:1891209	MGI:1891209	E9PYW6:E9Q1U0:E9Q2A0:E9Q2T8:E9Q3F3:E9Q3N9:E9Q8E0:F6R0V7:F6Z1C2:F7AYH6:G5E8D6:Q542X5:Q9JM06:Q9WVJ9	NP_001157824.1:NP_001157824.1:NP_067449.3:XP_006531871.1:NP_067449.3:XP_006531871.1	Fibulin
Core matrisome	ECM Glycoproteins	Egfem1	RIKEN cDNA 6130401L20 gene	6130401L20Rik	MGI:1922990	MGI:1922990	B7ZCE7:B7ZCE9:D3YVN3:D3YYS1:F6ZMV2:Q8C088:Q9CXD8	NP_083688.1:NP_001161220.1:NP_083688.1:NP_083688.1
Core matrisome	ECM Glycoproteins	Egflam	EGF-like, fibronectin type III and laminin G domains	5930412K08|AU040377	MGI:2146149	MGI:2146149	E0CXM4:Q4VBE4	NP_001276425.1:NP_848863.1:XP_006520053.1
Core matrisome	ECM Glycoproteins	Eln	elastin	AI385707|AI480567|E030024M20Rik	MGI:95317	MGI:95317	P54320	NP_031951.2
Core matrisome	ECM Glycoproteins	Emid1	EMI domain containing 1	AW122071|CO-5|Emu1	MGI:2155091	MGI:2155091	E0CY77:F6U7K9:F6YMU2:F7BCQ7:Q5SUT2:Q8VDH3:Q91VF5	NP_542162.1:NP_542162.1
Core matrisome	ECM Glycoproteins	Emilin1	elastin microfibril interfacer 1	5830419M17Rik|AW229038|BB105748|EMILIN-1|gp115	MGI:1926189	MGI:1926189	Q3U254:Q3USG5:Q3UUU0:Q99K41	NP_598679.1
Core matrisome	ECM Glycoproteins	Emilin2	elastin microfibril interfacer 2	FOAP-10	MGI:2389136	MGI:2389136	D0ESZ4:Q3TBC8:Q3TBD3:Q3TCC1:Q3TDB5:Q3TDP9:Q3U1J9:Q8K482	XP_006524348.1:NP_660140.1:NP_660140.1
Core matrisome	ECM Glycoproteins	Emilin3	elastin microfibril interfacer 3	1110013O17Rik|EMILIN-T|Emilin5	MGI:2389142	MGI:2389142	A2A4B4:P59900	NP_001278074.1:NP_001278074.1:NP_878260.1
Core matrisome	ECM Glycoproteins	Fbln1	fibulin 1	-	MGI:95487	MGI:95487	B2CQD6:Q08879:Q3TW70:Q3TWK8	NP_034310.2:NP_034310.2:XP_006520500.1:NP_034310.2	Fibulin
Core matrisome	ECM Glycoproteins	Fbln2	fibulin 2	5730577E14Rik	MGI:95488	MGI:95488	D3Z5B0:D3Z5S2:P37889:Q3TGL4:Q99K58	NP_032018.2:XP_006505593.1:NP_001074906.1	Fibulin
Core matrisome	ECM Glycoproteins	Fbln5	fibulin 5	A55|DANCE|EVEC	MGI:1346091	MGI:1346091	Q9WVH9	NP_035942.1	Fibulin
Core matrisome	ECM Glycoproteins	Fbln7	fibulin 7	1600015H20Rik|AI464334|TM14	MGI:1917620	MGI:1917620	Q501P1:Q80WW7:Q99LM8	NP_077199.2	Fibulin
Core matrisome	ECM Glycoproteins	Fbn1	fibrillin 1	AI536462|B430209H23|Fib-1|Tsk	MGI:95489	MGI:95489	A2AQ53:O88840:Q3TNW1:Q3TRZ5:Q60784:Q61554:Q7TMG6:Q99L19	NP_032019.2:XP_006498810.1
Core matrisome	ECM Glycoproteins	Fbn2	fibrillin 2	BC063774|Fib-2|KIAA4226|mKIAA4226|sne|sy	MGI:95490	MGI:95490	Q571J3:Q60789:Q61555	NP_034311.2:XP_006544558.1
Core matrisome	ECM Glycoproteins	Fga	fibrinogen alpha chain	ENSMUSG00000059807|Fib	MGI:1316726	MGI:1316726	E9PV24:Q99K47	NP_001104518.1:NP_034326.1	Hemostasis
Core matrisome	ECM Glycoproteins	Fgb	fibrinogen beta chain	2510049G14Rik	MGI:99501	MGI:99501	Q3TGR2:Q8K0E8	NP_862897.1:NP_862897.1	Hemostasis
Core matrisome	ECM Glycoproteins	Fgg	fibrinogen gamma chain	3010002H13Rik|AI256424	MGI:95526	MGI:95526	Q3UEM7:Q3UER8:Q8VCM7	NP_598623.1:XP_006502484.1:NP_598623.1	Hemostasis
Core matrisome	ECM Glycoproteins	Fgl1	fibrinogen-like protein 1	MGC37822|Mfire1	MGI:102795	MGI:102795	Q0P684:Q71KU9:Q8BUL3	NP_663569.2
Core matrisome	ECM Glycoproteins	Fgl2	fibrinogen-like protein 2	AI385601|musfiblp	MGI:103266	MGI:103266	P12804:Q544K3	NP_032039.2:NP_032039.2
Core matrisome	ECM Glycoproteins	Fn1	fibronectin 1	E330027I09|Fn|Fn-1|MGC117493	MGI:95566	MGI:95566	B7ZNJ1:B9EHT6:P11276:Q3TBB4:Q3TCF1:Q3TCL7:Q3UGY5:Q3UH17:Q3UHL6:Q3UHR1:Q3UZF9:Q4KL80:Q8R3F3:Q99KD0	NP_001263342.1:NP_001263340.1:NP_034363.1:NP_001263339.1:NP_001263342.1:NP_001263337.1:NP_001263341.1:NP_001263338.1:NP_001263339.1:NP_001263341.1:NP_001263337.1:NP_034363.1
Core matrisome	ECM Glycoproteins	Fndc1	fibronectin type III domain containing 1	1110027O12Rik|1110051A18Rik|KIAA1866|mKIAA1866	MGI:1915905	MGI:1915905	E9PXG4:E9Q043:E9Q8V0:Q5DTU3:Q9CTD1	NP_001074885.1
Core matrisome	ECM Glycoproteins	Fndc7	fibronectin type III domain containing 7	E230011A21Rik|MGC132926	MGI:2443535	MGI:2443535	A2AED3:F7A5B5:J3QMB8:Z4YMD2	NP_001159437.1:NP_796065.2
Core matrisome	ECM Glycoproteins	Fndc8	fibronectin type III domain containing 8	4930466G16Rik	MGI:1926169	MGI:1926169	B2RQ03:Q9D2H8	NP_084500.1:NP_084500.1
Core matrisome	ECM Glycoproteins	Fras1	Fraser syndrome 1 homolog (human)	E130113P14Rik|bl|mKIAA1500	MGI:2385368	MGI:2385368	Q80T14:Q8BPP7	NP_780682.3
Core matrisome	ECM Glycoproteins	Gas6	growth arrest specific 6	Gas-6	MGI:95660	MGI:95660	Q61592	NP_062394.2
Core matrisome	ECM Glycoproteins	Gldn	gliomedin	CRG-L2|Clom|Colm|Crgl2|Crlg2	MGI:2388361	MGI:2388361	Q08AT9:Q8BMF8	NP_796324.1
Core matrisome	ECM Glycoproteins	Hmcn1	hemicentin 1	EG545370|Gm201	MGI:2685047	MGI:2685047	D3YXG0:D3Z2Q7:H3BJH2:Q8C716	NP_001019891.2	Fibulin
Core matrisome	ECM Glycoproteins	Hmcn2	hemicentin 2	D030068H01|MGC31312|MGC49669	MGI:2677838	MGI:2677838	A2AJ76:F6VSY0	XP_006498568.1
Core matrisome	ECM Glycoproteins	Ibsp	integrin binding sialoprotein	BSP|Bsp2	MGI:96389	MGI:96389	Q3TRM5:Q61711	NP_032344.2
Core matrisome	ECM Glycoproteins	Igfals	insulin-like growth factor binding protein, acid labile subunit	ALS|Albs|KIAA4111|MGC150140|MGC150141|mKIAA4111	MGI:107973	MGI:107973	P70389:Q3KQP3:Q570Z9:Q791Q5	NP_032366.2	Growth Factor-binding
Core matrisome	ECM Glycoproteins	Igfbp1	insulin-like growth factor binding protein 1	-	MGI:96436	MGI:96436	P47876:Q91WV8	NP_032367.3	Growth Factor-binding
Core matrisome	ECM Glycoproteins	Igfbp2	insulin-like growth factor binding protein 2	AI255832|Igfbp-2	MGI:96437	MGI:96437	D3YU40:P47877:Q9D057	XP_006495770.1:NP_032368.2	Growth Factor-binding
Core matrisome	ECM Glycoproteins	Igfbp3	insulin-like growth factor binding protein 3	AI649005|IGFBP-3|IGgfbp3	MGI:96438	MGI:96438	P47878:Q3UR87:Q8BP94	NP_032369.2:NP_032369.2	Growth Factor-binding
Core matrisome	ECM Glycoproteins	Igfbp4	insulin-like growth factor binding protein 4	AI875747|Deb2|IGFBP-4	MGI:96439	MGI:96439	H3BJT2:H3BLB7:P47879:Q8BSM9	NP_034647.1	Growth Factor-binding
Core matrisome	ECM Glycoproteins	Igfbp5	insulin-like growth factor binding protein 5	AI256729|AW208790|IGFBP-5|IGFBP-5P	MGI:96440	MGI:96440	Q07079:Q3TT49:Q3UQV0:Q99KY8	NP_034648.2:NP_034648.2	Growth Factor-binding
Core matrisome	ECM Glycoproteins	Igfbp6	insulin-like growth factor binding protein 6	IGFBP-6	MGI:96441	MGI:96441	P47880	NP_032370.2	Growth Factor-binding
Core matrisome	ECM Glycoproteins	Igfbp7	insulin-like growth factor binding protein 7	Fstl2|Mac25	MGI:1352480	MGI:1352480	A0A5E1:E9Q5D9:F8WH23:Q3U131:Q3UFA6:Q61581:Q811C8	NP_001152990.1:NP_032074.3:NP_032074.3	Growth Factor-binding
Core matrisome	ECM Glycoproteins	Igfbpl1	insulin-like growth factor binding protein-like 1	2810011G06Rik|2810453O06Rik|IGFBPL	MGI:1933198	MGI:1933198	Q80W15	NP_061211.1	Growth Factor-binding
Core matrisome	ECM Glycoproteins	Igsf10	immunoglobulin superfamily, member 10	6530405F15Rik|9030224D03|AA409708|AA536958|AI41462	MGI:1923481	MGI:1923481	Q3V1M1	NP_001156356.1:XP_006501528.1:XP_006501529.1:XP_006501530.1
Core matrisome	ECM Glycoproteins	Kcp	kielin/chordin-like protein	AW060220|Crim2|Gm793	MGI:2141640	MGI:2141640	E0CYL0:E9QNB3:F6UH68:F7B5X1:F7DED4:F7DEV6:Q3U492:Q6PB40	NP_001025156.3	Growth Factor-binding
Core matrisome	ECM Glycoproteins	Lama1	laminin, alpha 1	AA408497|Lama	MGI:99892	MGI:99892	F8VQ40:P19137	NP_032506.2:NP_032506.2	Laminin, Basement Membrane
Core matrisome	ECM Glycoproteins	Lama2	laminin, alpha 2	5830440B04|KIAA4087|dy|mKIAA4087|mer|merosin	MGI:99912	MGI:99912	Q5DTP0:Q60675:Q7TQI9:Q8C9J2:Q8R145	NP_032507.2:NP_032507.2	Laminin, Basement Membrane
Core matrisome	ECM Glycoproteins	Lama3	laminin, alpha 3	Lama3B|[a]3B	MGI:99909	MGI:99909	Q3UU65:Q61789	NP_034810.1:XP_006525753.1	Laminin, Basement Membrane
Core matrisome	ECM Glycoproteins	Lama4	laminin, alpha 4	MGC141567	MGI:109321	MGI:109321	P97927:Q3ULY0:Q6PHW3:Q8BSJ0:Q91VV0:Q91YG8	NP_034811.2	Laminin, Basement Membrane
Core matrisome	ECM Glycoproteins	Lama5	laminin, alpha 5	AA408760|AA408762|AI853660|[a]5|laminin-511|mKIAA0	MGI:105382	MGI:105382	Q3TZ05:Q61001:Q80VE8:Q8R3Y7	NP_001074640.1:NP_001074640.1	Laminin, Basement Membrane
Core matrisome	ECM Glycoproteins	Lamb1	laminin B1 subunit 1	C77966|C80098|C81607|D130003D08Rik|Lamb-1|Lamb1-1	MGI:96743	MGI:96743	B9EKB0:E9PYT5:E9Q339:E9QN70:P02469:Q0V927:Q3TNZ8:Q3UHL7:Q3UR38:Q8K271:Q9CRX6	NP_032508.2:XP_006515056.1:NP_032508.2	Laminin, Basement Membrane
Core matrisome	ECM Glycoproteins	Lamb2	laminin, beta 2	AW211941|Lamb-2|Lams	MGI:99916	MGI:99916	Q3USI2:Q61292	NP_032509.2:NP_032509.2:XP_006511711.1	Laminin, Basement Membrane
Core matrisome	ECM Glycoproteins	Lamb3	laminin, beta 3	-	MGI:99915	MGI:99915	Q61087:Q61964:Q8C5B3	NP_001264857.1:NP_032510.2:XP_006497295.1:XP_006497296.1:NP_032510.2	Laminin, Basement Membrane
Core matrisome	ECM Glycoproteins	Lamc1	laminin, gamma 1	Lamb2	MGI:99914	MGI:99914	F6SFQ3:F6TLW1:F8VQJ3:P02468:Q3TRH4:Q3UFZ9:Q3UNG0:Q3URV4:Q6PHM1	NP_034813.2	Laminin, Basement Membrane
Core matrisome	ECM Glycoproteins	Lamc2	laminin, gamma 2	AA589349	MGI:99913	MGI:99913	G5E874:Q3UI29:Q61092:Q61965:Q9R086	NP_032511.3	Laminin, Basement Membrane
Core matrisome	ECM Glycoproteins	Lamc3	laminin gamma 3	AI562206|AW240805	MGI:1344394	MGI:1344394	A2ATM9:Q99K04:Q9R0B6	NP_035966.2	Laminin, Basement Membrane
Core matrisome	ECM Glycoproteins	Lgi1	leucine-rich repeat LGI family, member 1	BB130740	MGI:1861691	MGI:1861691	D3YW56:Q9JIA1	NP_064674.1
Core matrisome	ECM Glycoproteins	Lgi2	leucine-rich repeat LGI family, member 2	mKIAA1916	MGI:2180196	MGI:2180196	Q50DZ7:Q8BYS1:Q8K4Z0	XP_006504027.1:NP_659194.1
Core matrisome	ECM Glycoproteins	Lgi3	leucine-rich repeat LGI family, member 3	AI841179|AW049851	MGI:2182619	MGI:2182619	Q3V1R3:Q8K406	NP_660254.1:NP_660254.1
Core matrisome	ECM Glycoproteins	Lgi4	leucine-rich repeat LGI family, member 4	Lgil3|MGC107385|clp	MGI:2180197	MGI:2180197	F7CXY1:Q3UYI9:Q4KMN2:Q8K1S1	NP_653139.2
Core matrisome	ECM Glycoproteins	Lrg1	leucine-rich alpha-2-glycoprotein 1	1300008B03Rik|2310031E04Rik|Lrg|Lrhg|MGC102387	MGI:1924155	MGI:1924155	Q91XL1	NP_084072.1
Core matrisome	ECM Glycoproteins	Ltbp1	latent transforming growth factor beta binding protein 1	9430031G15Rik|9830146M04|Ltbp-1|Tgfb	MGI:109151	MGI:109151	B1B1E2:Q8C6S0:Q8CG19:Q99PJ3	NP_064303.2:NP_996841.1:XP_006524418.1	Growth Factor-binding
Core matrisome	ECM Glycoproteins	Ltbp2	latent transforming growth factor beta binding protein 2	AW208642|MGC144212	MGI:99502	MGI:99502	E9Q1D6:E9QNQ3:F6UFW9:F6WSP3:F6XGT5:O08999:Q0VD84	NP_038617.3:NP_038617.3	Growth Factor-binding
Core matrisome	ECM Glycoproteins	Ltbp3	latent transforming growth factor beta binding protein 3	Ltbp2|mFLJ00070	MGI:1101355	MGI:1101355	F8VQ06:Q61810:Q9CVK2	NP_032546.2:NP_032546.2	Growth Factor-binding
Core matrisome	ECM Glycoproteins	Ltbp4	latent transforming growth factor beta binding protein 4	2310046A13Rik|MGC175966	MGI:1321395	MGI:1321395	B2RU79:D3Z598:E9Q6B8:E9QPS5:F6W6Z0:Q3UGU1:Q8BXY5:Q8K4G1	NP_001107021.1:NP_783572.2	Growth Factor-binding
Core matrisome	ECM Glycoproteins	Matn1	matrilin 1, cartilage matrix protein	CMP|Crtm|Mat1|matrilin-1	MGI:106591	MGI:106591	P51942	NP_034899.2
Core matrisome	ECM Glycoproteins	Matn2	matrilin 2	Crtm2|MGC102477|matrilin-2	MGI:109613	MGI:109613	O08746:Q3TQ80:Q569V0:Q8C435:Q99K64	XP_006520086.1:NP_058042.2
Core matrisome	ECM Glycoproteins	Matn3	matrilin 3	AV009181	MGI:1328350	MGI:1328350	O35701:Q6IR12	NP_034900.4
Core matrisome	ECM Glycoproteins	Matn4	matrilin 4	matrilin-4	MGI:1328314	MGI:1328314	F2Z3U4:F2Z468:F2Z469:O89029	NP_001239492.1:NP_038620.2:NP_001239492.1
Core matrisome	ECM Glycoproteins	Mepe	matrix extracellular phosphoglycoprotein with ASARM motif (bone)	Of45	MGI:2137384	MGI:2137384	Q3TYV1:Q3TYZ5:Q8K4L6:Q924I1	NP_444402.2
Core matrisome	ECM Glycoproteins	Mfap1a	microfibrillar-associated protein 1A	4432409M24Rik|Mfap1	MGI:1914782	MGI:1914782	Q9CQU1	NP_001075444.1:NP_080496.1
Core matrisome	ECM Glycoproteins	Mfap1b	microfibrillar-associated protein 1B	-	MGI:3694697	MGI:3694697	Q9CQU1	NP_001075444.1
Core matrisome	ECM Glycoproteins	Mfap2	microfibrillar-associated protein 2	AI893631|Magp|Magp1	MGI:99559	MGI:99559	P55002:Q99PM0	NP_001155271.1:NP_032572.2
Core matrisome	ECM Glycoproteins	Mfap3	microfibrillar-associated protein 3	2610509F16Rik|2700079M14Rik|AW536327	MGI:1924068	MGI:1924068	D3Z5B4:Q3U2S9:Q922T2	NP_663401.2:NP_850930.1:XP_006532913.1
Core matrisome	ECM Glycoproteins	Mfap4	microfibrillar-associated protein 4	1110007F23Rik	MGI:1342276	MGI:1342276	Q9D1H9	NP_083844.1:XP_006534485.1
Core matrisome	ECM Glycoproteins	Mfap5	microfibrillar associated protein 5	MAGP-2	MGI:1354387	MGI:1354387	D3YW93:D3Z0U1:D3Z3L7:D3Z4D7:F8WJ99:Q9QZJ6	XP_006506427.1:NP_056591.1
Core matrisome	ECM Glycoproteins	Mfge8	milk fat globule-EGF factor 8 protein	AA408458|AI325141|MFG-E8|Mfgm|P47|SED1|lactadherin	MGI:102768	MGI:102768	P21956:Q3TDU5	NP_032620.2:NP_001038954.1
Core matrisome	ECM Glycoproteins	Mgp	matrix Gla protein	Mglap	MGI:96976	MGI:96976	P19788:Q3TVX6:Q6NSS4:Q8VEK8	NP_032623.1
Core matrisome	ECM Glycoproteins	Mmrn1	multimerin 1	4921530G03Rik|Emilin4|Mmrn	MGI:1918195	MGI:1918195	B2RPV6:B7ZMT5:G3UVV6	NP_001156979.1:NP_081889.1:NP_081889.1
Core matrisome	ECM Glycoproteins	Mmrn2	multimerin 2	AA986839|ENDOGLYX1|Emilin3|EndoGlyx-1|MGC41271	MGI:2385618	MGI:2385618	A6H6E2	NP_694767.3
Core matrisome	ECM Glycoproteins	Ndnf	RIKEN cDNA A930038C07 gene	epidermacan|A930038C07Rik	MGI:1915419	MGI:1915419	Q8C119	NP_765987.2:XP_006506591.1
Core matrisome	ECM Glycoproteins	Nell1	NEL-like 1 (chicken)	B230343H07Rik|l7R6	MGI:2443902	MGI:2443902	D3YV40:D3YWD8:Q2VWQ2	NP_001032995.1
Core matrisome	ECM Glycoproteins	Nell2	NEL-like 2 (chicken)	A330108N19Rik|R75516|mel91	MGI:1858510	MGI:1858510	Q61220:Q8BM06:Q8BM43	NP_001276582.1:XP_006521226.1
Core matrisome	ECM Glycoproteins	Nid1	nidogen 1	A630025O17|Nid|entactin|entactin-1|nidogen-1	MGI:97342	MGI:97342	P10493	NP_035047.2	Basement Membrane
Core matrisome	ECM Glycoproteins	Nid2	nidogen 2	AW547149|Ly111|NID-2|entactin-2|nidogen-2	MGI:1298229	MGI:1298229	O88322:Q3TPN0:Q3US45:Q3V4C0:Q8C6Z2:Q8R5G0	NP_032721.2:NP_032721.2:NP_032721.2:NP_032721.2	Basement Membrane
Core matrisome	ECM Glycoproteins	Nov	nephroblastoma overexpressed gene	C130088N23Rik|CCN3	MGI:109185	MGI:109185	Q3U2X7:Q64299	NP_035060.1
Core matrisome	ECM Glycoproteins	Npnt	nephronectin	1110009H02Rik|AA682063|AI314031|Nctn|POEM	MGI:2148811	MGI:2148811	D3YTX1:D3Z4D3:Q3TYB4:Q91V88	NP_001274032.1:NP_001274032.1:NP_001025007.1:NP_001274030.1:NP_001274031.1:NP_277060.2
Core matrisome	ECM Glycoproteins	Ntn1	netrin 1	AI561871|BC019633|Netrin-1	MGI:105088	MGI:105088	B0QZL0:O09118	NP_032770.2
Core matrisome	ECM Glycoproteins	Ntn3	netrin 3	Ntn2l	MGI:1341188	MGI:1341188	Q52KG2:Q9R1A3	NP_035077.1:NP_035077.1
Core matrisome	ECM Glycoproteins	Ntn4	netrin 4	-	MGI:1888978	MGI:1888978	D3Z053:Q0VEM1:Q9JI33	NP_067295.2:NP_067295.2
Core matrisome	ECM Glycoproteins	Ntn5	netrin 5	Gm484	MGI:2685330	MGI:2685330	Q3UQ22:S4R1A5:S4R1X6	NP_001028528.2:NP_001276622.1:NP_001276621.1:NP_001276622.1
Core matrisome	ECM Glycoproteins	Ntng1	netrin G1	A930010C08Rik|AI853992|Lmnt1|MGC99878	MGI:1934028	MGI:1934028	F7CVQ1:F8WJ48:F8WJ50:F8WJ51:Q8BPN6:Q8R4G0:Q9CTQ0	NP_001156820.1:NP_001156821.1:NP_001156822.1:NP_001156823.1:NP_109624.1:NP_597995.1:XP_006502422.1:XP_006502423.1
Core matrisome	ECM Glycoproteins	Ntng2	netrin G2	2610016D08Rik|Lmnt2	MGI:2159341	MGI:2159341	A2AKW8:A2AKX2:J3QNA0:Q8R4F1:V9GX85	NP_598007.1:NP_598007.1:NP_598008.1
Core matrisome	ECM Glycoproteins	Oit3	oncoprotein induced transcript 3	EF-9|LZP	MGI:1201782	MGI:1201782	Q3U5T0:Q8R4V5	NP_035089.1
Core matrisome	ECM Glycoproteins	Otog	otogelin	4932420K09|Otgn|twt	MGI:1202064	MGI:1202064	G3UWC8:O55225	NP_038652.2
Core matrisome	ECM Glycoproteins	Otogl	predicted gene 6924	EG628870|Gm6924	MGI:3647600	MGI:3647600	F7A4A7	NP_001171038.1
Core matrisome	ECM Glycoproteins	Otol1	predicted gene 414	Otol1|Gm414	MGI:2685260	MGI:2685260	Q4ZJM7	NP_001018041.2
Core matrisome	ECM Glycoproteins	Papln	papilin, proteoglycan-like sulfated glycoprotein	E030033C16Rik	MGI:2386139	MGI:2386139	B7ZN28:Q9EPX2	NP_001192272.1:XP_006515568.1:NP_570957.2
Core matrisome	ECM Glycoproteins	Pcolce	procollagen C-endopeptidase enhancer protein	-	MGI:105099	MGI:105099	D3YUE2:D3YWH0:D3YZE3:F6QJE1:Q3TX39:Q3UIP2:Q3UN82:Q61398	XP_006504621.1:NP_032814.2:NP_032814.2:NP_032814.2
Core matrisome	ECM Glycoproteins	Pcolce2	procollagen C-endopeptidase enhancer 2	2400001O18Rik|Pcpe2	MGI:1923727	MGI:1923727	Q8R4W6	NP_083896.1
Core matrisome	ECM Glycoproteins	Postn	periostin, osteoblast specific factor	AI747096|OSF-2|Osf2|PLF|PN|Periostin|peri	MGI:1926321	MGI:1926321	F7C9H0:Q3U4U1:Q62009:Q6GUA3	NP_001185694.1:NP_001185695.1:NP_056599.1:XP_006501716.1:XP_006501717.1
Core matrisome	ECM Glycoproteins	Pxdn	peroxidasin homolog (Drosophila)	2310075M15Rik|C85409|E330004E07|VPO1|mKIAA0230	MGI:1916925	MGI:1916925	B2RX13:D3Z5M7:Q3UQ28:Q80U60	NP_852060.2
Core matrisome	ECM Glycoproteins	Reln	reelin	reeler|rl	MGI:103022	MGI:103022	A1IH02:A1IH03:F6U2B2:Q148P9:Q60841:Q64FW1:Q8C978	NP_035391.2:XP_006535709.1
Core matrisome	ECM Glycoproteins	Rspo1	R-spondin homolog (Xenopus laevis)	R-spondin|Rspondin	MGI:2183426	MGI:2183426	B1ASC1:Q9Z132	NP_619624.2:NP_619624.2
Core matrisome	ECM Glycoproteins	Rspo2	R-spondin 2 homolog (Xenopus laevis)	2610028F08Rik|AA673245|D430027K22|ftls	MGI:1922667	MGI:1922667	Q8BFU0	NP_766403.1:XP_006520968.1
Core matrisome	ECM Glycoproteins	Rspo3	R-spondin 3 homolog (Xenopus laevis)	2810459H04Rik|AW742308|Cristin1|MGC118442|Thsd2	MGI:1920030	MGI:1920030	Q2TJ95	NP_082627.3
Core matrisome	ECM Glycoproteins	Rspo4	R-spondin family, member 4	A730099F22|A930029K19Rik	MGI:1924467	MGI:1924467	A0AUN1:Q0P5Y9:Q8BJ73	NP_001035779.1:NP_001035779.1
Core matrisome	ECM Glycoproteins	Sbspon	predicted gene 106	Rpesp|Gm106	MGI:2684952	MGI:2684952	Q3UPR9	NP_001028460.1
Core matrisome	ECM Glycoproteins	Slamf6	SLAM family member 6	KAL1|KAL1b|Ly108|NTB-A|NTBA|SF2000	MGI:1353620	MGI:1353620	C6ESQ1:Q18PG5:Q18PJ0:Q18PJ2:Q8C9E6:Q9ET39	XP_006496950.1:NP_109635.1:XP_006496948.1:NP_109635.1:XP_006496948.1
Core matrisome	ECM Glycoproteins	Slit1	slit homolog 1 (Drosophila)	Slil1|mKIAA0813	MGI:1315203	MGI:1315203	E9Q117:E9Q2P0:E9QAW9:Q80TR4	NP_056563.2
Core matrisome	ECM Glycoproteins	Slit2	slit homolog 2 (Drosophila)	Drad-1|E030015M03Rik|E130320P19Rik|KIAA4141|Slil3|	MGI:1315205	MGI:1315205	B2RX05:B7ZNW9:G3UWQ3:G3UXV6:G3UY21:G3UYX7:G3UZ61:G3UZ88:G3UZW0:G3X909:Q5DTL5:Q8BPJ0:Q9R1B9	XP_006503879.1:NP_001278157.1:NP_001278156.1:XP_006503878.1:NP_848919.3
Core matrisome	ECM Glycoproteins	Slit3	slit homolog 3 (Drosophila)	Slil2	MGI:1315202	MGI:1315202	B2RX06:Q3UHN1:Q6ZQ39:Q9WVB4:Q9Z0Y6	NP_035542.2:NP_035542.2:NP_035542.2:NP_035542.2
Core matrisome	ECM Glycoproteins	Smoc1	SPARC related modular calcium binding 1	2600002F22Rik|AI848508|SRG	MGI:1929878	MGI:1929878	D3Z3A3:E9QKW2:Q8BLY1	NP_071711.2:NP_001139689.1:NP_071711.2
Core matrisome	ECM Glycoproteins	Smoc2	SPARC related modular calcium binding 2	1700056C05Rik|5430426J21Rik|Smoc2l	MGI:1929881	MGI:1929881	Q3TVR8:Q8CD91	NP_071710.2
Core matrisome	ECM Glycoproteins	Sned1	sushi, nidogen and EGF-like domains 1	6720455I24Rik|AI197264|AI642697|D430044C15Rik|SST3	MGI:3045960	MGI:3045960	F6V5H4:Q3UTN9:Q70E20	NP_766051.4
Core matrisome	ECM Glycoproteins	Sparc	secreted acidic cysteine rich glycoprotein	AA517111|BM-40	MGI:98373	MGI:98373	P07214:Q3TXI6:Q5NCU3:Q5NCU4:Q5NCU5	NP_033268.1:XP_006532729.1:NP_001277746.1:NP_001277746.1:NP_033268.1:XP_006532729.1
Core matrisome	ECM Glycoproteins	Sparcl1	SPARC-like 1	Ecm2|Sc1|hevin|mast9	MGI:108110	MGI:108110	P70663:Q3TYD5:Q3UYK7	NP_034227.3:XP_006534830.1:XP_006534831.1:NP_034227.3:NP_034227.3
Core matrisome	ECM Glycoproteins	Spon1	spondin 1, (f-spondin) extracellular matrix protein	AI666765|AW455831|BC020531|D330035F22Rik|FSP	MGI:2385287	MGI:2385287	Q3UYD7:Q8VCC9	NP_663559.1
Core matrisome	ECM Glycoproteins	Spon2	spondin 2, extracellular matrix protein	2310045I24Rik|AI504350|M-spondin|Mindin|Mspondin	MGI:1923724	MGI:1923724	Q3TEM5:Q6KAS6:Q8BMS2:Q8VD28	NP_598664.3:XP_006503685.1
Core matrisome	ECM Glycoproteins	Spp1	secreted phosphoprotein 1	AA960535|AI790405|Apl-1|BNSP|BSPI|Bsp|ETA-1|Eta|OP	MGI:98389	MGI:98389	D3Z116:D3Z4N2:D3Z513:F8WIP8:P10923:Q3TLP1:Q3TND2:Q3UBR1:Q3UZY3:Q547B5:Q6PKE3	NP_001191132.1:NP_001191162.1:NP_033289.2:NP_001191131.1:NP_001191162.1:NP_033289.2
Core matrisome	ECM Glycoproteins	Srpx	sushi-repeat-containing protein	drs|drs-1|drs-2|mDRS-1|mDRS-2	MGI:1858306	MGI:1858306	A2BE45:Q9R0M3	NP_058607.1
Core matrisome	ECM Glycoproteins	Srpx2	sushi-repeat-containing protein, X-linked 2	1110039C07Rik|SRP|SRPUL	MGI:1916042	MGI:1916042	Q8R054	NP_001077364.2:NP_081114.2
Core matrisome	ECM Glycoproteins	Sspo	SCO-spondin	C79529|Scospondin	MGI:2674311	MGI:2674311	E9Q0I4:Q8CG65:Q8CG66	NP_775604.3
Core matrisome	ECM Glycoproteins	Svep1	sushi, von Willebrand factor type A, EGF and pentraxin domain containing 1	1110021D17Rik|4833413O10Rik|AA387071|D430029O09Rik	MGI:1928849	MGI:1928849	A2AVA0	NP_073725.2
Core matrisome	ECM Glycoproteins	Tecta	tectorin alpha	Tctna	MGI:109575	MGI:109575	B7ZWA6:O08523	NP_033373.2:XP_006510211.1:XP_006510212.1:XP_006510213.1
Core matrisome	ECM Glycoproteins	Tectb	tectorin beta	Tctnb	MGI:109574	MGI:109574	D3Z273:D3Z3Y6:F6Z818:O08524:Q1HL20	NP_033374.2:XP_006526966.1:NP_033374.2:XP_006526966.1
Core matrisome	ECM Glycoproteins	Tgfbi	transforming growth factor, beta induced	68kDa|AI181842|AI747162|Beta-ig|MGC150270|big-h3	MGI:99959	MGI:99959	A1L353:A1L354:P82198:Q3TAY9:Q3TDZ5:Q3UBG4:Q3UXJ2	NP_033395.1:NP_033395.1
Core matrisome	ECM Glycoproteins	Thbs1	thrombospondin 1	TSP-1|TSP1|Thbs-1|tbsp1	MGI:98737	MGI:98737	P35441:Q3TP59:Q3TPD3:Q3TR40:Q80YQ1:Q8CGB2	XP_006499215.1:NP_035710.2
Core matrisome	ECM Glycoproteins	Thbs2	thrombospondin 2	TSP2|Thbs-2	MGI:98738	MGI:98738	Q03350:Q7TMT3:Q8K2B7	NP_035711.2
Core matrisome	ECM Glycoproteins	Thbs3	thrombospondin 3	TSP3|Thbs-3	MGI:98739	MGI:98739	D3Z6N1:E9PWF0:F6W6J3:Q05895	NP_038719.2
Core matrisome	ECM Glycoproteins	Thbs4	thrombospondin 4	TSP4	MGI:1101779	MGI:1101779	B2RTL6:Q9Z1T2	NP_035712.1:NP_035712.1
Core matrisome	ECM Glycoproteins	Thsd4	thrombospondin, type I, domain containing 4	AI585901|Adamtsl4|B230114P05Rik	MGI:2672033	MGI:2672033	B2RTG1:D3Z044:Q3UTY6:Q8C3I5	NP_001035516.2:NP_766032.1:XP_006510969.1:XP_006510970.1:XP_006510971.1
Core matrisome	ECM Glycoproteins	Tinag	tubulointerstitial nephritis antigen	AI452335|TIN-ag	MGI:1349477	MGI:1349477	Q91XG7:Q9WUR0:V9GXH5	NP_036163.3
Core matrisome	ECM Glycoproteins	Tinagl1	tubulointerstitial nephritis antigen-like 1	1110021J17Rik|AZ-1|AZ1|Arg1|Lcn7|TARP|Tinagl	MGI:2137617	MGI:2137617	H3BJ97:H3BKM8:Q4FJX7:Q99JR5	NP_001161805.1:NP_075965.2
Core matrisome	ECM Glycoproteins	Tnc	tenascin C	AI528729|C130033P17Rik|Hxb|MGC144208|MGC144209|TN|	MGI:101922	MGI:101922	Q148T4:Q148T5:Q80YX0:Q80YX1:Q8C9Z1:Q9WUU4	NP_035737.2:XP_006537840.1:NP_035737.2:XP_006537837.1:NP_035737.2
Core matrisome	ECM Glycoproteins	Tnfaip6	tumor necrosis factor alpha induced protein 6	TSG-6|Tnfip6|Tsg6	MGI:1195266	MGI:1195266	O08859:Q3USX6	NP_033424.1:NP_033424.1
Core matrisome	ECM Glycoproteins	Tnn	tenascin N	Tnw|tenascin-W	MGI:2665790	MGI:2665790	E9Q1F6:Q70HX0:Q80Z71:Q8CHL2	NP_808507.2
Core matrisome	ECM Glycoproteins	Tnr	tenascin R	J1-tenascin|TN-R|janusin|restrictin	MGI:99516	MGI:99516	Q8BYI9	NP_071707.2:XP_006496805.1:XP_006496806.1:XP_006496807.1
Core matrisome	ECM Glycoproteins	Tnxb	tenascin XB	TN-MHC|Tnx|tenascin-X	MGI:1932137	MGI:1932137	A1L0S4:E9Q2T3:O35452:Q3TAQ2:Q3V5L4:Q62308	NP_112453.2
Core matrisome	ECM Glycoproteins	Tsku	tsukushin	9530051K01Rik|E2ig4|Lrrc54|Tsk	MGI:2443855	MGI:2443855	Q08EE6:Q8CBR6	NP_001019790.1:NP_001162011.1:NP_001162012.1:NP_001162013.1:XP_006507895.1:XP_006507896.1:XP_006507897.1:XP_006507898.1:XP_006507899.1:XP_006507900.1:NP_001019790.1:NP_001162011.1:NP_001162012.1:NP_001162013.1:XP_006507895.1:XP_006507896.1:XP_006507897.1:XP_006507898.1:XP_006507899.1:XP_006507900.1
Core matrisome	ECM Glycoproteins	Tspear	RIKEN cDNA C330046G03 gene	ORF65|Tnep1|C330046G03Rik	MGI:2671932	MGI:2671932	J3S6Y1	NP_001274003.1
Core matrisome	ECM Glycoproteins	Vit	vitrin	1700052E02Rik|1700110E08Rik|2810429K11Rik	MGI:1921449	MGI:1921449	Q8VHI5	NP_001183957.1:NP_083089.1
Core matrisome	ECM Glycoproteins	Vtn	vitronectin	AI256434|Vn	MGI:98940	MGI:98940	P29788	NP_035837.1	Hemostasis
Core matrisome	ECM Glycoproteins	Vwa1	von Willebrand factor A domain containing 1	4932416A11Rik|WARP	MGI:2179729	MGI:2179729	Q8R2Z5	NP_680085.3
Core matrisome	ECM Glycoproteins	Vwa2	von Willebrand factor A domain containing 2	Amaco	MGI:2684334	MGI:2684334	Q70UZ7:Q8CE01	NP_766428.2:NP_766428.2
Core matrisome	ECM Glycoproteins	Vwa3a	von Willebrand factor A domain containing 3A	E030013G06Rik	MGI:3041229	MGI:3041229	E9Q0W9:F6YMQ0:F6Z0V3:Q3UVV9	NP_808365.2:XP_006507758.1:XP_006507759.1
Core matrisome	ECM Glycoproteins	Vwa3b	von Willebrand factor A domain containing 3B	4921511C04Rik|A230074B11Rik|Gm555|MGC182824	MGI:1918103	MGI:1918103	I6L9D7:Q810N7:Q8BH17:Q8C5X5:Q9D5X0	XP_006496441.1:XP_006496442.1:XP_006496443.1:XP_006496444.1:XP_006496445.1:XP_006496444.1
Core matrisome	ECM Glycoproteins	Vwa5a	von Willebrand factor A domain containing 5A	5830475I06Rik|AW552491|BCSC-1|E130119J22|Loh11cr2a	MGI:1915026	MGI:1915026	D3Z671:F6TIL5:Q99KC8	NP_001139429.1:NP_766355.3
Core matrisome	ECM Glycoproteins	Vwa5b1	von Willebrand factor A domain containing 5B1	4931403E03Rik	MGI:1922968	MGI:1922968	A9Z1V5:B1AZ81:E9Q709:F7D0T1	NP_083677.1:XP_006539306.1:XP_006539307.1:NP_083677.1:XP_006539306.1:XP_006539307.1
Core matrisome	ECM Glycoproteins	Vwa5b2	von Willebrand factor A domain containing 5B2	BB182430|EG328644|Gm1738|Gm931|MGC130431|MGC180294	MGI:2681859	MGI:2681859	E0CZ01:F2Z3U9:Q3UR50	NP_001138425.1:NP_872574.2:XP_006522361.1
Core matrisome	ECM Glycoproteins	Vwa7	DNA segment, Chr 17, human D6S56E 3	C6orf27|G7c|NG37|D17H6S56E-3	MGI:1306798	MGI:1306798	B2RQ76:B9EJA5:Q9JHA8	NP_613048.1:XP_006524439.1:XP_006525438.1:NP_613048.1
Core matrisome	ECM Glycoproteins	Vwa9	RIKEN cDNA 2010321M09 gene	2010321M09Rik	MGI:1917132	MGI:1917132	Q8R3P6	NP_001071099.1:NP_780362.2:XP_006511491.1:XP_006511492.1
Core matrisome	ECM Glycoproteins	Vwce	von Willebrand factor C and EGF domains	1300015B04Rik	MGI:1919018	MGI:1919018	Q3U515:Q80V54	NP_082189.1
Core matrisome	ECM Glycoproteins	Vwde	von Willebrand factor D and EGF domains	Gm467	MGI:2685313	MGI:2685313	Q6DFV8	NP_001013779.2
Core matrisome	ECM Glycoproteins	Vwf	Von Willebrand factor homolog	6820430P06Rik|AI551257|B130011O06Rik|C630030D09|F8	MGI:98941	MGI:98941	A2VCN5:E9QPU1:Q2I0J7:Q2I0J8:Q3TD35:Q3TPE1:Q3U017:Q8CIZ8:S4R195	XP_006505980.1:NP_035838.3	Hemostasis
Core matrisome	ECM Glycoproteins	Wisp1	WNT1 inducible signaling pathway protein 1	AW146261|Elm1	MGI:1197008	MGI:1197008	D3Z6X6:O54775:Q3UFJ5	NP_061353.1:NP_061353.1	CCN Family
Core matrisome	ECM Glycoproteins	Wisp2	WNT1 inducible signaling pathway protein 2	Ccn5|Crgr4|Ctgfl|Rcop1	MGI:1328326	MGI:1328326	A2AHD1:Q9Z0G4	NP_058569.2:NP_058569.2	CCN Family
Core matrisome	ECM Glycoproteins	Wisp3	WNT1 inducible signaling pathway protein 3	ENSMUSG00000062074|Gm735|WISP-3	MGI:2685581	MGI:2685581	D3Z5L9	NP_001120848.1	CCN Family
Core matrisome	ECM Glycoproteins	Zp1	zona pellucida glycoprotein 1	-	MGI:103073	MGI:103073	F7CW32:Q059L1:Q62005	NP_033606.2:NP_033606.2
Core matrisome	ECM Glycoproteins	Zp2	zona pellucida glycoprotein 2	Zp-2	MGI:99214	MGI:99214	P20239:Q3UX44:Q6IR45	NP_035905.1:XP_006507651.1:XP_006507652.1
Core matrisome	ECM Glycoproteins	Zp3	zona pellucida glycoprotein 3	Zp-3	MGI:99215	MGI:99215	F6VD35:P10761:Q3V2B5	NP_035906.1
Core matrisome	ECM Glycoproteins	Zp3r	zona pellucida 3 receptor	AV264399|SP56	MGI:104965	MGI:104965	E9PVX4:E9PZ07:G3X970:Q0VET1:Q60736	NP_033607.2:NP_033607.2
Core matrisome	ECM Glycoproteins	Zpld1	zona pellucida like domain containing 1	9430016A21Rik	MGI:2443415	MGI:2443415	Q8BGZ8	NP_848835.1:XP_006522194.1:XP_006522195.1:XP_006522196.1
Core matrisome	Collagens	Col10a1	collagen, type X, alpha 1	Col10a-1	MGI:88445	MGI:88445	Q05306	NP_034055.1
Core matrisome	Collagens	Col11a1	collagen, type XI, alpha 1	C530001D20Rik|cho	MGI:88446	MGI:88446	E9PVT8:Q3TST6:Q3TTT4:Q3UST0:Q61245:Q61246:Q8C4S5:Q8C6X0:V9GWX8	NP_031755.2:NP_031755.2
Core matrisome	Collagens	Col11a2	collagen, type XI, alpha 2	-	MGI:88447	MGI:88447	I7HJS8:I7HPY2:Q3UUU1:Q64739	NP_034056.1:NP_034056.1:XP_006523627.1:XP_006523628.1:XP_006523629.1:XP_006523630.1:XP_006523632.1:XP_006523633.1:XP_006525350.1:XP_006525351.1:XP_006525352.1:XP_006525353.1:XP_006525355.1:XP_006525356.1
Core matrisome	Collagens	Col12a1	collagen, type XII, alpha 1	AW743884	MGI:88448	MGI:88448	E9PX70:F6WIM8:J3KMS9:Q3TNZ7:Q60847	NP_001277237.1:XP_006510861.1	FACIT
Core matrisome	Collagens	Col13a1	collagen, type XIII, alpha 1	-	MGI:1277201	MGI:1277201	D3Z7B8:D3Z7B9:F6Y6J7:Q8CD80:Q8K036:Q9R1N9	XP_006513235.1:NP_031757.1
Core matrisome	Collagens	Col14a1	collagen, type XIV, alpha 1	5730412L22Rik|AW108078	MGI:1341272	MGI:1341272	B7ZNH7:F7D5Y4:K3W4R4:Q80X19	NP_851794.3:XP_006520447.1:XP_006520448.1	FACIT
Core matrisome	Collagens	Col15a1	collagen, type XV, alpha 1	-	MGI:88449	MGI:88449	A2AJY2:A2AJY4:A2AJY5:A2AJY6:A2AJY7:O35206	NP_034058.2	Basement Membrane
Core matrisome	Collagens	Col16a1	collagen, type XVI, alpha 1	2700007F12Rik|A530052M23Rik|AI838662|CA1F	MGI:1095396	MGI:1095396	A3KFV1:A3KFV2:A3KFV6:A3KFV7:E9Q0X4:Q8BLX7:Q8CIF9:Q8K388	NP_082542.3	FACIT
Core matrisome	Collagens	Col17a1	collagen, type XVII, alpha 1	BP180|Bpag|Bpag2	MGI:88450	MGI:88450	Q07563	NP_001277754.1:NP_031758.2
Core matrisome	Collagens	Col18a1	collagen, type XVIII, alpha 1	endostatin	MGI:88451	MGI:88451	D3Z556:D3Z5C2:E9QPX1:P39061	XP_006513236.1:NP_001103461.1:NP_034059.2	Basement Membrane
Core matrisome	Collagens	Col19a1	collagen, type XIX, alpha 1	-	MGI:1095415	MGI:1095415	F8WHV4:Q0VF58	NP_031759.2:XP_006495708.1	FACIT
Core matrisome	Collagens	Col1a1	collagen, type I, alpha 1	Col1a-1|Cola-1|Cola1|Mov-13|Mov13	MGI:88467	MGI:88467	P11087:Q60785:Q99LL6	NP_031768.2
Core matrisome	Collagens	Col1a2	collagen, type I, alpha 2	AA960264|AI325291|Col1a-2|Cola-2|Cola2|oim	MGI:88468	MGI:88468	E0CXI2:Q01149:Q3TP88:Q3TU64:Q3TUE2:Q3TX57:Q91VL4	NP_031769.2:NP_031769.2
Core matrisome	Collagens	Col20a1	collagen, type XX, alpha 1	1700051I12Rik	MGI:1920618	MGI:1920618	F6UFI2:F6ZXI1:F6ZZM4:Q923P0	NP_082794.1	FACIT
Core matrisome	Collagens	Col22a1	collagen, type XXII, alpha 1	2310067L16Rik|C80743	MGI:1916950	MGI:1916950	E0CYH5:E9Q7P1:F6TGL6:Q9CV06	NP_081450.1:XP_006521444.1:XP_006521445.1	FACIT
Core matrisome	Collagens	Col23a1	collagen, type XXIII, alpha 1	2810458L13Rik|AI429655	MGI:2653243	MGI:2653243	B1ATK5:Q8K4G2	NP_700442.2
Core matrisome	Collagens	Col24a1	collagen, type XXIV, alpha 1	5430404K19Rik|MGC107332	MGI:1918605	MGI:1918605	D3Z1L7:Q30D77:Q569E3:Q7TSP8:Q9D3N3	NP_082046.2:XP_006502160.1:XP_006502161.1
Core matrisome	Collagens	Col25a1	collagen, type XXV, alpha 1	2700062B08Rik	MGI:1924268	MGI:1924268	A0PJC4:B2RQR7:E9Q5L6:Q99MQ5:V9GWX5	NP_001231881.1:NP_084114.2:NP_942004.1:NP_084114.2
Core matrisome	Collagens	Col27a1	collagen, type XXVII, alpha 1	5730512J02Rik|AI449266|mKIAA1870	MGI:2672118	MGI:2672118	Q5QNQ9:V9GXJ0:V9GXJ7	NP_079961.3
Core matrisome	Collagens	Col28a1	collagen, type XXVIII, alpha 1	Col28|Gm466	MGI:2685312	MGI:2685312	Q2UY11	NP_001032954.1:XP_006505094.1:XP_006505095.1
Core matrisome	Collagens	Col2a1	collagen, type II, alpha 1	Col2|Col2a|Col2a-1|Del1|Dmm|MGC90638	MGI:88452	MGI:88452	D3Z7T2:P28481	NP_001106987.2:NP_112440.2
Core matrisome	Collagens	Col3a1	collagen, type III, alpha 1	AW550625|Col3a-1|KIAA4231|MMS10-W|Ms10w|mKIAA4231	MGI:88453	MGI:88453	P08121:Q3TVI5:Q3TW25:Q3UH72:Q5DTG2:Q7TT32:Q8BJU6:Q8BKY2:Q8BLW4:Q8BMR6:Q8K173:Q9CSB7	NP_034060.2:NP_034060.2
Core matrisome	Collagens	Col4a1	collagen, type IV, alpha 1	Bru|Col4a-1|Del(8)44H|Raw|Svc	MGI:88454	MGI:88454	P02463	NP_034061.2	Basement Membrane
Core matrisome	Collagens	Col4a2	collagen, type IV, alpha 2	AU019502|Col4a-2|MGC7371|canstatin	MGI:88455	MGI:88455	B2RQQ8:D3YV27:P08122	NP_034062.3:NP_034062.3	Basement Membrane
Core matrisome	Collagens	Col4a3	collagen, type IV, alpha 3	[a]3(IV)|alpha3(IV)|tumstatin	MGI:104688	MGI:104688	F6RIS8:M0QWQ2:Q9QZS0	NP_031760.2	Basement Membrane
Core matrisome	Collagens	Col4a4	collagen, type IV, alpha 4	E130010M05Rik|[a]4(IV)	MGI:104687	MGI:104687	Q3UQE0:Q8BPT9:Q9QZR9	NP_031761.1	Basement Membrane
Core matrisome	Collagens	Col4a5	collagen, type IV, alpha 5	-	MGI:88456	MGI:88456	F7CK55:P70165:Q3TP61:Q61436:Q63ZW6:Q80V57:Q8BNS7:Q9ESQ2	NP_001156627.1:NP_031762.2	Basement Membrane
Core matrisome	Collagens	Col4a6	collagen, type IV, alpha 6	BB116301	MGI:2152695	MGI:2152695	B1AVK5:Q3TNM7:Q6PFB1:Q99K97:Q9ESQ1	NP_444415.2:NP_444415.2	Basement Membrane
Core matrisome	Collagens	Col5a1	collagen, type V, alpha 1	AI413331	MGI:88457	MGI:88457	A3KGE7:B1AWB9:O88207	NP_056549.2:NP_056549.2
Core matrisome	Collagens	Col5a2	collagen, type V, alpha 2	1110014L14Rik|D230017N05	MGI:88458	MGI:88458	Q3U962:Q8BNA3	NP_031763.2
Core matrisome	Collagens	Col5a3	collagen, type V, alpha 3	-	MGI:1858212	MGI:1858212	A1A4B3:Q920S4:Q9JLI2	NP_058615.1
Core matrisome	Collagens	Col6a1	collagen, type VI, alpha 1	AI747156|Col6a-1	MGI:88459	MGI:88459	B0LAD9:Q04857:Q8BT34:Q8C6Y0:Q99LW4	NP_034063.1:NP_034063.1
Core matrisome	Collagens	Col6a2	collagen, type VI, alpha 2	Col6a-2|MGC36205	MGI:88460	MGI:88460	D3Z7D5:Q02788	XP_006513240.1:NP_666119.1
Core matrisome	Collagens	Col6a3	collagen, type VI, alpha 3	AI507288|Col6a-3	MGI:88461	MGI:88461	D3YWD1:E9PWQ3:J3QQ16:O88493:O88494:Q05504:Q66K11:Q80VJ0:Q99K31:Q9Z0I9	NP_001229938.1:NP_001229937.1
Core matrisome	Collagens	Col6a4	collagen, type VI, alpha 4	Dvwa|1110001D15Rik|AI413310|AU023415|EG235580	MGI:1915803	MGI:1915803	A2AX52:Q9CTL0	NP_081039.2:NP_081039.2
Core matrisome	Collagens	Col6a5	predicted gene 7455	Col29a1|Col6a5|EG665033|Gm7455	MGI:3648134	MGI:3648134	A6H584	NP_001161395.1
Core matrisome	Collagens	Col6a6	collagen, type VI, alpha 6	E330019B14|E330026B02Rik	MGI:2444259	MGI:2444259	B9EK79:E9Q6A6:Q8C6K9	NP_001096077.1:NP_766515.2
Core matrisome	Collagens	Col7a1	collagen, type VII, alpha 1	AW209154	MGI:88462	MGI:88462	Q63870:Q6P7U1	NP_031764.2:XP_006511998.1
Core matrisome	Collagens	Col8a1	collagen, type VIII, alpha 1	Col8a-1	MGI:88463	MGI:88463	Q00780	NP_031765.2
Core matrisome	Collagens	Col8a2	collagen, type VIII, alpha 2	AI429819|MGC90765	MGI:88464	MGI:88464	A3KFY1:P25318	NP_955767.1
Core matrisome	Collagens	Col9a1	collagen, type IX, alpha 1	Col9a-1	MGI:88465	MGI:88465	G3X995:Q05722:Q80VN9:Q8BSQ4:Q8BT32:Q8CEP0:Q9CT83:Q9D0D2	NP_031766.3:NP_031766.3:NP_031766.3:NP_001277620.1:NP_031766.3:NP_031766.3:NP_001277620.1	FACIT
Core matrisome	Collagens	Col9a2	collagen, type IX, alpha 2	AI427499|Col9a-2	MGI:88466	MGI:88466	I7HJR1:Q07643:Q8K2W0	NP_031767.2	FACIT
Core matrisome	Collagens	Col9a3	collagen, type IX, alpha 3	AV006866	MGI:894686	MGI:894686	A2ACT7:Q14C48:Q61248:Q8BSX1:Q8K2L1:Q8VHY3:Q9CTK5:Q9JKK4	NP_034066.2:XP_006500615.1:NP_034066.2	FACIT
Core matrisome	Proteoglycans	Acan	aggrecan	Agc|Agc1|Cspg1|cmd	MGI:99602	MGI:99602	Q61282	NP_031450.2
Core matrisome	Proteoglycans	Aspn	asporin	4631401G09Rik|AA986886|Plap1|Slrr1c	MGI:1913945	MGI:1913945	A6H6K1:Q99MQ4:Q9CTL6	NP_001165952.1:NP_079987.2:NP_001165952.1:NP_079987.2
Core matrisome	Proteoglycans	Bcan	brevican	Cspg7	MGI:1096385	MGI:1096385	Q3TQE9:Q3TSQ8:Q61361	NP_001103228.1:NP_001103228.1:NP_031555.2:XP_006500999.1:XP_006501000.1
Core matrisome	Proteoglycans	Bgn	biglycan	BG|DSPG1|PG-S1|PGI|SLRR1A	MGI:88158	MGI:88158	P28653:Q3TAF9:Q3TNY9:Q3UXK8:Q6PG76:Q7TMW3	NP_031568.2:NP_031568.2
Core matrisome	Proteoglycans	Chad	chondroadherin	SLRR4A	MGI:1096866	MGI:1096866	O55226:Q3TV01:Q3TYW1	NP_031715.1:NP_031715.1
Core matrisome	Proteoglycans	Chadl	chondroadherin-like	AY100452|D930017K21Rik	MGI:3036284	MGI:3036284	E9Q7T7:G3UXV0:G3UY83:Q8K3I0	NP_001157792.1
Core matrisome	Proteoglycans	Dcn	decorin	DC|DSPG2|PG40|PGII|PGS2|SLRR1B|mDcn	MGI:94872	MGI:94872	P28654:Q3TSV1:Q3UKR1:Q6LAK9	NP_001177380.1:NP_031859.1:NP_001177380.1:NP_031859.1
Core matrisome	Proteoglycans	Epyc	epiphycan	Dspg3|PG-Lb|SLRR3B	MGI:107942	MGI:107942	P70186:Q3TZF5:Q3TZF6	NP_031910.1:XP_006513266.1
Core matrisome	Proteoglycans	Esm1	endothelial cell-specific molecule 1	0610042H23Rik|AV004503|ESM-1	MGI:1918940	MGI:1918940	B9EJX9:Q8VE00:Q9QYY7	NP_076101.1:NP_076101.1
Core matrisome	Proteoglycans	Fmod	fibromodulin	AI131919|AU041740|SLRR2E	MGI:1328364	MGI:1328364	E0CX60:P50608:Q543D2:Q7TPZ1:Q8BNU3	NP_067330.1:NP_067330.1
Core matrisome	Proteoglycans	Hapln1	hyaluronan and proteoglycan link protein 1	BB099155|CLP|Crtl1|Crtl1l|LP	MGI:1337006	MGI:1337006	Q9QUP5	NP_038528.3
Core matrisome	Proteoglycans	Hapln2	hyaluronan and proteoglycan link protein 2	4930401E20Rik|Bral1	MGI:2137300	MGI:2137300	B2RRU7:E0CXI3:Q9ESM3	NP_071314.1:XP_006502211.1:NP_071314.1:XP_006502211.1
Core matrisome	Proteoglycans	Hapln3	hyaluronan and proteoglycan link protein 3	4930554N11Rik|Lpr3|MGC124072	MGI:1914916	MGI:1914916	Q2NLE4:Q80WM5	NP_839986.2:XP_006541189.1:XP_006541190.1:XP_006541191.1
Core matrisome	Proteoglycans	Hapln4	hyaluronan and proteoglycan link protein 4	9330174O11|Bral2|Lpr4	MGI:2679531	MGI:2679531	Q80WM4	NP_808568.1
Core matrisome	Proteoglycans	Hspg2	perlecan (heparan sulfate proteoglycan 2)	AI852380|Pcn|Plc|per	MGI:96257	MGI:96257	B1B0C7:E9PZ16:Q05793:Q2XQV0:Q3UHH3:Q52KG8:Q5RKM8	NP_032331.2:NP_032331.2:NP_032331.2:NP_032331.2:NP_032331.2	Basement Membrane
Core matrisome	Proteoglycans	Impg1	interphotoreceptor matrix proteoglycan 1	A930015H12Rik|IMP150|SPACR	MGI:1926876	MGI:1926876	Q8R1W8:Z4YNB5	NP_071299.3:XP_006511391.1
Core matrisome	Proteoglycans	Impg2	interphotoreceptor matrix proteoglycan 2	IPM200|PG10.2|Rsbp|Spacrcan	MGI:3044955	MGI:3044955	Q80XH2:Q8C8X6	NP_777365.2
Core matrisome	Proteoglycans	Kera	keratocan	CNA2|SLRR2B	MGI:1202398	MGI:1202398	A4FUJ3:O35367:Q8C3D9	NP_032464.1:XP_006513336.1:NP_032464.1:XP_006513336.1
Core matrisome	Proteoglycans	Lum	lumican	Ldc|SLRR2D	MGI:109347	MGI:109347	P51885	NP_032550.2
Core matrisome	Proteoglycans	Ncan	neurocan	C230035B04|Cspg3|Cspg3-rs|Tgfbit	MGI:104694	MGI:104694	P55066	NP_031815.2
Core matrisome	Proteoglycans	Nepn	nephrocan	5730521E12Rik|Npn|periolin	MGI:1913900	MGI:1913900	E0CYE7:Q8BMW1:Q9CQ76	NP_079960.1
Core matrisome	Proteoglycans	Nyx	nyctalopin	CLNP|CSNB1|CSNB4|MGC38926|nob	MGI:2448607	MGI:2448607	P83503	NP_775591.1:XP_006527674.1:XP_006527675.1:XP_006527676.1:XP_006527677.1:XP_006527678.1
Core matrisome	Proteoglycans	Ogn	osteoglycin	3110079A16Rik|OG|OIF|SLRR3A|mimecan|mimican	MGI:109278	MGI:109278	Q543C5:Q62000	NP_032786.1:NP_032786.1
Core matrisome	Proteoglycans	Omd	osteomodulin	OSAD|SLRR2C	MGI:1350918	MGI:1350918	O35103:Q501L5:Q8C7G2	NP_036180.1:XP_006516991.1
Core matrisome	Proteoglycans	Optc	opticin	MGC117622	MGI:2151113	MGI:2151113	E9PUR1:F6Z4X6:G3UVW2:Q14BF5:Q3U5A9:Q4KL49:Q920A0	NP_001153892.1:NP_001153893.1:NP_473417.2:XP_006529723.1:XP_006529724.1:XP_006529725.1:XP_006529726.1:NP_001153893.1:NP_001153892.1:NP_001153893.1:NP_473417.2:NP_001153894.1:NP_473417.2
Core matrisome	Proteoglycans	Podn	podocan	9430070G18|Pcan|SLRR5A	MGI:2674939	MGI:2674939	F6XS92:Q6P3D8:Q7TQ62	NP_001272885.1:NP_001272887.1:NP_766462.2:XP_006503154.1:XP_006503155.1
Core matrisome	Proteoglycans	Podnl1	podocan-like 1	5832418A03Rik|Gm506	MGI:2685352	MGI:2685352	Q6P3Y9	NP_001013402.2
Core matrisome	Proteoglycans	Prelp	proline arginine-rich end leucine-rich repeat	7330409J17Rik|SLRR2A	MGI:2151110	MGI:2151110	Q543S0:Q8CAZ9:Q9JK53	NP_473418.3:XP_006529147.1:XP_006529148.1:NP_473418.3:NP_473418.3:XP_006529147.1:XP_006529148.1
Core matrisome	Proteoglycans	Prg2	proteoglycan 2, bone marrow	MBP|MGC130327|mMBP|mMBP-1	MGI:103294	MGI:103294	Q545D8:Q61878	NP_032946.1:NP_032946.1
Core matrisome	Proteoglycans	Prg3	proteoglycan 3	MBP2|MBPH|MGC129482|MGC129483	MGI:1858200	MGI:1858200	Q9JL95	NP_058610.1:XP_006499964.1
Core matrisome	Proteoglycans	Prg4	proteoglycan 4 (megakaryocyte stimulating factor, articular superficial zone protein)	CACP|DOL54|JCAP|MGC161183|MSF|SZP|lubricin	MGI:1891344	MGI:1891344	A1L3C5:E0CXA1:E0CY90:E0CZ58:E9QQ17:E9QQ18:Q9JM99	NP_067375.3:NP_001103616.1
Core matrisome	Proteoglycans	Spock1	sparc/osteonectin, cwcv and kazal-like domains proteoglycan 1	Spock|Ticn1|testican	MGI:105371	MGI:105371	B2RXY1:Q3UYI3:Q3V355:Q62288:Q6DIC9:Q8BKQ3:Q8BM07:Q8BM19	NP_001159938.1:NP_033288.2:NP_001159935.1:NP_001159936.1:NP_001159937.1:NP_001159936.1:NP_001159937.1
Core matrisome	Proteoglycans	Spock2	sparc/osteonectin, cwcv and kazal-like domains proteoglycan 2	AA407235|Gcap26|mKIAA0275	MGI:1891351	MGI:1891351	F6SLR4:Q6PAN0:Q80U51:Q9ER58	NP_443720.1
Core matrisome	Proteoglycans	Spock3	sparc/osteonectin, cwcv and kazal-like domains proteoglycan 3	2900045C01Rik|AI428471|KIAA4039|mKIAA4039	MGI:1920152	MGI:1920152	Q3TPI9:Q3US75:Q571A9:Q8BKV0	NP_076178.1:NP_001239549.1:NP_001239550.1:NP_076178.1:XP_006509581.1
Core matrisome	Proteoglycans	Srgn	serglycin	Prg|Prg1|Sgc	MGI:97756	MGI:97756	E0CYA5:E0CZH1:P13609	NP_035287.1:XP_006513438.1:XP_006513439.1:XP_006513440.1
Core matrisome	Proteoglycans	Vcan	versican	5430420N07Rik|9430051N09|Cspg2|DPEAAE|NG2|PG-M|PG-	MGI:102889	MGI:102889	E0CZC0:E9PYH0:E9QMK2:E9QMK3:F7B603:F7B6F7:G3XA35:Q05CR7:Q3TNR6:Q3TQ47:Q3TTS3:Q3UXS4:Q4VA91:Q62059:Q8BS97:Q8C9U7	NP_001074718.1:XP_006517139.1:NP_001127946.1:XP_006517142.1:NP_001127947.1:NP_062262.2:XP_006517140.1:NP_766543.1

## Sheet: Matrisome Associated_Mm
Division	Category	Gene Symbol	Gene Name	Synonyms	MGI_IDs	MGI_IDs Links	UniProt_IDs	Refseq_IDs	Notes
Matrisome-associated	ECM-affiliated Proteins	Anxa1	annexin A1	Anx-1|Anx-A1|C430014K04Rik|Lpc-1|Lpc1	MGI:96819	MGI:96819	B7STB7:P10107:Q3U5N9:Q3US43:Q4FJV4:Q4FK88	NP_034860.2:NP_034860.2	Annexin
Matrisome-associated	ECM-affiliated Proteins	Anxa10	annexin A10	MGC159022	MGI:1347090	MGI:1347090	Q3V2F1:Q9D272:Q9QZ10	NP_001129561.1:NP_036052.2:NP_036052.2:NP_001129561.1	Annexin
Matrisome-associated	ECM-affiliated Proteins	Anxa11	annexin A11	A830099O17Rik|Anx11	MGI:108481	MGI:108481	D3Z7U0:P97384	NP_038497.2:XP_006518514.1	Annexin
Matrisome-associated	ECM-affiliated Proteins	Anxa13	annexin A13	1810034H17Rik|AV055219	MGI:1917037	MGI:1917037	F6ZSM3:Q99JG3:Q9CVK5	NP_081487.1	Annexin
Matrisome-associated	ECM-affiliated Proteins	Anxa2	annexin A2	AW215814|Cal1h	MGI:88246	MGI:88246	B0V2N5:B0V2N7:B0V2N8:P07356:Q3UCD3:Q542G9:Q99KH3:Q9CZI7	NP_031611.1:XP_006510859.1:NP_031611.1:XP_006510859.1	Annexin
Matrisome-associated	ECM-affiliated Proteins	Anxa3	annexin A3	Anx3	MGI:1201378	MGI:1201378	O35639:Q3TET3:Q3TFK4:Q3TLP4:Q3U737:Q8C1X9	NP_038498.2:XP_006534797.1	Annexin
Matrisome-associated	ECM-affiliated Proteins	Anxa4	annexin A4	AI265406|AIV|AW106930|Anx4|Xanx-4	MGI:88030	MGI:88030	D3Z0S1:F7ANV6:P97429:Q7TMN7:Q8BSL2:Q9R0V2:S4R1F2	NP_038499.2:XP_006505460.1:XP_006505461.1:XP_006505462.1	Annexin
Matrisome-associated	ECM-affiliated Proteins	Anxa5	annexin A5	Anx5|R74653	MGI:106008	MGI:106008	P48036	NP_033803.1:XP_006535439.1	Annexin
Matrisome-associated	ECM-affiliated Proteins	Anxa6	annexin A6	AW107198|Anx6|AnxVI|Cabm|Camb	MGI:88255	MGI:88255	F8WIT2:P14824:Q3TT26:Q3TUI1:Q3UDK4:Q3UI56:Q8CEX0:Q99JX6	NP_001103681.1:NP_001103681.1:NP_038500.2:NP_001103681.1:NP_001103681.1:NP_038500.2	Annexin
Matrisome-associated	ECM-affiliated Proteins	Anxa7	annexin A7	AI265384|AI316497|Anx7|synexin	MGI:88031	MGI:88031	Q07076:Q3TJ49:Q3UYL7:Q8BP75:Q8CCV9:Q922A2	NP_001104264.1:NP_033804.2:NP_001104264.1:NP_033804.2:NP_033804.2	Annexin
Matrisome-associated	ECM-affiliated Proteins	Anxa8	annexin A8	AI466995|Anx8|MGC40628	MGI:1201374	MGI:1201374	O35640:Q921D0	NP_001268774.1:NP_038501.2:NP_001268774.1	Annexin
Matrisome-associated	ECM-affiliated Proteins	Anxa9	annexin A9	1110003P15Rik|2310069F17Rik	MGI:1923711	MGI:1923711	D3Z1V0:Q9JHQ0	NP_001078852.1:NP_076117.2	Annexin
Matrisome-associated	ECM-affiliated Proteins	C1qa	complement component 1, q subcomponent, alpha polypeptide	AI255395|C1q	MGI:88223	MGI:88223	P98086:Q3TXB1:Q3UBX7	NP_031598.2
Matrisome-associated	ECM-affiliated Proteins	C1qb	complement component 1, q subcomponent, beta polypeptide	-	MGI:88224	MGI:88224	P14106:Q3U6I5:Q3US82	NP_033907.1
Matrisome-associated	ECM-affiliated Proteins	C1qc	complement component 1, q subcomponent, C chain	AI385742|C1qg|Ciqc	MGI:88225	MGI:88225	Q02105	NP_031600.2
Matrisome-associated	ECM-affiliated Proteins	C1ql1	complement component 1, q subcomponent-like 1	C1qrf|CRF|gliacolin	MGI:1344400	MGI:1344400	O88992:Q0VF50:Q8R1Z2	NP_035925.2:NP_035925.2:NP_035925.2
Matrisome-associated	ECM-affiliated Proteins	C1ql2	complement component 1, q subcomponent-like 2	BC040774|CTRP10|MGC49730	MGI:3032521	MGI:3032521	Q8CFR0	NP_997116.1
Matrisome-associated	ECM-affiliated Proteins	C1ql3	C1q-like 3	1110065A22Rik|AI661623|C1ql|C1qtnf13|K100	MGI:2387350	MGI:2387350	Q9ESN4	NP_694795.1
Matrisome-associated	ECM-affiliated Proteins	C1ql4	complement component 1, q subcomponent-like 4	C1qtnf11	MGI:3579909	MGI:3579909	Q4ZJM9	NP_001019873.1:XP_006521038.1
Matrisome-associated	ECM-affiliated Proteins	C1qtnf1	C1q and tumor necrosis factor related protein 1	1600017K21Rik|CTRP1|Zsig37	MGI:1919254	MGI:1919254	A2A4W1:A2A4W2:Q8R1P2:Q9QXP7	NP_001191058.1:NP_001191059.1:NP_064343.1:XP_006533884.1:XP_006533885.1
Matrisome-associated	ECM-affiliated Proteins	C1qtnf2	C1q and tumor necrosis factor related protein 2	1810033K05Rik|CTRP2	MGI:1916433	MGI:1916433	G3UXA9:G3V001:Q9D8U4	NP_081255.1:XP_006534172.1
Matrisome-associated	ECM-affiliated Proteins	C1qtnf3	C1q and tumor necrosis factor related protein 3	2310005P21Rik|AI315029|CORS-26|CTRP3|Corcs|Cors	MGI:1932136	MGI:1932136	D3YZ61:Q4ZJN6:Q9ES30	NP_001191063.1:NP_112150.1:NP_112150.1
Matrisome-associated	ECM-affiliated Proteins	C1qtnf4	C1q and tumor necrosis factor related protein 4	0710001E10Rik|9430004J15Rik|CTRP4	MGI:1914695	MGI:1914695	Q8R066	NP_080437.2:XP_006500142.1:XP_006500143.1
Matrisome-associated	ECM-affiliated Proteins	C1qtnf5	C1q and tumor necrosis factor related protein 5	CTRP5	MGI:2385958	MGI:2385958	D3YUN6:F8WHS3:Q8K479	NP_001035721.1:NP_001035722.1:NP_001177242.1:NP_001177248.1:NP_663588.2
Matrisome-associated	ECM-affiliated Proteins	C1qtnf6	C1q and tumor necrosis factor related protein 6	2810036M19Rik|AI415568|AW743441|CTRP6	MGI:1919959	MGI:1919959	Q6IR41:Q8R150	NP_082607.3:XP_006521519.1
Matrisome-associated	ECM-affiliated Proteins	C1qtnf7	C1q and tumor necrosis factor related protein 7	5530401N20Rik|8430425G24Rik|Ctrp7	MGI:1925911	MGI:1925911	D3YZZ1:E9PVG1:Q5BKS0:Q8BVD7	NP_001128644.1:NP_001128644.1:NP_780634.2:XP_006503728.1:XP_006503729.1:XP_006503730.1:NP_001128644.1:NP_780634.2:XP_006503728.1:XP_006503729.1:XP_006503730.1
Matrisome-associated	ECM-affiliated Proteins	C1qtnf9	C1q and tumor necrosis factor related protein 9	9130217G22Rik|CTRP9|Ciqtnf9	MGI:3045252	MGI:3045252	Q4ZJN1	NP_898998.2:XP_006519046.1:XP_006519047.1
Matrisome-associated	ECM-affiliated Proteins	Cd209a	CD209a antigen	CD209|CDSIGN|CIRE|DC-SIGN|DC-SIGN1|Dcsign|MGC13044	MGI:2157942	MGI:2157942	Q2TA59:Q91ZX1	NP_573501.1
Matrisome-associated	ECM-affiliated Proteins	Cd209b	CD209b antigen	1810030I22Rik|OtB7|SIGNR1|mSIGNR1	MGI:1916415	MGI:1916415	Q3UTX5:Q8CJ85:Q8CJ91	NP_001032889.3:NP_001274140.1:NP_081248.4:NP_001032889.3:NP_001274140.1:NP_081248.4:NP_001032889.3:NP_001274140.1:NP_081248.4
Matrisome-associated	ECM-affiliated Proteins	Cd209d	CD209d antigen	SIGN-R3|SIGNR3|mSIGNR3	MGI:2157947	MGI:2157947	Q3UW57:Q91ZW8	NP_570974.1:NP_570974.1
Matrisome-associated	ECM-affiliated Proteins	Clc	Charcot-Leyden crystal protein	Clcp	MGI:891997	MGI:891997	P97400	AAB41694
Matrisome-associated	ECM-affiliated Proteins	Clec10a	C-type lectin domain family 10, member A	CD301a|Mgl|Mgl1	MGI:96975	MGI:96975	A2CF63:A2CF65:B1AU01:B1AU03:F8WHB7:J3QPR7:P49300:Q3TCD3	NP_001191181.1:NP_034926.1
Matrisome-associated	ECM-affiliated Proteins	Clec11a	C-type lectin domain family 11, member a	AW457320|Clecsf3|Scgf	MGI:1298219	MGI:1298219	O88200	NP_033157.1
Matrisome-associated	ECM-affiliated Proteins	Clec12a	C-type lectin domain family 12, member a	CLL-1|D230024O04|Micl	MGI:3040968	MGI:3040968	D3YXD8:Q504P2	NP_808354.1
Matrisome-associated	ECM-affiliated Proteins	Clec12b	C-type lectin domain family 12, member B	4933425B16Rik	MGI:1918433	MGI:1918433	Q149M0	NP_001191152.1:NP_081985.1:XP_006506675.1
Matrisome-associated	ECM-affiliated Proteins	Clec14a	C-type lectin domain family 14, member a	1200003C23Rik|AI642649	MGI:1914114	MGI:1914114	Q8VCP9	NP_080085.3
Matrisome-associated	ECM-affiliated Proteins	Clec18a	C-type lectin domain family 18, member A	Mrcl	MGI:2672935	MGI:2672935	Q7TSQ1	XP_006531206.1
Matrisome-associated	ECM-affiliated Proteins	Clec1a	C-type lectin domain family 1, member a	5930406N14Rik	MGI:2444151	MGI:2444151	Q8BWY2:Q8BZ31	NP_780735.2
Matrisome-associated	ECM-affiliated Proteins	Clec1b	C-type lectin domain family 1, member b	1810061I13Rik|AI465458|Clec-2|Clec2|mCLEC-2	MGI:1913287	MGI:1913287	A0T1G3:Q9JL99	NP_001191182.1:NP_001191168.1:NP_064369.1
Matrisome-associated	ECM-affiliated Proteins	Clec2d	C-type lectin domain family 2, member d	Clr-b|Clrb|MGC123478|Ocil	MGI:2135589	MGI:2135589	F5BFH0:Q91V08	NP_444339.1:NP_444339.1
Matrisome-associated	ECM-affiliated Proteins	Clec2e	C-type lectin domain family 2, member e	Clra	MGI:3028921	MGI:3028921	H7BWZ4:Q80XD9	NP_705726.3
Matrisome-associated	ECM-affiliated Proteins	Clec2g	C-type lectin domain family 2, member g	4632413B12Rik|Ddv10|MGC144756|Ocilrp1	MGI:1918059	MGI:1918059	F5CSM6:F5CSM7:Q9D676	NP_001161696.1:NP_001161695.1:NP_001161696.1:NP_081838.1
Matrisome-associated	ECM-affiliated Proteins	Clec2h	C-type lectin domain family 2, member h	Clrf	MGI:2136934	MGI:2136934	F5BFG9:G4WMY0:Q8C1T8	NP_444395.2
Matrisome-associated	ECM-affiliated Proteins	Clec2i	C-type lectin domain family 2, member i	Clr-g|Clrg|Dcl1|LCL-1|OCILrP2	MGI:2136650	MGI:2136650	B2RTA4:B7ZP15:E0CX52:G4WMY3:Q9WVF9	NP_064653.1:NP_001276636.1:NP_001276635.1:NP_001276635.1:NP_001276636.1:NP_001276637.1:NP_064653.1
Matrisome-associated	ECM-affiliated Proteins	Clec2j	C-type lectin domain family 2, member J	Clrh|EG667622|Gm16457	MGI:3647940	MGI:3647940	F7ASN1	XP_006544140.1
Matrisome-associated	ECM-affiliated Proteins	Clec2l	C-type lectin domain family, member L	AI414054|AW122724|Gm1064	MGI:2141402	MGI:2141402	P0C7M9	NP_001094977.1
Matrisome-associated	ECM-affiliated Proteins	Clec3a	C-type lectin domain family 3, member a	Clecsf1|Gm796	MGI:2685642	MGI:2685642	B2RVD1:Q9EPW4	NP_001007224.1:NP_001007224.1
Matrisome-associated	ECM-affiliated Proteins	Clec3b	C-type lectin domain family 3, member b	Tna	MGI:104540	MGI:104540	P43025:Q8CFZ6	NP_035736.2
Matrisome-associated	ECM-affiliated Proteins	Clec4a1	C-type lectin domain family 4, member a1	BC049354|Dcir4|MGC56880|mDcir4	MGI:3036291	MGI:3036291	Q80UI7	NP_955015.1
Matrisome-associated	ECM-affiliated Proteins	Clec4a2	C-type lectin domain family 4, member a2	Clec4a|Clecsf6|DCIR|Dcir1	MGI:1349412	MGI:1349412	C6EQI8:E0CY25:E0CYQ6:Q8C1G3:Q923C7:Q9QZ15	XP_006506218.1:NP_001163804.1:NP_001163803.1:NP_001163804.1:NP_036129.1
Matrisome-associated	ECM-affiliated Proteins	Clec4a3	C-type lectin domain family 4, member a3	3110037K17Rik|Dcir3|mDcir3	MGI:1920399	MGI:1920399	Q8JZX6	NP_001191170.1:NP_694877.2
Matrisome-associated	ECM-affiliated Proteins	Clec4a4	C-type lectin domain family 4, member a4	Dcir2|MGC129456|MGC129457	MGI:3624119	MGI:3624119	Q5YIR8	NP_001005860.1
Matrisome-associated	ECM-affiliated Proteins	Clec4b1	C-type lectin domain family 4, member b1	1810046I24Rik|Aplra2|Clec4b|DCAR|DCARbeta|mDcar2	MGI:1917060	MGI:1917060	Q7TS58:Q9D8Q7	NP_001177239.1:NP_081494.1
Matrisome-associated	ECM-affiliated Proteins	Clec4b2	C-type lectin domain family 4, member b2	Aplra1|F830043G12Rik|mDCAR1	MGI:3588267	MGI:3588267	Q67DU8	NP_001004159.1
Matrisome-associated	ECM-affiliated Proteins	Clec4d	C-type lectin domain family 4, member d	Clecsf8|MGC117678|Mpcl|mcl	MGI:1298389	MGI:1298389	Q3UBK0:Q4KL29:Q9Z2H6	NP_001156633.1:NP_034949.3:NP_001156633.1:NP_034949.3
Matrisome-associated	ECM-affiliated Proteins	Clec4e	C-type lectin domain family 4, member e	C86253|Clecsf9|Mincle	MGI:1861232	MGI:1861232	H3BJQ5:H3BL75:Q3U271:Q4FK29:Q9R0Q8	NP_064332.1:NP_064332.1
Matrisome-associated	ECM-affiliated Proteins	Clec4f	C-type lectin domain family 4, member f	Clecsf13|D18063|KUCR_MOUSE|Kclr	MGI:1859834	MGI:1859834	P70194	NP_058031.2
Matrisome-associated	ECM-affiliated Proteins	Clec4g	C-type lectin domain family 4, member g	4930572L20Rik	MGI:1923113	MGI:1923113	F6T066:Q8BNX1	NP_083741.1
Matrisome-associated	ECM-affiliated Proteins	Clec4n	C-type lectin domain family 4, member n	Clec6a|Clecsf10|Nkcl	MGI:1861231	MGI:1861231	D6RJL3:Q3U3M9:Q3V2N1:Q9JKF4	NP_001177249.1:NP_064385.1:NP_001177250.1:NP_064385.1
Matrisome-associated	ECM-affiliated Proteins	Clec5a	C-type lectin domain family 5, member a	Clecsf5|Ly100|MDL-1|MGC129446|MGC129447|Mdl1	MGI:1345151	MGI:1345151	Q9R007	NP_001033693.1:NP_067339.1
Matrisome-associated	ECM-affiliated Proteins	Clec7a	C-type lectin domain family 7, member a	BGR|Clecsf12|beta-GR	MGI:1861431	MGI:1861431	Q6QLQ4:V9GXI5	NP_064392.2
Matrisome-associated	ECM-affiliated Proteins	Clec9a	C-type lectin domain family 9, member a	9830005G06Rik|DNGR-1	MGI:2444608	MGI:2444608	Q8BRU4	NP_001192292.1:NP_001192293.1:NP_001192294.1:NP_766320.2
Matrisome-associated	ECM-affiliated Proteins	Colec10	collectin sub-family member 10	CL-L1|MGC123727|MGC123950|MGC123951	MGI:3606482	MGI:3606482	Q8CF98	NP_775598.2
Matrisome-associated	ECM-affiliated Proteins	Colec11	collectin sub-family member 11	1010001H16Rik|MGC129470|MGC129471	MGI:1918943	MGI:1918943	Q3SXB8	NP_082142.1
Matrisome-associated	ECM-affiliated Proteins	Colec12	collectin sub-family member 12	CL-P1|SRCL|Scara4	MGI:2152907	MGI:2152907	Q8K4Q8	NP_569716.2
Matrisome-associated	ECM-affiliated Proteins	Cspg4	chondroitin sulfate proteoglycan 4	4732461B14Rik|AN2|NG2	MGI:2153093	MGI:2153093	Q09J74:Q3URZ9:Q8VHY0	NP_620570.2:NP_620570.2
Matrisome-associated	ECM-affiliated Proteins	Cspg5	chondroitin sulfate proteoglycan 5	AI604859|Caleb|Ngc	MGI:1352747	MGI:1352747	Q71M36	NP_001159745.1:NP_038912.3
Matrisome-associated	ECM-affiliated Proteins	Elfn1	leucine rich repeat and fibronectin type III, extracellular 1	A930017N06Rik|AI197272	MGI:2442479	MGI:2442479	Q8BRK3:Q8C8T7	NP_780731.1:XP_006504764.1:XP_006504765.1:XP_006504766.1:XP_006504767.1:XP_006504768.1
Matrisome-associated	ECM-affiliated Proteins	Elfn2	leucine rich repeat and fibronectin type III, extracellular 2	6330514E13|AW048948|BC094219|Lrrc62	MGI:3608416	MGI:3608416	Q68FM6	NP_898964.2:XP_006520741.1
Matrisome-associated	ECM-affiliated Proteins	Emcn	endomucin	0610012K22Rik|AI315669|Muc14	MGI:1891716	MGI:1891716	Q3UKX4:Q9R0H2	NP_001156994.1:NP_058581.2:XP_006501905.1
Matrisome-associated	ECM-affiliated Proteins	Fcna	ficolin A	Fcn1	MGI:1340905	MGI:1340905	O70165:Q2WFW2:Q4FJM1	NP_032021.1:XP_006497736.1:XP_006497737.1:NP_032021.1:XP_006497736.1:XP_006497737.1
Matrisome-associated	ECM-affiliated Proteins	Fcnb	ficolin B	Fcn2|MGC130137|MGC130138	MGI:1341158	MGI:1341158	B2FDG6:O70497:Q3U9R5	NP_034320.1
Matrisome-associated	ECM-affiliated Proteins	Frem1	Fras1 related extracellular matrix protein 1	BC037594|D430009N09|D630008K06|heb|qbrick	MGI:2670972	MGI:2670972	A2ADN1:E9Q5Z7:F7D5I3:Q684R7	NP_001185740.1:XP_006538076.1:XP_006538077.1:XP_006538078.1:XP_006538079.1:NP_001185740.1:NP_808531.2:XP_006538076.1:XP_006538077.1:XP_006538078.1:XP_006538079.1
Matrisome-associated	ECM-affiliated Proteins	Frem2	Fras1 related extracellular matrix protein 2	6030440P17Rik|8430406N05Rik|Gm409|my|nv1	MGI:2444465	MGI:2444465	Q1XGY5:Q6NVD0	NP_766450.2
Matrisome-associated	ECM-affiliated Proteins	Frem3	Fras1 related extracellular matrix protein 3	Gm795|NV2	MGI:2685641	MGI:2685641	F8WHZ0:Q5H8B9	NP_001161370.1
Matrisome-associated	ECM-affiliated Proteins	Gm7534	predicted gene 7534	EG665186	MGI:3702974	MGI:3702974	Q3UU21	NP_001074181.1
Matrisome-associated	ECM-affiliated Proteins	Gm9573	predicted gene 9573	Muc21	MGI:3779983	MGI:3779983	A8QW50:D9N008:F7C950	NP_001231583.1
Matrisome-associated	ECM-affiliated Proteins	Gpc1	glypican 1	AI462976	MGI:1194891	MGI:1194891	Q3U379:Q3U3U3:Q8CD04:Q9QZF2	NP_057905.1:NP_057905.1	Glypican
Matrisome-associated	ECM-affiliated Proteins	Gpc2	glypican 2 (cerebroglycan)	2410016G05Rik|MGC90563	MGI:1919201	MGI:1919201	A1A5C0:E0CXM8:F8WHY9:M0QWK4:Q3TU56:Q8BKV1	NP_766000.1	Glypican
Matrisome-associated	ECM-affiliated Proteins	Gpc3	glypican 3	OCI-5	MGI:104903	MGI:104903	B1ATR5:Q3TWB2:Q3TX35:Q8CFZ4:Q9QZF1	NP_057906.2:NP_057906.2	Glypican
Matrisome-associated	ECM-affiliated Proteins	Gpc4	glypican 4	9530073D23Rik|AF311610|AI385680|AI661372|K-glypica	MGI:104902	MGI:104902	P51655	NP_032176.2	Glypican
Matrisome-associated	ECM-affiliated Proteins	Gpc5	glypican 5	A230034F01Rik	MGI:1194894	MGI:1194894	H3BJQ8:H3BLN8:O70206:Q8BNB0:Q8CAL5	XP_006518385.1:NP_780709.1	Glypican
Matrisome-associated	ECM-affiliated Proteins	Gpc6	glypican 6	6720429C22Rik|AI480529|MGC32221	MGI:1346322	MGI:1346322	Q3TP69:Q3V1C9:Q8BSI4:Q8R3X6:Q9R087	NP_001073313.1:NP_035951.1:NP_035951.1:NP_001073313.1:NP_035951.1	Glypican
Matrisome-associated	ECM-affiliated Proteins	Grem1	gremlin 1	Cktsf1b1|Drm|ld	MGI:1344337	MGI:1344337	O70326:Q3TNY7:Q3UY25	NP_035954.1:NP_035954.1:XP_006499507.1
Matrisome-associated	ECM-affiliated Proteins	Grifin	galectin-related inter-fiber protein	E130101O17Rik|MGC130284|MGC130311	MGI:1925248	MGI:1925248	Q9D1U0	NP_084298.1
Matrisome-associated	ECM-affiliated Proteins	Hpx	hemopexin	Hpxn|hx	MGI:105112	MGI:105112	Q91X72	NP_059067.2
Matrisome-associated	ECM-affiliated Proteins	Itln1	intelectin 1 (galactofuranose binding)	IntL|Itln|Itln2|Itlna|Lfr|MGC183671|mLfR	MGI:1333831	MGI:1333831	B2RWY7:B9EK97:D9J349:F6YSS8:O88310	NP_034714.1:NP_034714.1
Matrisome-associated	ECM-affiliated Proteins	Itlnb	intelectin b	Itln1b|Itln2	MGI:3057189	MGI:3057189	B7ZNQ5:D9J347:Q80ZA0	NP_001007553.1:NP_001007553.1
Matrisome-associated	ECM-affiliated Proteins	Lgals1	lectin, galactose binding, soluble 1	AA410090|Gal-1|Galbp|L-14.5|L14|Lect14|galectin-1	MGI:96777	MGI:96777	P16045	NP_032521.1	Galectin
Matrisome-associated	ECM-affiliated Proteins	Lgals12	lectin, galactose binding, soluble 12	AW987437|Grip1	MGI:1929094	MGI:1929094	Q8C3K0:Q91VD1	NP_062389.1:XP_006527282.1	Galectin
Matrisome-associated	ECM-affiliated Proteins	Lgals2	lectin, galactose-binding, soluble 2	2200008F12Rik|AI324147	MGI:895068	MGI:895068	Q8K1I1:Q9CQW5	NP_079898.2	Galectin
Matrisome-associated	ECM-affiliated Proteins	Lgals3	lectin, galactose binding, soluble 3	GBP|L-34|Mac-2|gal3	MGI:96778	MGI:96778	D3YVT4:D3YZJ2:P16110:Q3V471:Q61357:Q8C253	NP_001139425.1:NP_034835.1	Galectin
Matrisome-associated	ECM-affiliated Proteins	Lgals4	lectin, galactose binding, soluble 4	galectin-4	MGI:107536	MGI:107536	A5XZ78:A5XZ79:Q3UL35:Q52LA0:Q8K419	NP_034836.1:NP_034836.1	Galectin
Matrisome-associated	ECM-affiliated Proteins	Lgals6	lectin, galactose binding, soluble 6	galectin-6	MGI:107535	MGI:107535	A5XZ82:O54891	NP_034837.1	Galectin
Matrisome-associated	ECM-affiliated Proteins	Lgals7	lectin, galactose binding, soluble 7	Galectin-7|MGC151215|MGC151217	MGI:1316742	MGI:1316742	D3Z141:O54974:Q99ML7:Q9CRB1:Q9D7K4	NP_032522.2:XP_006539632.1	Galectin
Matrisome-associated	ECM-affiliated Proteins	Lgals8	lectin, galactose binding, soluble 8	1200015E08Rik|AI326142|D13Ertd524e|Lgals-8	MGI:1928481	MGI:1928481	A8DIL0:Q3U2W5:Q542M5:Q8C6H0:Q9JL15	NP_001277984.1:NP_001277989.1:XP_006516775.1:NP_001185972.1:NP_001277984.1:NP_001277986.1:NP_001277989.1:NP_061374.1:XP_006516777.1:XP_006516778.1:NP_001277984.1:NP_001277986.1:NP_001277989.1:NP_001185972.1:NP_061374.1:XP_006516777.1:XP_006516778.1	Galectin
Matrisome-associated	ECM-affiliated Proteins	Lgals9	lectin, galactose binding, soluble 9	AA407335|AI194909|AI265545|LGALS35|Lgals5|gal-9|ga	MGI:109496	MGI:109496	B1AQR8:G3X9T7:O08573:Q99L83	NP_034838.2:NP_001152773.1:NP_034838.2	Galectin
Matrisome-associated	ECM-affiliated Proteins	Lgalsl	RIKEN cDNA 1110067D22 gene	A530071M23|Grpa|Hspc159|1110067D22Rik	MGI:1916114	MGI:1916114	Q8VED9	NP_776113.1	updated from MGI, 6/26/2014
Matrisome-associated	ECM-affiliated Proteins	Lman1	lectin, mannose-binding, 1	P58|MR60|gp58|F5F8D|MCFD1|ERGIC53|AI326273|AU04378	MGI:1917611	MGI:1917611	D3Z5B9:Q3U944:Q9D0F3	NP_001165533.1:NP_081676.1
Matrisome-associated	ECM-affiliated Proteins	Lman1l	lectin, mannose-binding 1 like	slamp; BC020188	MGI:2667537	MGI:2667537	Q8VCD3	NP_954692.2
Matrisome-associated	ECM-affiliated Proteins	Mbl1	mannose-binding lectin (protein A) 1	MBL-A|MBP-A|S-MBP	MGI:96923	MGI:96923	P39039	NP_034905.1:XP_006518732.1:XP_006518733.1
Matrisome-associated	ECM-affiliated Proteins	Mbl2	mannose-binding lectin (protein C) 2	L-MBP|MBL|MBL-C|MBP-C	MGI:96924	MGI:96924	P41317:Q3UEK1	NP_034906.1:XP_006526793.1:NP_034906.1:XP_006526793.1
Matrisome-associated	ECM-affiliated Proteins	Muc1	mucin 1, transmembrane	CD227|EMA|Muc-1	MGI:97231	MGI:97231	Q02496:Q99K60	NP_038633.1	Mucin
Matrisome-associated	ECM-affiliated Proteins	Muc13	mucin 13, epithelial transmembrane	114/A10|14/A10|AI159736|Lrrp|Ly64|NJ-1	MGI:103190	MGI:103190	P19467:Q3V1S6	NP_034869.1:NP_034869.1	Mucin
Matrisome-associated	ECM-affiliated Proteins	Muc15	mucin 15	4732460E09|D730046L02Rik	MGI:2442110	MGI:2442110	A2AHK7:Q0VEM9:Q14AL4:Q505K5:Q8C6Z1	NP_001277715.1:NP_766567.1:NP_001277715.1:NP_766567.1	Mucin
Matrisome-associated	ECM-affiliated Proteins	Muc16	mucin 16	1110008I14Rik|Ca125|Gm1480	MGI:1920982	MGI:1920982	Q9D1H1	XP_006510787	Mucin
Matrisome-associated	ECM-affiliated Proteins	Muc19	mucin 19	-	MGI:2676278	MGI:2676278	A4QMU5:D7RV98:D7RV99:D7RVA0:D7RVA1:E0CXL6:F6YXH5:J3QM93:J3QMB2:J3QMV7:Q6PZE0	NP_997126.2	Mucin
Matrisome-associated	ECM-affiliated Proteins	Muc2	mucin 2	2010015E03Rik|MCM|wnn	MGI:1339364	MGI:1339364	F6QGV1:Q0P622:Q0P623:Q17S18:Q80Z19:Q8CIA2:Q9R1L0:Q9WVG0	NP_076055.3	Mucin
Matrisome-associated	ECM-affiliated Proteins	Muc20	mucin 20	BC026367|MGC31081	MGI:2385039	MGI:2385039	E9PUF1:Q8BUE7	NP_001139346.1:NP_001139346.1:NP_666183.2	Mucin
Matrisome-associated	ECM-affiliated Proteins	Muc3	mucin 3, intestinal	-	MGI:1203527	MGI:1203527	E9PWP7:F6V9H6:O35419:Q3UWC5:Q7TQB7:Q80Y91:Q8R0K3:Q91WF4	XP_006504604.1	Mucin
Matrisome-associated	ECM-affiliated Proteins	Muc4	mucin 4	4933405I11Rik	MGI:2153525	MGI:2153525	E9Q7Q0:E9Q9U1:F6R2G3:Q8BJ77:Q8JZM8:Q9QXG1	NP_536705.3	Mucin
Matrisome-associated	ECM-affiliated Proteins	Muc5ac	mucin 5, subtypes A and C, tracheobronchial/gastric	2210005L13Rik|MGM	MGI:104697	MGI:104697	E9PWB6:E9QAQ8:F6SBN3:Q61916:Q9CVD4	NP_034974.1	Mucin
Matrisome-associated	ECM-affiliated Proteins	Muc5b	mucin 5, subtype B, tracheobronchial	2300002I04Rik|A130042M24|AV085033|MUC5|MUC9|mucin	MGI:1921430	MGI:1921430	E9Q5I3:Q8BYW0:Q8K1G6:Q91ZX5:Q9CV93	NP_083077.2:NP_083077.2:NP_083077.2	Mucin
Matrisome-associated	ECM-affiliated Proteins	Muc6	mucin 6, gastric	-	MGI:2663233	MGI:2663233	F8WIM6:O88714:Q0VAV1:Q80T03	NP_859418.1	Mucin
Matrisome-associated	ECM-affiliated Proteins	Mucl1	mucin-like 1	MGC102563|Spt-2|Spt2	MGI:98393	MGI:98393	J3KMG6:Q58ET3:Q62265:Q91X55	NP_033294.1	Mucin
Matrisome-associated	ECM-affiliated Proteins	Ovgp1	oviductal glycoprotein 1	120kDa|AU016433|AU019448|Chit5|MOGP|OGP|muc9	MGI:106661	MGI:106661	B9EHI6:E9Q099:Q54AJ4:Q5GJ02:Q62010:Q8C6P2:Q99MJ5	NP_031722.1:NP_031722.1
Matrisome-associated	ECM-affiliated Proteins	Parm1	prostate androgen-regulated mucin-like protein 1	2210012L08Rik|9130213B05Rik|W91666	MGI:2443349	MGI:2443349	Q923D3	NP_663537.1
Matrisome-associated	ECM-affiliated Proteins	Plxdc1	plexin domain containing 1	2410003I07Rik|AI848450|MGC130377|Tem7	MGI:1919574	MGI:1919574	A2A539:Q91ZV7	NP_001157080.1:NP_082475.3
Matrisome-associated	ECM-affiliated Proteins	Plxdc2	plexin domain containing 2	1200007L24Rik|5430431D22Rik|AI646728|AU022916|AV23	MGI:1914698	MGI:1914698	B1AY85:B1AY86:Q9DC11	XP_006497594.1:NP_080438.2
Matrisome-associated	ECM-affiliated Proteins	Plxna1	plexin A1	2600013D04Rik|KIAA4053|NOV|Plxn1|mKIAA4053	MGI:107685	MGI:107685	P70206:Q3U3W7	NP_032907.1	Plexin
Matrisome-associated	ECM-affiliated Proteins	Plxna2	plexin A2	2810428A13Rik|AA589422|AW457381|OCT|Plxn2|mKIAA046	MGI:107684	MGI:107684	F6VSI0:P70207:Q80XE5	NP_032908.2	Plexin
Matrisome-associated	ECM-affiliated Proteins	Plxna3	plexin A3	KIAA4078|Plxn3|Plxn4|SEX|mKIAA4078	MGI:107683	MGI:107683	A4FVD1:P70208:Q571A4	NP_032909.2:XP_006527963.1:NP_032909.2	Plexin
Matrisome-associated	ECM-affiliated Proteins	Plxna4	plexin A4	9330117B14|KIAA1550|mKIAA1550	MGI:2179061	MGI:2179061	B9EJ29:Q80UG2	NP_786926.2	Plexin
Matrisome-associated	ECM-affiliated Proteins	Plxnb1	plexin B1	2900002G15Rik|AU042020|mKIAA0407	MGI:2154238	MGI:2154238	B2RWT9:D3YUD0:Q8CJH3	NP_766363.2:NP_766363.2:XP_006512138.1:XP_006512139.1:XP_006512140.1:XP_006512141.1:XP_006512142.1:XP_006512143.1	Plexin
Matrisome-associated	ECM-affiliated Proteins	Plxnb2	plexin B2	1110007H23Rik|Debt|mKIAA0315	MGI:2154239	MGI:2154239	B2RXS4:Q8K2J5:Q99LF0	NP_001152993.1:NP_001271435.1:NP_620088.2:XP_006520475.1:XP_006520476.1:XP_006520477.1	Plexin
Matrisome-associated	ECM-affiliated Proteins	Plxnb3	plexin B3	AI451018|Plxn6	MGI:2154240	MGI:2154240	Q684R0:Q9QY40	NP_062533.2:XP_006527842.1:XP_006527843.1	Plexin
Matrisome-associated	ECM-affiliated Proteins	Plxnc1	plexin C1	2510048K12Rik|AW742158|CD232|Vespr	MGI:1890127	MGI:1890127	M0QWW0:Q8C3X9:Q9CRY9:Q9QZC2	NP_061267.1:NP_061267.1	Plexin
Matrisome-associated	ECM-affiliated Proteins	Plxnd1	plexin D1	6230425C21Rik	MGI:2154244	MGI:2154244	F6T0L5:Q3U1N9:Q3UH93:Q6ZQ83:Q8VCL8:Q9CZF2	NP_080652.2	Plexin
Matrisome-associated	ECM-affiliated Proteins	Prol1	proline rich, lacrimal 1	Muc10	MGI:107496	MGI:107496	E9PYQ4:Q61002:Q80XS5:Q8VC95:Q9EQG0	NP_032670.2
Matrisome-associated	ECM-affiliated Proteins	Reg1	regenerating islet-derived 1	-	MGI:97895	MGI:97895	P43137:Q3TV26:Q8C6F9	NP_033068.1:NP_033068.1
Matrisome-associated	ECM-affiliated Proteins	Reg2	regenerating islet-derived 2	MGC107500|RegII	MGI:97896	MGI:97896	Q08731:Q545J0	NP_033069.1:NP_033069.1
Matrisome-associated	ECM-affiliated Proteins	Reg3a	regenerating islet-derived 3 alpha	AV063448	MGI:109408	MGI:109408	O09037:Q794C6:Q9CQE4:Q9CVF4	NP_035389.1:NP_035389.1
Matrisome-associated	ECM-affiliated Proteins	Reg3b	regenerating islet-derived 3 beta	HIP|PAP1|Pap|REG-III	MGI:97478	MGI:97478	P35230	NP_035166.1
Matrisome-associated	ECM-affiliated Proteins	Reg3d	regenerating islet-derived 3 delta	Ingaprp|MGC130575	MGI:1353426	MGI:1353426	G3UWG6:Q9JMH1:Q9QUS9	NP_001155213.1:NP_001155213.1:NP_038921.2
Matrisome-associated	ECM-affiliated Proteins	Reg3g	regenerating islet-derived 3 gamma	AI449515	MGI:109406	MGI:109406	O09049:Q545I1	NP_035390.1:NP_035390.1
Matrisome-associated	ECM-affiliated Proteins	Reg4	regenerating islet-derived family, member 4	2010002L15Rik|GISP|RELP	MGI:1914959	MGI:1914959	Q9D8G5	NP_080604.2
Matrisome-associated	ECM-affiliated Proteins	Sdc1	syndecan 1	AA408134|AA409076|CD138|Sstn|Synd|Synd1|syn-1	MGI:1349162	MGI:1349162	E0CYT6:P18828:Q3THY2:Q3V1F2	NP_035649.1:NP_035649.1	Syndecan
Matrisome-associated	ECM-affiliated Proteins	Sdc2	syndecan 2	4833414L08Rik|AA960457|Hspg1|Synd2|syndecan-2	MGI:1349165	MGI:1349165	P43407:Q99L05	NP_032330.1	Syndecan
Matrisome-associated	ECM-affiliated Proteins	Sdc3	syndecan 3	MGC65603|MGC69616|Synd3|mKIAA0468|syn-3	MGI:1349163	MGI:1349163	B1ASF6:Q64519	NP_035650.2	Syndecan
Matrisome-associated	ECM-affiliated Proteins	Sdc4	syndecan 4	AA959608|AW108331|Synd4|ryudocan|syndecan-4	MGI:1349164	MGI:1349164	O35988:Q3U5S6:Q3UKZ1:Q99LM6	NP_035651.1:NP_035651.1	Syndecan
Matrisome-associated	ECM-affiliated Proteins	Sema3a	sema domain, immunoglobulin domain (Ig), short basic domain, secreted, (semaphorin) 3A	Hsema-I|SEMA1|SemD|Semad|coll-1	MGI:107558	MGI:107558	D3Z2A7:D3Z4Q3:E9Q668:O08665	NP_001230001.1:NP_001230002.1:NP_033178.2:XP_006503620.1:XP_006503621.1:XP_006503622.1	Semaphorin
Matrisome-associated	ECM-affiliated Proteins	Sema3b	sema domain, immunoglobulin domain (Ig), short basic domain, secreted, (semaphorin) 3B	AW208495|LUCA-1|SemA|Semaa|sema5|semaV	MGI:107561	MGI:107561	M0QWQ7:M9MMK0:Q0VGP2:Q62177	NP_001036244.1:NP_001278466.1:NP_001278467.1:NP_001278468.1:NP_033179.2:XP_006511725.1:XP_006511726.1:XP_006511727.1:XP_006511728.1:XP_006511729.1:XP_006511731.1:XP_006511732.1:XP_006511733.1:XP_006511734.1:XP_006511735.1:NP_001278467.1	Semaphorin
Matrisome-associated	ECM-affiliated Proteins	Sema3c	sema domain, immunoglobulin domain (Ig), short basic domain, secreted, (semaphorin) 3C	1110036B02Rik|SemE|Semae	MGI:107557	MGI:107557	E9PXL2:E9Q0Z0:Q62181	NP_038685.3	Semaphorin
Matrisome-associated	ECM-affiliated Proteins	Sema3d	sema domain, immunoglobulin domain (Ig), short basic domain, secreted, (semaphorin) 3D	4631426B19Rik	MGI:1860118	MGI:1860118	Q8BH34:Q8BJD7:Q8BKQ6:Q8BMF6	NP_083158.3:XP_006503588.1	Semaphorin
Matrisome-associated	ECM-affiliated Proteins	Sema3e	sema domain, immunoglobulin domain (Ig), short basic domain, secreted, (semaphorin) 3E	6430702L12|AA408817|Semah|mKIAA0331	MGI:1340034	MGI:1340034	P70275:Q6ZQD8:Q8CCK6	NP_035478.2	Semaphorin
Matrisome-associated	ECM-affiliated Proteins	Sema3f	sema domain, immunoglobulin domain (Ig), short basic domain, secreted, (semaphorin) 3F	Sema4|Semak	MGI:1096347	MGI:1096347	O54948:O88632	NP_035479.2:XP_006511738.1:XP_006511739.1	Semaphorin
Matrisome-associated	ECM-affiliated Proteins	Sema3g	sema domain, immunoglobulin domain (Ig), short basic domain, secreted, (semaphorin) 3G	AK129018	MGI:3041242	MGI:3041242	Q4LFA9	NP_001020550.1	Semaphorin
Matrisome-associated	ECM-affiliated Proteins	Sema4a	sema domain, immunoglobulin domain (Ig), transmembrane domain (TM) and short cytoplasmic domain, (semaphorin) 4A	AI132332|SemB|Semab	MGI:107560	MGI:107560	D3YUM4:D3YVM6:D3YWK5:D3YWV5:D3YZ30:D3Z336:Q62178:V9GWW2:V9GXF5:V9GXH9	NP_001156961.1:NP_001156962.1:NP_001156963.1:NP_038686.3:XP_006501252.1	Semaphorin
Matrisome-associated	ECM-affiliated Proteins	Sema4b	sema domain, immunoglobulin domain (Ig), transmembrane domain (TM) and short cytoplasmic domain, (semaphorin) 4B	KIAA1745|SemC|Semac|mKIAA1745	MGI:107559	MGI:107559	F2Z3W4:Q62179:Q8BIR6	NP_038687.2	Semaphorin
Matrisome-associated	ECM-affiliated Proteins	Sema4c	sema domain, immunoglobulin domain (Ig), transmembrane domain (TM) and short cytoplasmic domain, (semaphorin) 4C	AI426163|Semacl1|Semaf|Semai|mKIAA1739	MGI:109252	MGI:109252	D3YYA8:D3YYW0:Q64151:Q69ZB9	NP_001119519.1:XP_006495868.1:XP_006495869.1:XP_006495870.1:XP_006495871.1:XP_006495872.1:XP_006495873.1	Semaphorin
Matrisome-associated	ECM-affiliated Proteins	Sema4d	sema domain, immunoglobulin domain (Ig), transmembrane domain (TM) and short cytoplasmic domain, (semaphorin) 4D	CD100|Semacl2|Semaj|Semcl2|coll-4	MGI:109244	MGI:109244	O09126:Q8BJC1	NP_001268809.1:NP_038688.2:XP_006516945.1:XP_006516946.1:XP_006516947.1:XP_006516948.1:XP_006516949.1:XP_006516950.1:XP_006516951.1:XP_006516952.1:XP_006516953.1	Semaphorin
Matrisome-associated	ECM-affiliated Proteins	Sema4f	sema domain, immunoglobulin domain (Ig), TM domain, and short cytoplasmic domain	-	MGI:1340055	MGI:1340055	D3YWP2:Q810B2:Q9Z123	NP_001106953.1:NP_035480.3	Semaphorin
Matrisome-associated	ECM-affiliated Proteins	Sema4g	sema domain, immunoglobulin domain (Ig), transmembrane domain (TM) and short cytoplasmic domain, (semaphorin) 4G	AI507908|AW554132	MGI:1347047	MGI:1347047	Q69ZE7:Q9WUH7	NP_036106.1	Semaphorin
Matrisome-associated	ECM-affiliated Proteins	Sema5a	sema domain, seven thrombospondin repeats (type 1 and type 1-like), transmembrane domain (TM) and short cytoplasmic domain, (semaphorin) 5A	5930434A13|9130201M22Rik|AI464145|Semaf|semF	MGI:107556	MGI:107556	Q3TZP8:Q3UPZ0:Q62217:Q6P1C9:Q8BYL6	NP_033180.2:XP_006520106.1:XP_006520107.1	Semaphorin
Matrisome-associated	ECM-affiliated Proteins	Sema5b	sema domain, seven thrombospondin repeats (type 1 and type 1-like), transmembrane domain (TM) and short cytoplasmic domain, (semaphorin) 5B	AI893641|SemG|Semag|mKIAA1445	MGI:107555	MGI:107555	F6PZQ7:F6UDD7:Q60519	NP_038689.2:XP_006521932.1:XP_006521933.1	Semaphorin
Matrisome-associated	ECM-affiliated Proteins	Sema6a	sema domain, transmembrane domain (TM), and cytoplasmic domain, (semaphorin) 6A	9330158E07|A730020P05Rik|AI851735|Sema6A-1|Semaq|V	MGI:1203727	MGI:1203727	D3YWM8:D3YZJ8:F6WLW8:K3W4S5:O35464:Q8BUT0:Q8BXZ7	XP_006525789.1:XP_006525790.1:XP_006525791.1:XP_006525792.1:NP_061214.2:XP_006525793.1:NP_061214.2	Semaphorin
Matrisome-associated	ECM-affiliated Proteins	Sema6b	sema domain, transmembrane domain (TM), and cytoplasmic domain, (semaphorin) 6B	MGC143995|MGC143996|Sema|Seman|VIb|semaZ	MGI:1202889	MGI:1202889	O54951:Q3TM84:Q3UTK5	NP_001123928.1:NP_038690.1:XP_006523993.1:NP_001123928.1:NP_038690.1:XP_006523993.1	Semaphorin
Matrisome-associated	ECM-affiliated Proteins	Sema6c	sema domain, transmembrane domain (TM), and cytoplasmic domain, (semaphorin) 6C	Semay|mKIAA1869	MGI:1338032	MGI:1338032	E9Q4N1:E9Q613:G5E8N4:Q3TU06:Q6ZPG8:Q8R4U3:Q91Y36:Q9WTM3:S4R1B4	NP_001258953.1:XP_006501255.1:XP_006501256.1:XP_006501257.1:XP_006501258.1:XP_006501259.1:XP_006501260.1:XP_006501261.1:XP_006501262.1:XP_006501263.1:XP_006501264.1:XP_006501265.1:XP_006501266.1:XP_006501267.1:NP_001258953.1:NP_035481.1:XP_006501268.1	Semaphorin
Matrisome-associated	ECM-affiliated Proteins	Sema6d	sema domain, transmembrane domain (TM), and cytoplasmic domain, (semaphorin) 6D	1110067B02Rik|AA409156|D330011G23|Sema6D-1|Sema6D-	MGI:2387661	MGI:2387661	A2AW73:Q76KF0:Q8BKG8	NP_001277929.1:NP_001277926.1:NP_001277929.1:NP_766125.2:NP_954708.1:NP_954709.1:NP_954710.1:NP_954711.1:XP_006499179.1:XP_006499182.1	Semaphorin
Matrisome-associated	ECM-affiliated Proteins	Sema7a	sema domain, immunoglobulin domain (Ig), and GPI membrane anchor, (semaphorin) 7A	2900057C09Rik|CDw108|H-Sema-L|M-Sema-L|Semal	MGI:1306826	MGI:1306826	Q9QUR8	NP_035482.1	Semaphorin
Matrisome-associated	ECM-affiliated Proteins	Sfta2	surfactant associated 2	EG433102	MGI:3643293	MGI:3643293	E9PXB6:G3UYT9	NP_001156666.1
Matrisome-associated	ECM-affiliated Proteins	Sftpa1	surfactant associated protein A1	SP-A|Sftp-1|Sftp1	MGI:109518	MGI:109518	P35242:Q6P8S2:Q9CQI1	NP_075623.2
Matrisome-associated	ECM-affiliated Proteins	Sftpb	surfactant associated protein B	AI562151|SF-B|SP-B|Sftp-3|Sftp3	MGI:109516	MGI:109516	F8WGK6:P50405:S4R1N7:S4R239:S4R2L6	NP_680088.1:NP_001269000.1
Matrisome-associated	ECM-affiliated Proteins	Sftpc	surfactant associated protein C	SP-C|SP5|Sftp-2|Sftp2	MGI:109517	MGI:109517	P21841:Q6P8P8	NP_035489.2
Matrisome-associated	ECM-affiliated Proteins	Sftpd	surfactant associated protein D	AI573415|SP-D|Sftp4	MGI:109515	MGI:109515	P50404	NP_033186.1
Matrisome-associated	ECM Regulators	1810010H24Rik	RIKEN cDNA 1810010H24 gene	MGC123578|OTTMUSG00000003581	MGI:1916316	MGI:1916316	Q08AU9	NP_001156945.1
Matrisome-associated	ECM Regulators	2010005H15Rik	RIKEN cDNA 2010005H15 gene	-	MGI:1924020	MGI:1924020	Q9D8D6	NP_084009.1:XP_006522762.1	Cystatin
Matrisome-associated	ECM Regulators	8030411F24Rik	RIKEN cDNA 8030411F24 gene	Cst14	MGI:1925859	MGI:1925859	Q8VII3	NP_084411.1	Cystatin
Matrisome-associated	ECM Regulators	9230104L09Rik	RIKEN cDNA 9230104L09 gene	MGC129250|MGC129251|mCST E2	MGI:1924955	MGI:1924955	Q3SXH5:Q9D264	NP_084236.1	Cystatin
Matrisome-associated	ECM Regulators	A2m	alpha-2-macroglobulin	A2mp	MGI:2449119	MGI:2449119	Q6GQT1	NP_783327.2
Matrisome-associated	ECM Regulators	Adam10	a disintegrin and metallopeptidase domain 10	1700031C13Rik|MADM|kuz|kuzbanian	MGI:109548	MGI:109548	D3Z1E6:E9PYF2:O35598:Q6NZC0	NP_031425.2:NP_031425.2
Matrisome-associated	ECM Regulators	Adam11	a disintegrin and metallopeptidase domain 11	AW060611|Mdc	MGI:1098667	MGI:1098667	Q3TZE2:Q7TQG7:Q9R1V4	NP_033743.2:NP_001104248.1:NP_033743.2:NP_033743.2
Matrisome-associated	ECM Regulators	Adam12	a disintegrin and metallopeptidase domain 12 (meltrin alpha)	KIAA4001|Mltna|mKIAA4001	MGI:105378	MGI:105378	D3YUK3:D3Z117:F6YWH6:Q571B5:Q61824	NP_031426.2
Matrisome-associated	ECM Regulators	Adam15	a disintegrin and metallopeptidase domain 15 (metargidin)	MDC15|metargidin	MGI:1333882	MGI:1333882	O88839:Q3TD57:Q8CA82:Q9D237	NP_001032811.2:NP_033744.1:XP_006500981.1
Matrisome-associated	ECM Regulators	Adam17	a disintegrin and metallopeptidase domain 17	CD156b|Tace	MGI:1096335	MGI:1096335	B2RRI1:B2RRI4:B7ZNJ0:E9PXU2:J3QMF2:J3QNB3:Q3TMS9:Q3UEC0:Q3UEW9:Q3UNK7:Q3UV09:Q9Z0F8	NP_001264195.1:NP_001264195.1:NP_001278800.1:NP_033745.4
Matrisome-associated	ECM Regulators	Adam18	a disintegrin and metallopeptidase domain 18	Adam27|Dtgn3|Tmdc3|tMDCIII	MGI:105986	MGI:105986	A6H649:G3UWP9:Q9R157:S5MG48:S5MKH6	NP_034214.2
Matrisome-associated	ECM Regulators	Adam19	a disintegrin and metallopeptidase domain 19 (meltrin beta)	AL024287|M[b]|Mltnb	MGI:105377	MGI:105377	O35674:Q14BL7:Q3UH67:Q3UHT3:Q80UF6	NP_033746.1:NP_001278819.1:NP_033746.1
Matrisome-associated	ECM Regulators	Adam1a	a disintegrin and metallopeptidase domain 1a	Adam1|Ftna	MGI:2429504	MGI:2429504	Q3V0B1:Q3V0H1:Q3V0Y9:Q60813	NP_742124.2:NP_742124.2
Matrisome-associated	ECM Regulators	Adam1b	a disintegrin and metallopeptidase domain 1b	Adam1|Ftna	MGI:2429506	MGI:2429506	Q8R534	NP_742123.2
Matrisome-associated	ECM Regulators	Adam2	a disintegrin and metallopeptidase domain 2	AI323749|Ftnb|Ph30-beta	MGI:1340894	MGI:1340894	Q3TTP6:Q60718:S5MKM2:S5N4P6	NP_033748.2
Matrisome-associated	ECM Regulators	Adam20	RIKEN cDNA 4930529F22 gene	Adam38|4930529F22Rik	MGI:2152342	MGI:2152342	B2RX16:Q7M763	NP_001009548.1:XP_006509516.1	updated from MGI, 6/26/2014
Matrisome-associated	ECM Regulators	Adam21	a disintegrin and metallopeptidase domain 21	Adam31	MGI:1861229	MGI:1861229	Q9JI76	NP_065063.1
Matrisome-associated	ECM Regulators	Adam22	a disintegrin and metallopeptidase domain 22	2900022I03Rik|AI854032|MDC2	MGI:1340046	MGI:1340046	A4FUT9:D3YUP9:D3YUQ0:D6QSS8:F6PZ09:F6SK63:F6TDF4:F6VJ78:F6XIT3:F6XRZ6:F7AYY9:F7BXL9:F7BZ55:F7CDH3:F7DAP1:Q9R1V6:S4R1S5	NP_001091695.1:XP_006503603.1:XP_006503601.1:NP_001007221.1:NP_001007222.1:NP_001091695.1:XP_006503592.1:XP_006503593.1:XP_006503594.1:XP_006503596.1:XP_006503598.1:XP_006503600.1:XP_006503601.1:XP_006503602.1:XP_006503605.1
Matrisome-associated	ECM Regulators	Adam23	a disintegrin and metallopeptidase domain 23	AW046396|MDC3	MGI:1345162	MGI:1345162	F6ZXL8:Q5SRA0:Q5SVE1:Q8CCI7:Q9R1V7	NP_001171071.1:NP_035910.1:XP_006496032.1:XP_006496033.1
Matrisome-associated	ECM Regulators	Adam24	a disintegrin and metallopeptidase domain 24 (testase 1)	Dtgn5	MGI:105984	MGI:105984	Q60624:Q8CDV3:Q9R160	NP_034216.3:NP_034216.3:XP_006509324.1
Matrisome-associated	ECM Regulators	Adam25	a disintegrin and metallopeptidase domain 25 (testase 2)	-	MGI:1345157	MGI:1345157	Q9R159	NP_035911.2
Matrisome-associated	ECM Regulators	Adam26a	a disintegrin and metallopeptidase domain 26A (testase 3)	Adam26|Dtgn4	MGI:105985	MGI:105985	Q8BMR4:Q9CUQ4:Q9R158	NP_034215.2:NP_034215.2
Matrisome-associated	ECM Regulators	Adam26b	a disintegrin and metallopeptidase domain 26B	-	MGI:3588304	MGI:3588304	Q6IMH6:Q9CUI8	NP_001009547.1:NP_001009547.1
Matrisome-associated	ECM Regulators	Adam28	a disintegrin and metallopeptidase domain 28	C130072N01Rik|D430033C21Rik|Dtgn1|MDC-L|MDC-Lm|MDC	MGI:105988	MGI:105988	Q60619:Q71U12:Q8C4L9:Q9JLN6	NP_001041640.1:NP_034212.1:NP_899222.1
Matrisome-associated	ECM Regulators	Adam29	a disintegrin and metallopeptidase domain 29	-	MGI:2676326	MGI:2676326	G3X9B5:Q80ZN7:Q811Q4	NP_787953.2
Matrisome-associated	ECM Regulators	Adam3	a disintegrin and metallopeptidase domain 3 (cyritestin)	Cyrn1|MGC150317|Taz83|tMDC	MGI:102518	MGI:102518	E9PYS3:E9PYS9:E9QA56:F6TMV4:F8VQ03:Q62287:Q6P907:Q810R6:S5MGA4:S5MZ95	NP_033749.2:NP_033749.2:NP_033749.2
Matrisome-associated	ECM Regulators	Adam30	a disintegrin and metallopeptidase domain 30	4933424D07Rik|MGC132801|MGC132802|svph4	MGI:1918328	MGI:1918328	Q811Q3:Q9CUC4	NP_081941.1
Matrisome-associated	ECM Regulators	Adam32	a disintegrin and metallopeptidase domain 32	-	MGI:2653822	MGI:2653822	G3UXC2:G3UXV9:G3UZF6:G3UZY0:Q8K410:S5MKF5:S5MZ42	NP_700446.2:XP_006509226.1
Matrisome-associated	ECM Regulators	Adam33	a disintegrin and metallopeptidase domain 33	Adaml	MGI:1341813	MGI:1341813	A2AP51:F6Z4C4:F7CIM2:Q58GH7:Q6TYY9:Q6TYZ0:Q8R465:Q923W9:V9GXX4	NP_001157001.1:NP_291093.2
Matrisome-associated	ECM Regulators	Adam34	a disintegrin and metallopeptidase domain 34	-	MGI:2181992	MGI:2181992	A2RSG8:Q60622:Q8BMR5:Q8K4K0	NP_665688.2:XP_006509500.1:XP_006509501.1:XP_006509502.1:XP_006509503.1:NP_665688.2
Matrisome-associated	ECM Regulators	Adam39	a disintegrin and metallopeptidase domain 39	1700056P18Rik	MGI:3045694	MGI:3045694	Q7M762:Q9CVR7	NP_001020551.3
Matrisome-associated	ECM Regulators	Adam4	a disintegrin and metallopeptidase domain 4	AV274654|tMDCV	MGI:104731	MGI:104731	Q60815:Q8CGQ2	NP_033750.1
Matrisome-associated	ECM Regulators	Adam5	a disintegrin and metallopeptidase domain 5	tMDCII	MGI:104730	MGI:104730	F6S1B5:Q3TTE0:Q78E93:S5N4L0	NP_001258986.1:NP_001258987.1:NP_001258988.1:NP_031427.2
Matrisome-associated	ECM Regulators	Adam6a	a disintegrin and metallopeptidase domain 6A	Adam6|tMDCIV	MGI:2676316	MGI:2676316	B2RSY5:Q32NZ3:Q8CGQ1	NP_777479.2
Matrisome-associated	ECM Regulators	Adam6b	a disintegrin and metallopeptidase domain 6B	4930523C11Rik	MGI:2444636	MGI:2444636	Q14DT8:Q6IMH7:Q8C0V3	NP_001009545.1
Matrisome-associated	ECM Regulators	Adam7	a disintegrin and metallopeptidase domain 7	9230104J12Rik|EAP1|EAPI	MGI:107247	MGI:107247	O35227:Q3TNV5:S5ML36	NP_031428.2
Matrisome-associated	ECM Regulators	Adam8	a disintegrin and metallopeptidase domain 8	CD156|CD156a|E430039A18Rik|MS2	MGI:107825	MGI:107825	E9Q359:G3UXF8:Q05910:Q3TVN5:Q3U1J7:Q3U1R3:Q3U6N3:Q3U7G2:Q3UA33:Q5VCS5:Q8C269:Q8R3D3	NP_031429.1:NP_031429.1:NP_001277995.1:NP_001277995.1
Matrisome-associated	ECM Regulators	Adam9	a disintegrin and metallopeptidase domain 9 (meltrin gamma)	AU020942|MDC9|Mltng|mKIAA0021	MGI:105376	MGI:105376	E9Q638:Q3U1W3:Q3UG15:Q61072	NP_001257925.1:NP_031430.2:NP_031430.2:NP_031430.2
Matrisome-associated	ECM Regulators	Adamdec1	ADAM-like, decysin 1	2210414L24Rik|AI574231|Dcsn	MGI:1917650	MGI:1917650	Q3U0T4:Q9R0X2	NP_067450.1:NP_067450.1
Matrisome-associated	ECM Regulators	Adamts1	a disintegrin-like and metallopeptidase (reprolysin type) with thrombospondin type 1 motif, 1	ADAM-TS1|ADAMTS|ADAMTS-1|C3-C5|METH-1|METH1	MGI:109249	MGI:109249	E9PY08:P97857:Q05DU9:Q3TQF7:Q3TTE6:Q3U0I4	NP_033751.3
Matrisome-associated	ECM Regulators	Adamts10	a disintegrin-like and metallopeptidase (reprolysin type) with thrombospondin type 1 motif, 10	9430006O18|AW045948|MGC118623|ZnMP	MGI:2449112	MGI:2449112	G3UXX0:G3UY03:G3UZ08:P58459	NP_766207.2
Matrisome-associated	ECM Regulators	Adamts12	a disintegrin-like and metallopeptidase (reprolysin type) with thrombospondin type 1 motif, 12	ADAMTS-12|AI605170	MGI:2146046	MGI:2146046	Q3UM66:Q3UXR3:Q811B3:Q8BMS3	NP_780710.2:NP_780710.2
Matrisome-associated	ECM Regulators	Adamts13	a disintegrin-like and metallopeptidase (reprolysin type) with thrombospondin type 1 motif, 13	Gm710|vWF-CP	MGI:2685556	MGI:2685556	A2ALB3:A7LM19:Q769J6	NP_001277393.1:NP_001277394.1:NP_001001322.1
Matrisome-associated	ECM Regulators	Adamts14	a disintegrin-like and metallopeptidase (reprolysin type) with thrombospondin type 1 motif, 14	Adamts-14|TS14	MGI:2179942	MGI:2179942	B2RXR8:B2RXX5:E9PX39:Q3UV61	NP_001074596.1
Matrisome-associated	ECM Regulators	Adamts15	a disintegrin-like and metallopeptidase (reprolysin type) with thrombospondin type 1 motif, 15	-	MGI:2449569	MGI:2449569	P59384	NP_001019310.1
Matrisome-associated	ECM Regulators	Adamts16	a disintegrin-like and metallopeptidase (reprolysin type) with thrombospondin type 1 motif, 16	MGC37086	MGI:2429637	MGI:2429637	D6RGS8:Q69Z28	NP_742050.2
Matrisome-associated	ECM Regulators	Adamts17	a disintegrin-like and metallopeptidase (reprolysin type) with thrombospondin type 1 motif, 17	-	MGI:3588195	MGI:3588195	B2RUI7:D3YX90:E9Q4D1:F6RTQ0:Q3UX96:Q3V310	NP_001029049.2:NP_001029049.2
Matrisome-associated	ECM Regulators	Adamts18	a disintegrin-like and metallopeptidase (reprolysin type) with thrombospondin type 1 motif, 18	9630038L21|ADAMTS21|E130314N14Rik	MGI:2442600	MGI:2442600	B7ZMV1:Q3TR71:Q4VC17:Q8BKA1:Q8BV18	NP_766054.2
Matrisome-associated	ECM Regulators	Adamts19	a disintegrin-like and metallopeptidase (reprolysin type) with thrombospondin type 1 motif, 19	4831407I23Rik|AU015154|D230034E10Rik	MGI:2442875	MGI:2442875	B2RWW7:P59509:Q8BNI0	NP_780715.1
Matrisome-associated	ECM Regulators	Adamts2	a disintegrin-like and metallopeptidase (reprolysin type) with thrombospondin type 1 motif, 2	4732482M10|A430089F14|ADAM-TS2|ADAMTS-3|KIAA4060|P	MGI:1347356	MGI:1347356	Q1LZL1:Q5DTQ6:Q8C9W3	NP_001264234.1:NP_783574.1
Matrisome-associated	ECM Regulators	Adamts20	a disintegrin-like and metallopeptidase (reprolysin type) with thrombospondin type 1 motif, 20	Adamst20|bt	MGI:2660628	MGI:2660628	P59511:Q0V926:Q3ULV2:Q3UQW9	NP_803180.3:NP_001158257.1:NP_803180.3
Matrisome-associated	ECM Regulators	Adamts3	a disintegrin-like and metallopeptidase (reprolysin type) with thrombospondin type 1 motif, 3	1100001H14Rik|6330442E02Rik|MGC189989	MGI:3045353	MGI:3045353	B2RY45:B2RY57:E9Q287:G3X9D2:Q8BIB2	NP_808540.2:NP_001074870.1
Matrisome-associated	ECM Regulators	Adamts4	a disintegrin-like and metallopeptidase (reprolysin type) with thrombospondin type 1 motif, 4	3830423K05|ADAM-TS4|ADAMTS-2|ADMP-1|mKIAA0688	MGI:1339949	MGI:1339949	E9PV91:Q3TNX8:Q3U025:Q3U0Z2:Q8BNJ2:Q8VHK4	NP_766433.1:NP_766433.1
Matrisome-associated	ECM Regulators	Adamts5	a disintegrin-like and metallopeptidase (reprolysin type) with thrombospondin type 1 motif, 5 (aggrecanase-2)	9530092O11Rik|ADAM-TS5|ADAMTS1|ADAMTS11|AI481094|A	MGI:1346321	MGI:1346321	Q8BGP4:Q9R001	NP_035912.2:NP_035912.2
Matrisome-associated	ECM Regulators	Adamts6	a disintegrin-like and metallopeptidase (reprolysin type) with thrombospondin type 1 motif, 6	5031426K13|A930019D11Rik|ADAM-TS6	MGI:1347348	MGI:1347348	D3Z1A5:Q8C9R1	NP_001074489.1
Matrisome-associated	ECM Regulators	Adamts7	a disintegrin-like and metallopeptidase (reprolysin type) with thrombospondin type 1 motif, 7	ADAM-TS7|ADAMTS7B	MGI:1347346	MGI:1347346	B7ZNX1:D6RI90:E9PX36:F6UD05:Q68SA9:Q6PD18	XP_006510821.1:NP_001003911.2
Matrisome-associated	ECM Regulators	Adamts8	a disintegrin-like and metallopeptidase (reprolysin type) with thrombospondin type 1 motif, 8	METH-2|METH2	MGI:1353468	MGI:1353468	F6U6K2:F8VQ15:P57110:Q99JP1	NP_038934.2:NP_038934.2
Matrisome-associated	ECM Regulators	Adamts9	a disintegrin-like and metallopeptidase (reprolysin type) with thrombospondin type 1 motif, 9	1810011L16Rik|8430403M15Rik|AW743315|E030027K14Rik	MGI:1916320	MGI:1916320	E9PUN6:E9PYV8:Q69ZM2:Q8CDB8	XP_006505323.1:NP_780523.2
Matrisome-associated	ECM Regulators	Adamtsl1	ADAMTS-like 1	5930437A14Rik|6720426B09Rik	MGI:1924989	MGI:1924989	A9Z1Z6:B7ZCH8:E9PWW5:F6WY46:Q14B74:Q8BLI0:Q8BSM2:Q9CX59	NP_084243.3:NP_084243.3:NP_084243.3
Matrisome-associated	ECM Regulators	Adamtsl2	ADAMTS-like 2	A930008K15Rik|tcp-1	MGI:1925044	MGI:1925044	A1A5B7:Q6A040:Q7TSK7:Q9D201	NP_084257.1:NP_084257.1
Matrisome-associated	ECM Regulators	Adamtsl3	ADAMTS-like 3	9230119C12Rik|C130057K09|KIAA1233|mKIAA1233	MGI:3028499	MGI:3028499	G3UWL5:G3UXC7:G3UYN1:Q5DTZ4	NP_001177303.1
Matrisome-associated	ECM Regulators	Adamtsl4	ADAMTS-like 4	MGC28749|Tsrc1	MGI:2389008	MGI:2389008	D3Z0T6:Q80T21:Q91YP4	NP_659148.2:XP_006501430.1
Matrisome-associated	ECM Regulators	Adamtsl5	ADAMTS-like 5	2010109H09Rik|MGC41037|Thsd6	MGI:1913798	MGI:1913798	D3Z689:F6RIV7:Q3U345:Q9CRC7	NP_001272364.1:NP_001272364.1
Matrisome-associated	ECM Regulators	Agt	angiotensinogen (serpin peptidase inhibitor, clade A, member 8)	AI265500|AngII|Aogen|Serpina8	MGI:87963	MGI:87963	P11859:Q3UTR7:Q8VCN0	NP_031454.3
Matrisome-associated	ECM Regulators	AI182371	expressed sequence AI182371	AI046667	MGI:2138853	MGI:2138853	A2AS37:Q14BD9:Q505K6:Q8BWN9:Q8BWS8	NP_849216.2:NP_849216.2:NP_001230031.1:NP_849216.2
Matrisome-associated	ECM Regulators	Ambp	alpha 1 microglobulin/bikunin	AI194774|ASPI|HI-30|Intin4|Itil|UTI	MGI:88002	MGI:88002	I7HIQ9:Q07456	NP_031469.1
Matrisome-associated	ECM Regulators	Astl	astacin-like metalloendopeptidase (M12 family)	7420700F21|C87576|MGC76457	MGI:3046414	MGI:3046414	A2ARG6:Q6HA09	NP_001277932.1:NP_766127.1
Matrisome-associated	ECM Regulators	BC048546	cDNA sequence BC048546	MGC58520|Ovos	MGI:3039594	MGI:3039594	Q3TTY9:Q3UU35:Q80ZR1:Q8K040	NP_001001179.2:NP_001001179.2:XP_006506095.1
Matrisome-associated	ECM Regulators	BC051665	cDNA sequence BC051665	MGC60730	MGI:2682300	MGI:2682300	E9Q623:Q3ULD9:Q80X23	NP_954599.2:NP_954599.2:XP_006517280.1:NP_954599.2
Matrisome-associated	ECM Regulators	BC100530	cDNA sequence BC100530	MGC118399	MGI:3696883	MGI:3696883	D6REU3:Q497J0	NP_001076015.1
Matrisome-associated	ECM Regulators	BC117090	cDNA sequence BC1179090	Gm1975|MGC151441|MGC151467	MGI:3696881	MGI:3696881	L7N257:Q8CGL5	NP_001001332.2
Matrisome-associated	ECM Regulators	Bmp1	bone morphogenetic protein 1	Pcp|Tld	MGI:88176	MGI:88176	P98063:Q570Z4:Q61356:Q6P550	NP_033885.2:XP_006518523.1
Matrisome-associated	ECM Regulators	Cd109	CD109 antigen	9930012E15Rik|AI480638|GARP	MGI:2445221	MGI:2445221	A6MDD3:Q8R422	NP_694738.1:NP_694738.1
Matrisome-associated	ECM Regulators	Cela1	chymotrypsin-like elastase family, member 1	1810009A17Rik|1810062B19Rik|Ela-1|Ela1|PC-TsF	MGI:95314	MGI:95314	Q8CF10:Q91X79	NP_291090.2
Matrisome-associated	ECM Regulators	Cela2a	chymotrypsin-like elastase family, member 2A	Ela-2|Ela2|Ela2a	MGI:95316	MGI:95316	P05208	NP_031945.1
Matrisome-associated	ECM Regulators	Cela3b	chymotrypsin-like elastase family, member 3B	0910001F22Rik|2310074F01Rik|AI504000|Ela3|Ela3b	MGI:1915118	MGI:1915118	Q9CQ52	NP_080695.1
Matrisome-associated	ECM Regulators	Cpn2	carboxypeptidase N, polypeptide 2	1300018K11Rik	MGI:1919006	MGI:1919006	Q642I5:Q9DBB9	NP_082180.2:XP_006522648.1
Matrisome-associated	ECM Regulators	Cst10	cystatin 10 (chondrocytes)	DD72	MGI:1930004	MGI:1930004	A2ART7:Q9JM84	NP_067380.1	Cystatin
Matrisome-associated	ECM Regulators	Cst11	cystatin 11	9230101F08Rik|BB067629|CRES2|mCSTE1	MGI:1925490	MGI:1925490	Q7M731:Q9D269	NP_084335.1:NP_084335.1	Cystatin
Matrisome-associated	ECM Regulators	Cst12	cystatin 12	1700006F03Rik|CRES3	MGI:1916612	MGI:1916612	E9Q1S9:Q9DAN8	NP_081330.1:NP_081330.1	Cystatin
Matrisome-associated	ECM Regulators	Cst13	cystatin 13	1700006C19Rik|Cymg1|Mtcg1	MGI:1916544	MGI:1916544	Q80ZN5	NP_081300.1	Cystatin
Matrisome-associated	ECM Regulators	Cst3	cystatin C	CysC	MGI:102519	MGI:102519	A2APX3:P21460:Q3U5K7:Q9EPX9	NP_034106.2	Cystatin
Matrisome-associated	ECM Regulators	Cst6	cystatin E/M	1110017E11Rik|N28197|ichq	MGI:1920970	MGI:1920970	Q8K397:Q9D1B1	NP_082899.1	Cystatin
Matrisome-associated	ECM Regulators	Cst7	cystatin F (leukocystatin)	Cmap|MGC151424|MGC151426	MGI:1298217	MGI:1298217	O89098:Q3TCR2:Q9QWL5	NP_034107.2:NP_034107.2	Cystatin
Matrisome-associated	ECM Regulators	Cst8	cystatin 8 (cystatin-related epididymal spermatogenic)	Cres|Cst-rs1	MGI:107161	MGI:107161	P32766	NP_034108.1:XP_006498721.1:XP_006498722.1	Cystatin
Matrisome-associated	ECM Regulators	Cst9	cystatin 9	M12|cresp|testatin	MGI:1340053	MGI:1340053	Q9Z0H6	NP_034109.1	Cystatin
Matrisome-associated	ECM Regulators	Csta1	cystatin A	Csta	MGI:3524930	MGI:3524930	B2RT71:E0CZ96:P56567	NP_001028411.1:NP_001028411.1	Cystatin, updated from MGI, 6/26/2014
Matrisome-associated	ECM Regulators	Cstb	cystatin B	AA960480|Stfb	MGI:109514	MGI:109514	Q62426	NP_031819.1	Cystatin
Matrisome-associated	ECM Regulators	Cstl1	cystatin-like 1	MGC58781|RCET1|RCET2|RCET3	MGI:2652834	MGI:2652834	Q3V2I7:Q64FK4:Q64FK5:Q80Y72	NP_808323.1:XP_006499365.1:XP_006499366.1	Cystatin
Matrisome-associated	ECM Regulators	Cts3	cathepsin 3	1600000I23Rik|MGC117532	MGI:2151929	MGI:2151929	Q812B4:Q91ZD5:Q9DAZ8	NP_081182.2:NP_473433.2:NP_473433.2	Cathepsin
Matrisome-associated	ECM Regulators	Cts6	cathepsin 6	1600022N02Rik|MGC117650	MGI:1889619	MGI:1889619	Q9ET52	NP_067420.1	Cathepsin
Matrisome-associated	ECM Regulators	Cts7	cathepsin 7	AA408230|AA408952|CTS1|Epcs24|Epcs71	MGI:1860262	MGI:1860262	Q91ZF2	NP_062412.1:XP_006517360.1	Cathepsin
Matrisome-associated	ECM Regulators	Cts8	cathepsin 8	CTS2|Epcs68|Epcs70	MGI:1860275	MGI:1860275	Q6NV96:Q9JI81	NP_062414.3:NP_062414.3	Cathepsin
Matrisome-associated	ECM Regulators	Ctsa	cathepsin A	AU019505|PPCA|Ppgb	MGI:97748	MGI:97748	A2A5J6:A2A5J7:A2A5J8:A2A5J9:G3X8T3:P16675:Q544R6:Q9D2D1	NP_032932.2:NP_001033581.1:NP_001033581.1:NP_032932.2:NP_001033581.1:NP_032932.2	Cathepsin
Matrisome-associated	ECM Regulators	Ctsb	cathepsin B	-	MGI:88561	MGI:88561	P10605:Q3TC17:Q3TVS6:Q6LAF6	NP_031824.1	Cathepsin
Matrisome-associated	ECM Regulators	Ctsc	cathepsin C	AI047818|DPP1|DPPI	MGI:109553	MGI:109553	D3Z220:P97821:Q3TIF1:Q3U7T5:Q3U8J6:Q3U9B7:Q3UAF5:Q3UBY5:Q8BQL3:Q8C2L5:Q9DCV1	NP_034112.3:XP_006507382.1:NP_034112.3:NP_034112.3	Cathepsin
Matrisome-associated	ECM Regulators	Ctsd	cathepsin D	CD|CatD	MGI:88562	MGI:88562	F6Y6L6:F8WIR1:P18242:Q05BF3:Q3TIR0:Q3TJN3:Q3TWD0:Q3TWL1:Q3TWR6:Q3TXL5:Q3U651:Q3U7I9:Q3U7P0:Q3U8W5:Q3UAQ1:Q3UC89:Q3UCD9:Q3UCW4:Q8C243:Q8VCK2	NP_034113.1:NP_034113.1	Cathepsin
Matrisome-associated	ECM Regulators	Ctse	cathepsin E	A430072O03Rik|C920004C08Rik|CE|CatE	MGI:107361	MGI:107361	D3Z6T3:P70269	NP_031825.2	Cathepsin
Matrisome-associated	ECM Regulators	Ctsf	cathepsin F	AI481912	MGI:1861434	MGI:1861434	A4FUP7:Q99KQ9:Q9ES93:Q9R013	NP_063914.1	Cathepsin
Matrisome-associated	ECM Regulators	Ctsg	cathepsin G	-	MGI:88563	MGI:88563	P28293:Q059V7	NP_031826.1:NP_031826.1	Cathepsin
Matrisome-associated	ECM Regulators	Ctsh	cathepsin H	AL022844	MGI:107285	MGI:107285	D3YVI3:D3Z437:D7UEQ9:P49935:Q922Q7	NP_031827.2	Cathepsin
Matrisome-associated	ECM Regulators	Ctsj	cathepsin J	CATP|CatRLP|Ctsp|MGC117662	MGI:1349426	MGI:1349426	Q9R014	NP_036137.1:XP_006517318.1	Cathepsin
Matrisome-associated	ECM Regulators	Ctsk	cathepsin K	AI323530|MMS10-Q|Ms10q|catK	MGI:107823	MGI:107823	P55097:Q545T0	NP_031828.2:XP_006501037.1:NP_031828.2:XP_006501037.1	Cathepsin
Matrisome-associated	ECM Regulators	Ctsl	cathepsin L	1190035F06Rik|Ctsl1|MEP|fs|nkt	MGI:88564	MGI:88564	P06797:Q3TNC8:Q3TT75:Q3TVJ1:Q3U5U9:Q3UHZ4:Q3UWH6:Q543M3:Q6LAF5:Q9D0C0	NP_034114.1:XP_006517143.1:XP_006517144.1:NP_034114.1:XP_006517143.1:XP_006517144.1	Cathepsin
Matrisome-associated	ECM Regulators	Ctsll3	cathepsin L-like 3	2310051M13Rik	MGI:1917452	MGI:1917452	Q3ULP7:Q9D6V1	NP_081620.2	Cathepsin
Matrisome-associated	ECM Regulators	Ctsm	cathepsin M	1600027J17Rik|AI324100|Catm	MGI:1927229	MGI:1927229	Q812B5:Q9JL96	NP_071721.2:XP_006517372.1	Cathepsin
Matrisome-associated	ECM Regulators	Ctso	cathepsin O	A330105D01Rik|A430056C07|AI118514	MGI:2139628	MGI:2139628	Q4QQL3:Q8BM88	NP_808330.1	Cathepsin
Matrisome-associated	ECM Regulators	Ctsq	cathepsin Q	1600010J02Rik	MGI:2137385	MGI:2137385	Q91ZF4	NP_083912.2	Cathepsin
Matrisome-associated	ECM Regulators	Ctsr	cathepsin R	AI428350	MGI:1861723	MGI:1861723	Q497X4:Q58IU7:Q9JIA9	NP_064680.1:NP_064680.1	Cathepsin
Matrisome-associated	ECM Regulators	Ctss	cathepsin S	-	MGI:107341	MGI:107341	F6WR04:O70370:Q3U5K1:Q3UBR4:Q3UD32:Q8BSZ5:Q99M14	NP_001254624.2:NP_067256.4:NP_001254624.2:NP_001254624.2:NP_067256.4	Cathepsin
Matrisome-associated	ECM Regulators	Ctsw	cathepsin W	lymphopain	MGI:1338045	MGI:1338045	P56203:Q8C2M0	NP_034115.2:NP_034115.2	Cathepsin
Matrisome-associated	ECM Regulators	Ctsz	cathepsin Z	AI787083|AU019819|CTSX|D2Wsu143e	MGI:1891190	MGI:1891190	Q545I6:Q9ES94:Q9WUU7	NP_071720.1:NP_071720.1	Cathepsin
Matrisome-associated	ECM Regulators	Egln1	EGL nine homolog 1 (C. elegans)	AI503754|C1orf12|ORF13|Phd2|SM-20	MGI:1932286	MGI:1932286	Q5XJZ0:Q91YE3	NP_444437.2
Matrisome-associated	ECM Regulators	Egln2	EGL nine homolog 2 (C. elegans)	0610011A13Rik|C85656|Ier4|MGC101954|Phd1|SM-20	MGI:1932287	MGI:1932287	Q3TXL8:Q3U8V5:Q80X29:Q91YE2	NP_444438.2:NP_444438.2
Matrisome-associated	ECM Regulators	Egln3	EGL nine homolog 3 (C. elegans)	2610021G09Rik|AI505553|AI648162|Phd3|SM-20	MGI:1932288	MGI:1932288	Q91UZ4	NP_082409.2
Matrisome-associated	ECM Regulators	Elane	elastase, neutrophil expressed	Ela2|F430011M15Rik|NE	MGI:2679229	MGI:2679229	Q3UP87	NP_056594.2
Matrisome-associated	ECM Regulators	F10	coagulation factor X	Cf10|fX	MGI:103107	MGI:103107	D3Z215:D3Z521:D3Z7R3:O88947:Q3TBR2:Q3TDB9:Q3U3V1:Q4FJS7:Q80Y26	NP_031998.3:NP_031998.3:NP_001229297.1:NP_001229297.1
Matrisome-associated	ECM Regulators	F12	coagulation factor XII (Hageman factor)	FXII	MGI:1891012	MGI:1891012	E9Q698:Q80YC5	NP_067464.2
Matrisome-associated	ECM Regulators	F13a1	coagulation factor XIII, A1 subunit	1200014I03Rik|AI462306|F13a	MGI:1921395	MGI:1921395	Q3TBF3:Q3TC79:Q3TDG1:Q3TQH1:Q3V3W7:Q8BH61:Q9DBT1	NP_001159863.1:NP_001159863.1:NP_083060.2
Matrisome-associated	ECM Regulators	F13b	coagulation factor XIII, beta subunit	Cf-13b|Cf13b	MGI:88379	MGI:88379	Q07968:Q3UER0:Q8K0W0	NP_112441.2:NP_112441.2
Matrisome-associated	ECM Regulators	F2	coagulation factor II	Cf-2|Cf2|FII|thrombin	MGI:88380	MGI:88380	H7BX99:P19221:Q3TJ94	NP_034298.1:NP_034298.1
Matrisome-associated	ECM Regulators	F7	coagulation factor VII	AI132620|Cf7|FVII|mfVII	MGI:109325	MGI:109325	P70375:Q3U2F0:Q542C2	NP_034302.2:NP_034302.2
Matrisome-associated	ECM Regulators	F9	coagulation factor IX	AW111646|Cf-9|Cf9	MGI:88384	MGI:88384	A0JLY3:P16294	NP_032005.1
Matrisome-associated	ECM Regulators	Fam20a	family with sequence similarity 20, member a		MGI:2388266	MGI:2388266	Q8CID3	NP_722477.1	Added to the matrisome, July 2014
Matrisome-associated	ECM Regulators	Fam20b	family with sequence similarity 20, member b		MGI:2443990	MGI:2443990	Q8VCS3	NP_663388.1:XP_006496799.1:XP_006496800.1	Added to the matrisome, July 2014
Matrisome-associated	ECM Regulators	Fam20c	family with sequence similarity 20, member c		MGI:2136853	MGI:2136853	E0CY01:Q5MJS3	NP_085042.2	Added to the matrisome, July 2014
Matrisome-associated	ECM Regulators	Gm10334	predicted gene 10334		MGI:3641889	MGI:3641889	Q792Y8	NP_001096623.1
Matrisome-associated	ECM Regulators	Gm13011	predicted gene 13011	OTTMUSG00000009877	MGI:3651647	MGI:3651647	A2A9U8	NP_001119790.1
Matrisome-associated	ECM Regulators	Gm4758	predicted gene 4758	EG209324|Stfna3l1	MGI:3648404	MGI:3648404	L7N258	XP_156070.1	Cystatin
Matrisome-associated	ECM Regulators	Gm4787	predicted gene 4787	Adam4b|EG214321	MGI:3646380	MGI:3646380	B2RUD9	NP_001034084.2
Matrisome-associated	ECM Regulators	Gm5347	predicted gene 5347	EG384814	MGI:3647274	MGI:3647274	Q7M765	NP_001073400.1:XP_006509519.1
Matrisome-associated	ECM Regulators	Gm5409	predicted pseudogene 5409	Try10l|EG386551	MGI:3643903	MGI:3643903	Q7M754	NP_001003664.1
Matrisome-associated	ECM Regulators	Gm5416	predicted gene 5416	EG408196|Stfna1l1	MGI:3644688	MGI:3644688	Q05B95:Q6IE28	NP_001076011.1	Cystatin
Matrisome-associated	ECM Regulators	Gm5483	predicted gene 5483	EG433016	MGI:3645124	MGI:3645124	B2RV77	NP_001076016.1	Cystatin
Matrisome-associated	ECM Regulators	Gm5771	predicted gene 5771	EG436523	MGI:3646222	MGI:3646222	Q792Y9	NP_001034086.1
Matrisome-associated	ECM Regulators	Habp2	hyaluronic acid binding protein 2	AI035669|FSAP|HABP|HGFAL|MGC28705|PHBP	MGI:1196378	MGI:1196378	E9Q092:E9Q0C5:E9QM92:F7B276:F7D2A6:Q3UEI7:Q3V1J8:Q8K0D2	XP_006527077.1:NP_666213.1:NP_666213.1
Matrisome-associated	ECM Regulators	Hpse	heparanase	HSE1|Hpa|Hpr1	MGI:1343124	MGI:1343124	D3Z3C3:Q6YGZ1	NP_690016.1
Matrisome-associated	ECM Regulators	Hpse2	heparanase 2	Gm968	MGI:2685814	MGI:2685814	B2RY83	NP_001074726.1
Matrisome-associated	ECM Regulators	Hrg	histidine-rich glycoprotein	AI265597|AW413091|D16jh2|D18020|Hprg|Hrgp	MGI:2146636	MGI:2146636	Q9ESB3	NP_444406.2
Matrisome-associated	ECM Regulators	Htra1	HtrA serine peptidase 1	AI429470|HTRA|L56|Prss11|RSPP11	MGI:1929076	MGI:1929076	Q9R118	NP_062510.2
Matrisome-associated	ECM Regulators	Htra3	HtrA serine peptidase 3	2210021K23Rik|9530081K03Rik|Prsp|Tasp	MGI:1925808	MGI:1925808	Q8R221:Q9D236	NP_001036080.1:NP_084403.2
Matrisome-associated	ECM Regulators	Htra4	HtrA serine peptidase 4	B430206E18Rik	MGI:3036260	MGI:3036260	A2RT60	NP_001074656.1
Matrisome-associated	ECM Regulators	Hyal1	hyaluronoglucosaminidase 1	Hya1|Hyal-1	MGI:96298	MGI:96298	D3YXU8:D6RFV7:Q91ZJ9	NP_032343.2
Matrisome-associated	ECM Regulators	Hyal2	hyaluronoglucosaminidase 2	AI256841|AU020858|AW555733	MGI:1196334	MGI:1196334	O35632:Q3UZE4:Q542F2	NP_034619.2:XP_006511706.1:XP_006511707.1:XP_006511708.1:NP_034619.2:XP_006511706.1:XP_006511707.1:XP_006511708.1
Matrisome-associated	ECM Regulators	Hyal3	hyaluronoglucosaminidase 3	Hyl3	MGI:1330288	MGI:1330288	D3YVY7:Q8VEI3	NP_821139.2
Matrisome-associated	ECM Regulators	Hyal4	hyaluronoglucosaminidase 4	4632428M18Rik	MGI:1924292	MGI:1924292	L0MX76:Q05A56	NP_084124.1:NP_084124.1
Matrisome-associated	ECM Regulators	Hyal5	hyaluronoglucosaminidase 5	4933439A12Rik	MGI:1921718	MGI:1921718	Q812F3:Q9CUA5	NP_083233.1:XP_006505249.1:XP_006505250.1
Matrisome-associated	ECM Regulators	Hyal6	hyaluronoglucosaminidase 6	4932701A20Rik|Hyal-ps1|Hyalp1	MGI:1921659	MGI:1921659	Q8CDQ9:Q9D4E9	NP_083196.2
Matrisome-associated	ECM Regulators	Itih1	inter-alpha trypsin inhibitor, heavy chain 1	Intin1|Itih-1	MGI:96618	MGI:96618	F8WJ05:Q61702:Q8K159:Q91WU7	XP_006518646.1:NP_032432.2
Matrisome-associated	ECM Regulators	Itih2	inter-alpha trypsin inhibitor, heavy chain 2	AI747202|Intin2|Itih-2	MGI:96619	MGI:96619	E0CX69:G3X977:Q3UEG7:Q61703:Q8K016	NP_034712.2:NP_034712.2
Matrisome-associated	ECM Regulators	Itih3	inter-alpha trypsin inhibitor, heavy chain 3	AW108094|Intin3|Itih-3	MGI:96620	MGI:96620	E9PVS1:F6ZXJ7:Q61704	NP_032433.2
Matrisome-associated	ECM Regulators	Itih4	inter alpha-trypsin inhibitor, heavy chain 4	Itih-4	MGI:109536	MGI:109536	A6X935:E9PVD2:E9Q5L2	NP_001152771.1:NP_001276561.1:NP_001276562.1:NP_061216.2:NP_001152771.1:NP_001276561.1
Matrisome-associated	ECM Regulators	Itih5	inter-alpha (globulin) inhibitor H5	4631408O11Rik|5430408M01Rik|E130106B02	MGI:1925751	MGI:1925751	Q8BJD1	NP_766059.1
Matrisome-associated	ECM Regulators	Kazald1	Kazal-type serine peptidase inhibitor domain 1	AI842353|Bono1|IGFBP-rP10	MGI:2147606	MGI:2147606	Q3U2U8:Q8BJ66	NP_849260.2:XP_006526629.1:XP_006526630.1:XP_006526631.1:XP_006526632.1
Matrisome-associated	ECM Regulators	Kng1	kininogen 1	Kng|MGC123437	MGI:1097705	MGI:1097705	D3YTY9:D3Z2B2:O08677	NP_001095882.1:NP_001095881.1:NP_075614.1
Matrisome-associated	ECM Regulators	Kng2	kininogen 2	MGC117836|MGC123404	MGI:3027157	MGI:3027157	E0CYI5:Q6DMP4:Q6S9I0:Q6S9I2:Q6S9I3	NP_001095879.1:NP_001095879.1:NP_001095880.1:NP_958763.1:NP_958763.1
Matrisome-associated	ECM Regulators	Ky	kyphoscoliosis peptidase	CD1|D9Mgc44e|ky	MGI:96709	MGI:96709	F8VQF8:Q8C8H8:Q8CBK4	NP_077253.3
Matrisome-associated	ECM Regulators	Lepre1	leprecan 1	2410024C15Rik|Gros1|P3H1	MGI:1888921	MGI:1888921	A2A7Q5:A6PW84:F2Z499:Q3V1T4	NP_062756.2:NP_001273077.1:NP_001035874.1:NP_001273077.1:NP_062756.2:NP_062757.2
Matrisome-associated	ECM Regulators	Leprel1	leprecan-like 1	4832416N06|AW553532|Mlat4	MGI:2146663	MGI:2146663	Q8CG71	NP_775555.1
Matrisome-associated	ECM Regulators	Leprel2	leprecan-like 2	BC016431|Grcb|P3h3	MGI:1315208	MGI:1315208	D6RHQ3:Q8CG70	NP_038562.2
Matrisome-associated	ECM Regulators	Lox	lysyl oxidase	AI893619|TSC-160	MGI:96817	MGI:96817	P28301:Q3TLP7:Q3TP83:Q3TWI1:Q3TX90:Q3TXH3:Q3UXV2	NP_001273110.1:NP_001273111.1:NP_034858.2:NP_001273110.1:NP_001273111.1:NP_034858.2:NP_001273110.1:NP_001273111.1:NP_034858.2
Matrisome-associated	ECM Regulators	Loxl1	lysyl oxidase-like 1	Loxl|MGC106801	MGI:106096	MGI:106096	P97873:Q4QQJ7:Q8BP04	NP_034859.2
Matrisome-associated	ECM Regulators	Loxl2	lysyl oxidase-like 2	1110004B06Rik|4930526G11Rik|9430067E15Rik|MGC10222	MGI:2137913	MGI:2137913	P58022	NP_201582.2:XP_003688982.2:XP_006519810.1
Matrisome-associated	ECM Regulators	Loxl3	lysyl oxidase-like 3	Lor2|Loxl2	MGI:1337004	MGI:1337004	E9Q0X7:Q3UM16:Q9Z175	NP_038614.2
Matrisome-associated	ECM Regulators	Loxl4	lysyl oxidase-like 4	4833426I20Rik|Loxc	MGI:1914823	MGI:1914823	E9PY86:E9Q600:Q6NV59:Q8C5D5:Q8CET3:Q8CEU1:Q924C6	NP_001157783.1:NP_001157783.1:NP_444313.3:NP_444313.3
Matrisome-associated	ECM Regulators	Masp1	mannan-binding lectin serine peptidase 1	AW048060|CCPII|Crarf|Masp1/3	MGI:88492	MGI:88492	P98064	NP_032581.2:XP_006521891.1
Matrisome-associated	ECM Regulators	Masp2	mannan-binding lectin serine peptidase 2	MASP-2|MAp19	MGI:1330832	MGI:1330832	Q3UEP7:Q91WP0	NP_001003893.1:NP_034897.1
Matrisome-associated	ECM Regulators	Mep1a	meprin 1 alpha	AI098089|AW107200|Mep-1|Mep-1a|Mep1	MGI:96963	MGI:96963	P28825:Q3TP44:Q3UWD0	NP_032611.2:XP_006523814.1
Matrisome-associated	ECM Regulators	Mep1b	meprin 1 beta	MGC159330|Mep-1b	MGI:96964	MGI:96964	Q60978:Q61847	NP_032612.2
Matrisome-associated	ECM Regulators	Mmp10	matrix metallopeptidase 10	AV377895	MGI:97007	MGI:97007	A1L3D0:O55123:Q6GXA1	NP_062344.1:NP_062344.1
Matrisome-associated	ECM Regulators	Mmp11	matrix metallopeptidase 11	ST3|Stmy3	MGI:97008	MGI:97008	F6QGW1:Q02853:Q3UQT3:Q6GXA0:Q7TPW7	NP_032632.1:XP_006513381.1:NP_032632.1:XP_006513381.1
Matrisome-associated	ECM Regulators	Mmp12	matrix metallopeptidase 12	AV378681|Mmel	MGI:97005	MGI:97005	D3Z705:D6RJI9:P34960:Q3TCW6:Q6GX99:Q8BJC0	NP_032631.3
Matrisome-associated	ECM Regulators	Mmp13	matrix metallopeptidase 13	Clg|MMP-13|Mmp1	MGI:1340026	MGI:1340026	P33435:Q3U2N6:Q3U5R7:Q3U9V5:Q6GX98	NP_032633.1:NP_032633.1
Matrisome-associated	ECM Regulators	Mmp14	matrix metallopeptidase 14 (membrane-inserted)	AI325305|MT-MMP-1|MT1-MMP	MGI:101900	MGI:101900	P53690:Q3TQH0:Q3U2T0:Q6DFU5:Q6GX97	NP_032634.3:NP_032634.3
Matrisome-associated	ECM Regulators	Mmp15	matrix metallopeptidase 15	AI503551|MT2-MMP	MGI:109320	MGI:109320	O54732:Q6GX96	NP_032635.1
Matrisome-associated	ECM Regulators	Mmp16	matrix metallopeptidase 16	MT3-MMP|Mt3mmp	MGI:1276107	MGI:1276107	B1AVG8:B1AVH0:Q8BSA6:Q9WTR0:V9GXD8	NP_062698.2:NP_062698.2:XP_006537704.1
Matrisome-associated	ECM Regulators	Mmp17	matrix metallopeptidase 17	MT4-MMP	MGI:1346076	MGI:1346076	Q9R0S3	NP_035976.3
Matrisome-associated	ECM Regulators	Mmp19	matrix metallopeptidase 19	MGC123370	MGI:1927899	MGI:1927899	Q2KHP2:Q3UW97:Q9JHI0	NP_067387.1:NP_001157669.1:NP_067387.1
Matrisome-associated	ECM Regulators	Mmp1a	matrix metallopeptidase 1a (interstitial collagenase)	Mcol-A|Mcola	MGI:1933846	MGI:1933846	E9QPT8:Q9EPL5	NP_114395.1
Matrisome-associated	ECM Regulators	Mmp1b	matrix metallopeptidase 1b (interstitial collagenase)	Mcol-B|Mcolb	MGI:1933847	MGI:1933847	G5E8A9:Q9EPL6	NP_114396.3
Matrisome-associated	ECM Regulators	Mmp2	matrix metallopeptidase 2	Clg4a|GelA|MMP-2	MGI:97009	MGI:97009	P33434:Q3UG07:Q6GXA5	NP_032636.1:NP_032636.1
Matrisome-associated	ECM Regulators	Mmp20	matrix metallopeptidase 20 (enamelysin)	-	MGI:1353466	MGI:1353466	P57748	NP_038931.1
Matrisome-associated	ECM Regulators	Mmp21	matrix metallopeptidase 21	MGC124281|MGC124282	MGI:2664387	MGI:2664387	Q08EI4:Q3KP73:Q3KP74:Q8K3F2	NP_694423.1:XP_006507623.1:NP_694423.1
Matrisome-associated	ECM Regulators	Mmp23	matrix metallopeptidase 23	CA-MMP|MGC130334|MGC130335	MGI:1347361	MGI:1347361	O88676	NP_036115.1:XP_006538945.1:XP_006538946.1
Matrisome-associated	ECM Regulators	Mmp24	matrix metallopeptidase 24	AU040325|MT5-MMP	MGI:1341867	MGI:1341867	Q6GX95:Q9R0S2	NP_034938.3
Matrisome-associated	ECM Regulators	Mmp25	matrix metallopeptidase 25	F730048C11Rik|Leukolysin|MMP20|MT6-MMP	MGI:2443938	MGI:2443938	Q3U435	NP_001028511.1
Matrisome-associated	ECM Regulators	Mmp27	matrix metallopeptidase 27	Gm180	MGI:3039232	MGI:3039232	D3YV89:D3Z6I1:F6QKX8	NP_001025460.1:XP_006509921.1
Matrisome-associated	ECM Regulators	Mmp28	matrix metallopeptidase 28 (epilysin)	D130023P12	MGI:2153062	MGI:2153062	Q5SSG2:Q8BG29:Q8C2Y7:Q8CGV5:Q8CGV8	NP_766385.1:NP_536701.1
Matrisome-associated	ECM Regulators	Mmp3	matrix metallopeptidase 3	SLN-1|SLN1|STR-1|Stmy1|Str1	MGI:97010	MGI:97010	P28862:Q3UFJ0:Q6GXA4:Q922W6	NP_034939.1:NP_034939.1
Matrisome-associated	ECM Regulators	Mmp7	matrix metallopeptidase 7	MAT	MGI:103189	MGI:103189	Q10738:Q3UN27:Q6GXA3	NP_034940.2
Matrisome-associated	ECM Regulators	Mmp8	matrix metallopeptidase 8	BB138268	MGI:1202395	MGI:1202395	O70138:Q3TAV4:Q3TCE6:Q3TD42:Q3U1P0:Q8C209:Q8C230	NP_032637.3
Matrisome-associated	ECM Regulators	Mmp9	matrix metallopeptidase 9	AW743869|B/MMP9|Clg4b|MMP-9|pro-MMP-9	MGI:97011	MGI:97011	A2A5K8:P41245:Q3TTU7:Q3UQ52:Q6GXA2	NP_038627.1
Matrisome-associated	ECM Regulators	Mug2	C3 and PZP-like, alpha-2-macroglobulin domain containing 8	Cpamd8	MGI:99836	MGI:99836	P28666	NP_032672.2	updated from MGI, 6/26/2014
Matrisome-associated	ECM Regulators	Ngly1	N-glycanase 1	1110002C09Rik|PNGase|Png1	MGI:1913276	MGI:1913276	Q9JI78	NP_067479.2
Matrisome-associated	ECM Regulators	Ogfod1	2-oxoglutarate and iron-dependent oxygenase domain containing 1	4930415J21Rik|AA387199|AA939912|AW061076|mKIAA1612	MGI:2442978	MGI:2442978	D3YTU2:Q3U0K8	NP_001087226.1:NP_808435.3
Matrisome-associated	ECM Regulators	Ogfod2	2-oxoglutarate and iron-dependent oxygenase domain containing 2	1300006G11Rik|5730405M13Rik|AU041636|AW552395	MGI:1913877	MGI:1913877	D3YU42:Q9CQ04	XP_006530500.1:NP_079947.1
Matrisome-associated	ECM Regulators	P4ha1	procollagen-proline, 2-oxoglutarate 4-dioxygenase (proline 4-hydroxylase), alpha 1 polypeptide	AL022634|P4ha	MGI:97463	MGI:97463	E9Q7B0:Q3TN84:Q3TTT2:Q3UF16:Q60715	NP_035160.1:NP_035160.1:XP_006513403.1
Matrisome-associated	ECM Regulators	P4ha2	procollagen-proline, 2-oxoglutarate 4-dioxygenase (proline 4-hydroxylase), alpha II polypeptide	AA407196|C76437|P4hl	MGI:894286	MGI:894286	B0QZH0:B0QZH1:B0QZH2:B0QZH3:D6RCG8:F6ULE1:Q3UQ81:Q5SX74:Q5SX75:Q5SX76:Q60716:Q8BU53	NP_035161.2:NP_001129548.1:NP_035161.2:NP_035161.2:NP_001129548.1:NP_035161.2
Matrisome-associated	ECM Regulators	P4ha3	procollagen-proline, 2-oxoglutarate 4-dioxygenase (proline 4-hydroxylase), alpha polypeptide III	D930031A02Rik|MGC99449	MGI:2444049	MGI:2444049	D6RFD3:F6R2A2:H7BX23:Q6W3F0	NP_796135.3
Matrisome-associated	ECM Regulators	P4htm	prolyl 4-hydroxylase, transmembrane (endoplasmic reticulum)	4933406E20Rik|AI853847|BB128974|MGC130597|Ph-4	MGI:1921693	MGI:1921693	Q2M2M8:Q8BG58	NP_083220.3:NP_083220.3
Matrisome-associated	ECM Regulators	Pamr1	peptidase domain containing associated with muscle regeneration 1	5930437L24|E430002G05Rik|Ramp	MGI:2445082	MGI:2445082	Q8BU25	NP_776110.3
Matrisome-associated	ECM Regulators	Pappa	pregnancy-associated plasma protein A	8430414N03Rik|IGFBP-4ase|PAG1|PAPP-A	MGI:97479	MGI:97479	Q8R4K8	NP_067337.1
Matrisome-associated	ECM Regulators	Pappa2	pappalysin 2	PAPP-A2|PLAC3|Pappe	MGI:3051647	MGI:3051647	E9PZ87:F6TFC9:Q505G3:Q8BJG6	NP_001078845.1:XP_006496885.1:XP_006496886.1:XP_006496887.1:NP_001078845.1:NP_001078845.1
Matrisome-associated	ECM Regulators	Pcsk5	proprotein convertase subtilisin/kexin type 5	PC5/6A|PC5A|PC6|SPC6	MGI:97515	MGI:97515	Q04592:Q91VK0	NP_001177412.1:NP_001156616.1
Matrisome-associated	ECM Regulators	Pcsk6	proprotein convertase subtilisin/kexin type 6	C86343|Pace4|SPC4	MGI:102897	MGI:102897	E9Q4D0:F6XJP7:H3BJL4:H3BLN2:O35171:Q62030:Q8C4U4:Q8CFZ2:Q8R0Y1:Q99LE4	NP_001278113.1:NP_035178.1
Matrisome-associated	ECM Regulators	Plat	plasminogen activator, tissue	AU020998|AW212668|D8Ertd2e|MGC18508|tPA	MGI:97610	MGI:97610	P11214	NP_032898.2
Matrisome-associated	ECM Regulators	Plau	plasminogen activator, urokinase	u-PA|uPA	MGI:97611	MGI:97611	P06869:Q0VBA8:Q8C6L2	NP_032899.1:NP_032899.1
Matrisome-associated	ECM Regulators	Plg	plasminogen	AI649309|Pg	MGI:97620	MGI:97620	P20918:Q3V1T9:Q6TCI0	NP_032903.3:NP_032903.3
Matrisome-associated	ECM Regulators	Plod1	procollagen-lysine, 2-oxoglutarate 5-dioxygenase 1	2410042F05Rik|AI854890|AV007929|Lh1|Plod	MGI:99907	MGI:99907	A8Y5E6:F6WNR1:Q3TZN4:Q3V2R7:Q91Z26:Q9R0E2	NP_035252.1
Matrisome-associated	ECM Regulators	Plod2	procollagen lysine, 2-oxoglutarate 5-dioxygenase 2	D530025C14Rik|LH2|Plod-2	MGI:1347007	MGI:1347007	E9Q718:Q3U055:Q9R0B9	NP_001136388.1:NP_001136388.1:NP_036091.2
Matrisome-associated	ECM Regulators	Plod3	procollagen-lysine, 2-oxoglutarate 5-dioxygenase 3	AI414586|LH3	MGI:1347008	MGI:1347008	F6W3Q8:Q9R0E1	NP_036092.1
Matrisome-associated	ECM Regulators	Prss1	protease, serine, 1 (trypsin 1)	Try-1|Try1|Trygn16	MGI:98839	MGI:98839	Q9Z1R9	NP_444473.1
Matrisome-associated	ECM Regulators	Prss12	protease, serine, 12 neurotrypsin (motopsin)	Bssp-3|motopsin	MGI:1100881	MGI:1100881	O08762	NP_032965.1
Matrisome-associated	ECM Regulators	Prss2	protease, serine, 2	TRY8|TRYP|Ta|Tesp4|Try2	MGI:102759	MGI:102759	P07146:Q792Y6	NP_033456.1:NP_033456.1
Matrisome-associated	ECM Regulators	Prss3	protease, serine, 3	MGC176265|MTG|TRY4|Tb|Try3	MGI:102758	MGI:102758	B9EJ35:Q3V2G3:Q4G0C2:Q792Z0	NP_035775.1
Matrisome-associated	ECM Regulators	Pzp	pregnancy zone protein	A1m|A2m|AI893533|MAM	MGI:87854	MGI:87854	D3YUI3:D3YW52:Q61838	NP_031402.3
Matrisome-associated	ECM Regulators	Serpina10	serine (or cysteine) peptidase inhibitor, clade A (alpha-1 antiproteinase, antitrypsin), member 10	MGC25863|PZI|ZPI	MGI:2667725	MGI:2667725	Q8R121	NP_659083.2
Matrisome-associated	ECM Regulators	Serpina11	serine (or cysteine) peptidase inhibitor, clade A (alpha-1 antiproteinase, antitrypsin), member 11	Gm895|MGC37881	MGI:2685741	MGI:2685741	D3Z0P3:E9QK54:E9QLL8:H3BJV3:Q3UEP8:Q8CIE0	NP_001159822.1:NP_955018.2:NP_001159822.1:NP_955018.2:NP_955018.2
Matrisome-associated	ECM Regulators	Serpina12	serine (or cysteine) peptidase inhibitor, clade A (alpha-1 antiproteinase, antitrypsin), member 12	4632419J12Rik	MGI:1915304	MGI:1915304	Q6P6M3:Q7TMF5	NP_080811.1
Matrisome-associated	ECM Regulators	Serpina1a	serine (or cysteine) peptidase inhibitor, clade A, member 1A	Aat-2|Aat2|Dom1|MGC117839|PI1|Spi1-1|Spi1-3	MGI:891971	MGI:891971	D3YZL0:P07758	NP_033269.1
Matrisome-associated	ECM Regulators	Serpina1b	serine (or cysteine) preptidase inhibitor, clade A, member 1B	D12Ucla2|Dom2|PI2|Spi1-2	MGI:891970	MGI:891970	P22599:Q3KQQ4:Q91X22	NP_033270.3
Matrisome-associated	ECM Regulators	Serpina1c	serine (or cysteine) peptidase inhibitor, clade A, member 1C	Pi3|Pi6|Skalp|Spi1-3|Spi1-6|Wap3	MGI:891969	MGI:891969	Q00896	NP_033271.1
Matrisome-associated	ECM Regulators	Serpina1d	serine (or cysteine) peptidase inhibitor, clade A, member 1D	AI118301|Dom4|PI4|Spi1-4	MGI:891968	MGI:891968	Q00897:Q8VC41	NP_033272.1
Matrisome-associated	ECM Regulators	Serpina1e	serine (or cysteine) peptidase inhibitor, clade A, member 1E	Dom5|PI5|Spi1-5	MGI:891967	MGI:891967	Q00898	NP_033273.1
Matrisome-associated	ECM Regulators	Serpina1f	serine (or cysteine) peptidase inhibitor, clade A, member 1F	0610012A11Rik|AI327419|epserin	MGI:1915598	MGI:1915598	E9PUC6:G3X9Z5:Q08EA5:Q9DCQ7	NP_001158214.1:NP_080963.2:NP_001158214.1:NP_080963.2
Matrisome-associated	ECM Regulators	Serpina3a	serine (or cysteine) peptidase inhibitor, clade A, member 3A	4933406L18Rik	MGI:1921319	MGI:1921319	H7BWY0:Q6P4P1	NP_001161177.1:NP_083016.1
Matrisome-associated	ECM Regulators	Serpina3b	serine (or cysteine) peptidase inhibitor, clade A, member 3B	6A1|A030003A19Rik	MGI:2182835	MGI:2182835	Q05A44:Q8BYY9	NP_766612.1:NP_766612.1
Matrisome-associated	ECM Regulators	Serpina3c	serine (or cysteine) peptidase inhibitor, clade A, member 3C	1A1|Kalbp|Klkbp|MGC144822|spi2	MGI:102848	MGI:102848	P29621:Q14AS7	NP_032484.1
Matrisome-associated	ECM Regulators	Serpina3f	serine (or cysteine) peptidase inhibitor, clade A, member 3F	2A1|BC049975	MGI:2182838	MGI:2182838	Q3UDB3:Q3UE77:Q3UTZ5:Q80X76	NP_001161766.1:NP_001161767.1:NP_001028507.2:NP_001161766.1:NP_001161767.1:NP_001028507.2:NP_001161766.1:NP_001161767.1
Matrisome-associated	ECM Regulators	Serpina3g	serine (or cysteine) peptidase inhibitor, clade A, member 3G	2A2|AI119734|MGC107057|Spi2-1|Spi2/eb.1|Spi2A|spi2	MGI:105046	MGI:105046	E9Q499:F2Z405:Q3U0Y1:Q4V9W0:Q5I2A0:Q62259	NP_033277.1
Matrisome-associated	ECM Regulators	Serpina3k	serine (or cysteine) peptidase inhibitor, clade A, member 3K	1300001I07Rik|D12Rp54|MMCM2|MMSpi2|RP54|Spi-2|Spi2	MGI:98377	MGI:98377	P07759	NP_035588.2
Matrisome-associated	ECM Regulators	Serpina3m	serine (or cysteine) peptidase inhibitor, clade A, member 3M	3e46|AI195004|MMCM7|MMSPi2.4|Spi-2l|Spi-2rs1|Spi2-	MGI:98378	MGI:98378	Q03734	NP_033279.2
Matrisome-associated	ECM Regulators	Serpina3n	serine (or cysteine) peptidase inhibitor, clade A, member 3N	Spi2-2|Spi2.2|Spi2/eb.4	MGI:105045	MGI:105045	G3X8T9:Q91WP6	NP_033278.2
Matrisome-associated	ECM Regulators	Serpina5	serine (or cysteine) peptidase inhibitor, clade A, member 5	4933415L04|PAI-3|Pci	MGI:107817	MGI:107817	P70458:Q8BVN1	NP_766541.2:XP_006515979.1:NP_766541.2
Matrisome-associated	ECM Regulators	Serpina6	serine (or cysteine) peptidase inhibitor, clade A, member 6	AI265318|AV104445|Cbg	MGI:88278	MGI:88278	D3Z2I9:Q06770:Q3UKW1:Q91WQ0	NP_031644.1
Matrisome-associated	ECM Regulators	Serpina7	serine (or cysteine) peptidase inhibitor, clade A (alpha-1 antiproteinase, antitrypsin), member 7	C730040N12Rik|Tbg	MGI:3041197	MGI:3041197	B1AW62:P61939:Q3UEL9:Q8BII9	XP_006528641.1:NP_808588.3:NP_808588.3
Matrisome-associated	ECM Regulators	Serpina9	serine (or cysteine) peptidase inhibitor, clade A (alpha-1 antiproteinase, antitrypsin), member 9	2310014L03Rik|AW049635|Centerin	MGI:1919157	MGI:1919157	A2RSX5:E9Q865:Q9D7D2	NP_082273.1:XP_006516304.1:XP_006516305.1:XP_006516306.1
Matrisome-associated	ECM Regulators	Serpinb10	serine (or cysteine) peptidase inhibitor, clade B (ovalbumin), member 10	9830131G07|BB233602	MGI:2138648	MGI:2138648	G3UYR4:Q8K1K6	NP_001153779.1
Matrisome-associated	ECM Regulators	Serpinb11	serine (or cysteine) peptidase inhibitor, clade B (ovalbumin), member 11	2310046M08Rik|AU015399	MGI:1914207	MGI:1914207	Q9CQV3	NP_080143.1
Matrisome-associated	ECM Regulators	Serpinb12	serine (or cysteine) peptidase inhibitor, clade B (ovalbumin), member 12	2300003F07Rik|4833409F13Rik	MGI:1919119	MGI:1919119	Q9D629:Q9D7P9	NP_001186142.1:NP_082247.1
Matrisome-associated	ECM Regulators	Serpinb13	serine (or cysteine) peptidase inhibitor, clade B (ovalbumin), member 13	5430417G24|HUR7|HURPIN|PI13|headpin	MGI:3042250	MGI:3042250	D6RHN5:Q8CDC0	NP_766440.2
Matrisome-associated	ECM Regulators	Serpinb1a	serine (or cysteine) peptidase inhibitor, clade B, member 1a	1190005M04Rik|AI325983|EI|EIA|ELANH2|LEI|M/NEI|MGC	MGI:1913472	MGI:1913472	Q8BK60:Q9D154:Z4YK03	NP_079705.2:XP_006516787.1
Matrisome-associated	ECM Regulators	Serpinb1b	serine (or cysteine) peptidase inhibitor, clade B, member 1b	6330533H24Rik|EIB|Serpin1b1|ovalbumin	MGI:2445361	MGI:2445361	Q8VHP7	NP_766640.1:XP_006516747.1
Matrisome-associated	ECM Regulators	Serpinb1c	serine (or cysteine) peptidase inhibitor, clade B, member 1c	EIC|MGC129308|ovalbumin	MGI:2445363	MGI:2445363	Q5SV42	NP_766639.2
Matrisome-associated	ECM Regulators	Serpinb2	serine (or cysteine) peptidase inhibitor, clade B, member 2	PAI-2|Planh2|ovalbumin	MGI:97609	MGI:97609	F6QN99:F6ZFV0:P12388:Q542A3	NP_001167641.1:NP_035241.1:NP_001167641.1:NP_035241.1
Matrisome-associated	ECM Regulators	Serpinb3a	serine (or cysteine) peptidase inhibitor, clade B (ovalbumin), member 3A	1110001H02Rik|1110013A16Rik|Scca2|Serpinb4|Sqn5	MGI:3573933	MGI:3573933	G3X9V8:Q8BG86	NP_033152.3:NP_033152.3
Matrisome-associated	ECM Regulators	Serpinb3b	serine (or cysteine) peptidase inhibitor, clade B (ovalbumin), member 3B	MGC118408|Scca2-rs|Scca2-rs1	MGI:2683293	MGI:2683293	Q6UKZ2:Q8BHL1:Q9D1Q5	NP_941373.1
Matrisome-associated	ECM Regulators	Serpinb3c	serine (or cysteine) peptidase inhibitor, clade B, member 3C	1110001H02Rik|1110013A16Rik|Scca2|Serpinb4	MGI:1277952	MGI:1277952	A2RSF9:Q6UKZ1:Q9D1E7	NP_958751.2:NP_958751.2
Matrisome-associated	ECM Regulators	Serpinb3d	serine (or cysteine) peptidase inhibitor, clade B (ovalbumin), member 3D	Serpinb3l1	MGI:2683295	MGI:2683295	Q6IE30:Q6UKZ0	NP_958764.1:XP_006529795.1
Matrisome-associated	ECM Regulators	Serpinb5	serine (or cysteine) peptidase inhibitor, clade B, member 5	1110036M19Rik|AI462524|AI646751|Maspin|Spi7|ovalbu	MGI:109579	MGI:109579	P70124	NP_033283.1:XP_006529353.1:XP_006529354.1
Matrisome-associated	ECM Regulators	Serpinb6a	serine (or cysteine) peptidase inhibitor, clade B, member 6a	4930482L21Rik|AI876477|D330015H01Rik|Serpinb6|Spi3	MGI:103123	MGI:103123	E9PYY0:E9PZQ9:E9Q0P9:E9Q108:E9Q3Y1:E9Q4R2:E9Q5Q5:E9Q6X2:F8WIV2:K7E6F1:Q3U3L3:Q4FJQ6:Q60854:Q8BZR2	NP_001157589.1:NP_001157590.1:NP_001230121.1:NP_033280.1:XP_006516686.1:XP_006516687.1:NP_001157590.1:NP_001230121.1:NP_033280.1:XP_006516686.1:XP_006516687.1
Matrisome-associated	ECM Regulators	Serpinb6b	serine (or cysteine) peptidase inhibitor, clade B, member 6b	NK13|Spi12|ovalbumin	MGI:894688	MGI:894688	F7B9A0:O08804:Q3TAM4	NP_035584.1:XP_006516684.1
Matrisome-associated	ECM Regulators	Serpinb6c	serine (or cysteine) peptidase inhibitor, clade B, member 6c	C76171|C76174|SPI3C|SPIC|ovalbumin	MGI:2145481	MGI:2145481	Q6P6K7:Q8VHQ0:W4VSP4	NP_683744.2:NP_683744.2:XP_006516880.1
Matrisome-associated	ECM Regulators	Serpinb6d	serine (or cysteine) peptidase inhibitor, clade B, member 6d	Gm11390|OTTMUSG00000000712|SPI3D	MGI:2667783	MGI:2667783	Q3UWK8	NP_001070258.1:XP_006516735.1
Matrisome-associated	ECM Regulators	Serpinb7	serine (or cysteine) peptidase inhibitor, clade B, member 7	4631416M05Rik|megsin|ovalbumin	MGI:2151053	MGI:2151053	D3Z2N5:Q6P3F8:Q9D695	NP_081824.1:NP_081824.1:XP_006529149.1
Matrisome-associated	ECM Regulators	Serpinb8	serine (or cysteine) peptidase inhibitor, clade B, member 8	CAP-2|CAP2|NK10|Spi8|ovalbumin	MGI:894657	MGI:894657	F6Y0I8:O08800:Q3UFM1:Q8C871	NP_035589.1:NP_001153220.1:XP_006529355.1
Matrisome-associated	ECM Regulators	Serpinb9	serine (or cysteine) peptidase inhibitor, clade B, member 9	BB283241|CAP-3|CAP3|PI-9|PI9|Spi6|ovalbumin	MGI:106603	MGI:106603	O08797	NP_033282.1:XP_006516688.1:XP_006516689.1:XP_006516690.1:XP_006516691.1:XP_006516692.1
Matrisome-associated	ECM Regulators	Serpinb9b	serine (or cysteine) peptidase inhibitor, clade B, member 9b	1600019A21Rik|R86|SPI-CI|Spi10|ovalbumin	MGI:894668	MGI:894668	Q3TJ69:Q6P217:Q9DAV6	NP_035582.1
Matrisome-associated	ECM Regulators	Serpinb9c	serine (or cysteine) peptidase inhibitor, clade B, member 9c	3830421J05Rik|Nk9|Spi11	MGI:894669	MGI:894669	I7HJI5:J3JSA2:O08803:Q80WW4:Q9D6A7	NP_001157996.1:NP_035583.1:NP_001157996.1:NP_035583.1:XP_006516682.1:XP_006516683.1
Matrisome-associated	ECM Regulators	Serpinb9d	serine (or cysteine) peptidase inhibitor, clade B, member 9d	AT2|Spi9|ovalbumin	MGI:894667	MGI:894667	O08801:Q8BMT0	NP_035590.1:NP_035590.1:XP_006516693.1
Matrisome-associated	ECM Regulators	Serpinb9e	serine (or cysteine) peptidase inhibitor, clade B, member 9e	AW540195|NK26|Spi14|ovalbumin	MGI:894672	MGI:894672	O08806:Q80Y29	NP_035586.1
Matrisome-associated	ECM Regulators	Serpinb9f	serine (or cysteine) peptidase inhibitor, clade B, member 9f	BC052216|MGC61007|NK21|NK21L1|Spi13|ovalbumin	MGI:894671	MGI:894671	O08805:Q80UK5	NP_899020.1
Matrisome-associated	ECM Regulators	Serpinb9g	serine (or cysteine) peptidase inhibitor, clade B, member 9g	1600002F03Rik|AW545779|NK21B	MGI:1919260	MGI:1919260	Q8VHQ1:Q9DAZ7	NP_035585.2:NP_035585.2
Matrisome-associated	ECM Regulators	Serpinc1	serine (or cysteine) peptidase inhibitor, clade C (antithrombin), member 1	AI114908|ATIII|At-3|At3	MGI:88095	MGI:88095	P32261:Q543J5	NP_543120.1:XP_006496689.1:NP_543120.1:XP_006496689.1
Matrisome-associated	ECM Regulators	Serpind1	serine (or cysteine) peptidase inhibitor, clade D, member 1	AA985900|AI303446|HCII|Hcf2|MGC107662	MGI:96051	MGI:96051	P49182:Q5FW62	NP_032249.3:XP_006521859.1:NP_032249.3
Matrisome-associated	ECM Regulators	Serpine1	serine (or cysteine) peptidase inhibitor, clade E, member 1	PAI-1|PAI1|Planh1	MGI:97608	MGI:97608	D0ESZ5:D0ESZ6:G5E899:P22777:Q7TPE9	NP_032897.2
Matrisome-associated	ECM Regulators	Serpine2	serine (or cysteine) peptidase inhibitor, clade E, member 2	B230326M24Rik|PAI-1|PI7|PN-1|Spi4	MGI:101780	MGI:101780	Q07235:Q3TWH7:Q4FJU1:Q543R5	NP_033281.1:XP_006496522.1:XP_006496523.1:NP_033281.1:XP_006496522.1:XP_006496523.1
Matrisome-associated	ECM Regulators	Serpine3	serpin peptidase inhibitor, clade E (nexin, plasminogen activator inhibitor type 1), member 3	E130113E03Rik	MGI:2442020	MGI:2442020	E9Q6A2	NP_001186874.1
Matrisome-associated	ECM Regulators	Serpinf1	serine (or cysteine) peptidase inhibitor, clade F, member 1	AI195227|EPC-1|Pedf|Pedfl|Sdf3	MGI:108080	MGI:108080	B7ZC25:E9PWS2:E9PXR9:E9PZX2:F6S1M4:P97298:Q5ND37	NP_035470.3
Matrisome-associated	ECM Regulators	Serpinf2	serine (or cysteine) peptidase inhibitor, clade F, member 2	AI747498|Pli|Serpimf2	MGI:107173	MGI:107173	E9PXE0:Q5ND35:Q5ND36:Q61247	NP_032904.1:NP_032904.1
Matrisome-associated	ECM Regulators	Serping1	serine (or cysteine) peptidase inhibitor, clade G, member 1	C1INH|C1nh	MGI:894696	MGI:894696	A2ATR8:P97290	NP_033906.2:XP_006498686.1
Matrisome-associated	ECM Regulators	Serpinh1	serine (or cysteine) peptidase inhibitor, clade H, member 1	BERF-1|Cbp1|Cbp2|Hsp47|J6|Serpinh2|colligin|gp46	MGI:88283	MGI:88283	P19324:Q3TJK3:Q3TMD2:Q3TWG9:Q8BV87:Q8BVU9	NP_001104513.1:NP_001104514.1:NP_001272705.1:NP_033955.2:XP_006507341.1:XP_006507342.1
Matrisome-associated	ECM Regulators	Serpini1	serine (or cysteine) peptidase inhibitor, clade I, member 1	AI837402|Ns|PI12|Spi17	MGI:1194506	MGI:1194506	E0CYW0:O35684	NP_033276.1
Matrisome-associated	ECM Regulators	Serpini2	serine (or cysteine) peptidase inhibitor, clade I, member 2	1810006A24Rik|Spi14	MGI:1915181	MGI:1915181	Q4G0D3:Q9JK88	NP_080736.2:NP_080736.2
Matrisome-associated	ECM Regulators	Slpi	secretory leukocyte peptidase inhibitor	-	MGI:109297	MGI:109297	E9Q4A3:E9Q748:P97430:Q548X8	NP_035544.1:NP_035544.1
Matrisome-associated	ECM Regulators	Spam1	sperm adhesion molecule 1	AV039194|Ph-20	MGI:109335	MGI:109335	P48794:Q5D1J0	NP_001073344.1:NP_033267.2:XP_006505088.1:NP_001073344.1:NP_033267.2
Matrisome-associated	ECM Regulators	Spinkl	RIKEN cDNA 9530002K18 gene	SPINKL|9530002K18Rik	MGI:1924674	MGI:1924674	Q8CEK3	NP_898946.1:XP_006526415.1	updated from MGI, 6/26/2014
Matrisome-associated	ECM Regulators	St14	suppression of tumorigenicity 14 (colon carcinoma)	Epithin|MT-SP1|Prss14|mCAP3|matriptase	MGI:1338881	MGI:1338881	D6RIN3:P56677:Q543E3	NP_035306.2:NP_035306.2
Matrisome-associated	ECM Regulators	Stfa1	stefin A1	Stf1	MGI:106198	MGI:106198	P35175	NP_001076012.1
Matrisome-associated	ECM Regulators	Stfa2	stefin A2	Stf2	MGI:106197	MGI:106197	P35174	NP_001076014.1:XP_006521994.1
Matrisome-associated	ECM Regulators	Stfa2l1	stefin A2 like 1	-	MGI:3524944	MGI:3524944	Q811V2:Q8BWM3	NP_776294.1
Matrisome-associated	ECM Regulators	Stfa3	stefin A3	MGC130145|MGC130146|Stf3	MGI:106196	MGI:106196	P35173	NP_079564.1
Matrisome-associated	ECM Regulators	Sulf1	sulfatase 1	AI467640|AW121680|mKIAA1077	MGI:2138563	MGI:2138563	Q8K007	NP_001185494.1:NP_001185495.1:NP_758498.1
Matrisome-associated	ECM Regulators	Sulf2	sulfatase 2	2010004N24Rik|AU020235|mKIAA1247	MGI:1919293	MGI:1919293	Q6ZPV3:Q8CFG0	NP_001239507.1:NP_001239508.1:NP_082348.2:XP_006500272.1:XP_006500273.1:XP_006500274.1
Matrisome-associated	ECM Regulators	Tgm1	transglutaminase 1, K polypeptide	2310004J08Rik|Tgase1	MGI:98730	MGI:98730	Q9JLF6	NP_001155186.1:NP_001155187.1:NP_064368.3:XP_006518871.1:XP_006518872.1
Matrisome-associated	ECM Regulators	Tgm2	transglutaminase 2, C polypeptide	G[a]h|TG2|TGase2|tTG|tTGas	MGI:98731	MGI:98731	G3UXE8:P21981	NP_033399.1
Matrisome-associated	ECM Regulators	Tgm3	transglutaminase 3, E polypeptide	AI893889|MGC150256|MGC150257	MGI:98732	MGI:98732	Q08189	NP_033400.2
Matrisome-associated	ECM Regulators	Tgm4	transglutaminase 4 (prostate)	9530008N10Rik|Eapa1|TGP	MGI:3027002	MGI:3027002	Q8BZH1	NP_808579.2
Matrisome-associated	ECM Regulators	Tgm5	transglutaminase 5	2310007C07Rik|MGC143848|MGC143849|TGMX|TGx	MGI:1921426	MGI:1921426	Q14B90:Q14B91:Q9D7I9	NP_083075.1
Matrisome-associated	ECM Regulators	Tgm6	transglutaminase 6	A030011P16|TGM3L|TGY	MGI:3044321	MGI:3044321	Q14CG3:Q6Y684:Q6YCI4:Q8BM11	NP_001276676.1:NP_001276677.1:NP_001276678.1:NP_808394.1:XP_006499566.1:NP_001276676.1:NP_001276677.1:NP_001276678.1:NP_808394.1
Matrisome-associated	ECM Regulators	Tgm7	transglutaminase 7	TGMZ|TGz	MGI:2151164	MGI:2151164	A2ART8	NP_001153896.1
Matrisome-associated	ECM Regulators	Timp1	tissue inhibitor of metalloproteinase 1	Clgi|MGC7143|TIMP-1|Timp	MGI:98752	MGI:98752	P12032:Q6GXA9	NP_001037849.1:NP_035723.2
Matrisome-associated	ECM Regulators	Timp2	tissue inhibitor of metalloproteinase 2	D11Bwg1104e|Timp-2	MGI:98753	MGI:98753	B1AQJ3:P25785:Q6GXA8:Q6PI17:Q8BSJ3	NP_035724.2:NP_035724.2
Matrisome-associated	ECM Regulators	Timp3	tissue inhibitor of metalloproteinase 3	Timp-3	MGI:98754	MGI:98754	E9QAB2:P39876:Q54AE5:Q6GXA7	NP_035725.1:NP_035725.1
Matrisome-associated	ECM Regulators	Timp4	tissue inhibitor of metalloproteinase 4	TIMP-4	MGI:109125	MGI:109125	Q3USH7:Q6GXA6:Q8C577:Q8CAG3:Q9JHB3	NP_542370.3:NP_542370.3
Matrisome-associated	ECM Regulators	Tll1	tolloid-like	Tll|Tll-1	MGI:106923	MGI:106923	G3X9F5:Q62381	NP_033416.2:NP_033416.2
Matrisome-associated	ECM Regulators	Tll2	tolloid-like 2	-	MGI:1346044	MGI:1346044	B7ZNA8:E9Q5B9:Q9WVM6	NP_036034.1
Matrisome-associated	ECM Regulators	Tmprss15	protease, serine, 7 (enterokinase)	A130097D21Rik|TMPRSS15|Prss7	MGI:1197523	MGI:1197523	E9Q6Y6:P97435:Q8CAN9:Q8CC97	NP_849186.2:NP_032967.1:NP_849186.2:NP_032967.1:NP_849186.2	updated from MGI, 6/26/2014
Matrisome-associated	ECM Regulators	Tpbpa	trophoblast specific protein alpha	4311|AV033951|MGC117542|Tb-1|Tb1|Tpbp	MGI:98795	MGI:98795	P13438:Q9CPR0:Q9D6B1	NP_033437.2
Matrisome-associated	ECM Regulators	Tpbpb	trophoblast specific protein beta	1600012N09Rik|MGC117631	MGI:2151721	MGI:2151721	Q9CQC0:Q9D2U1	NP_080705.1
Matrisome-associated	ECM Regulators	Try10	trypsin 10		MGI:3687012	MGI:3687012	Q792Z1	NP_001034085.1
Matrisome-associated	ECM Regulators	Try4	trypsin 4	0910001B19Rik|Td	MGI:102757	MGI:102757	Q9R0T7	NP_035776.1
Matrisome-associated	ECM Regulators	Try5	trypsin 5	1810049H19Rik|MGC170847|MGC170850|Tc|Tesp4	MGI:102756	MGI:102756	G3UXD0:Q3V2E0:Q9QUK9	NP_001003405.1
Matrisome-associated	ECM Regulators	U06147	cDNA sequence U06147	Dtgn2	MGI:105987	MGI:105987	Q60620	AAA18426
Matrisome-associated	Secreted Factors	Amh	anti-Mullerian hormone	MIS	MGI:88006	MGI:88006	A7E2R1:P27106:Q5EC55	NP_031471.2
Matrisome-associated	Secreted Factors	Angpt1	angiopoietin 1	1110046O21Rik|Ang-1|Ang1	MGI:108448	MGI:108448	O08538:Q6A0F0:Q9CST2	NP_033770.2
Matrisome-associated	Secreted Factors	Angpt2	angiopoietin 2	Agpt2|Ang-2|Ang2	MGI:1202890	MGI:1202890	B9EHQ4:O35608	NP_031452.2:NP_031452.2
Matrisome-associated	Secreted Factors	Angpt4	angiopoietin 4	Agpt4|Ang3|MGC156453	MGI:1336887	MGI:1336887	A1L392:Q3U486:Q3V0P7:Q9WVH6	NP_033771.1:NP_033771.1
Matrisome-associated	Secreted Factors	Angptl1	angiopoietin-like 1	2810039D03Rik|ANG3|ANGPT3|ANGY|ARP1|MGC100363	MGI:1919963	MGI:1919963	Q640P2:Q8BMV1	NP_082609.2
Matrisome-associated	Secreted Factors	Angptl2	angiopoietin-like 2	AI593246|AW260363|Arp2	MGI:1347002	MGI:1347002	Q9CZZ8:Q9R045	NP_036053.2:XP_006498114.1
Matrisome-associated	Secreted Factors	Angptl3	angiopoietin-like 3	hypl	MGI:1353627	MGI:1353627	Q3UEF5:Q9R182	NP_038941.1:NP_038941.1
Matrisome-associated	Secreted Factors	Angptl4	angiopoietin-like 4	Arp4|Bk89|Fiaf|Hfarp|Ng27|Pgar|Pgarg|Pp1158	MGI:1888999	MGI:1888999	G3UWT7:Q3UYS5:Q8CEZ7:Q9Z1P8	NP_065606.2
Matrisome-associated	Secreted Factors	Angptl6	angiopoietin-like 6	6330404E11Rik|AGF|ARP3|Arp5	MGI:1917976	MGI:1917976	Q8R0Z6	NP_660136.1
Matrisome-associated	Secreted Factors	Angptl7	angiopoietin-like 7	-	MGI:3605801	MGI:3605801	Q8R1Q3	NP_001034643.1:XP_006536028.1
Matrisome-associated	Secreted Factors	Areg	amphiregulin	AR|Sdgf	MGI:88068	MGI:88068	P31955:Q4FJT2	NP_033834.1:NP_033834.1
Matrisome-associated	Secreted Factors	Artn	artemin	neublastin	MGI:1333791	MGI:1333791	Q9Z0L2	NP_001271120.1:NP_001271121.1:NP_001271122.1:NP_033841.1:XP_006502751.1:XP_006502752.1:XP_006502753.1:XP_006502754.1:XP_006502755.1:XP_006502756.1
Matrisome-associated	Secreted Factors	Bdnf	brain derived neurotrophic factor	-	MGI:88145	MGI:88145	A2AII2:E2IUB1:H9H9S8:P21237:Q541P3:Q8CCH9	NP_031566.4:NP_001041604.1:NP_001041606.1:NP_001041607.1:NP_001272345.1:NP_001272346.1:NP_001272347.1:NP_001272348.1:NP_001272349.1:NP_001272350.1:NP_001272351.1:NP_001041604.1:NP_001041606.1:NP_001041607.1:NP_001272345.1:NP_001272346.1:NP_001272347.1:NP_001272348.1:NP_001272349.1:NP_001272350.1:NP_001272351.1:NP_031566.4
Matrisome-associated	Secreted Factors	Bmp10	bone morphogenetic protein 10	-	MGI:1338820	MGI:1338820	B7ZN66:Q9R229	NP_033886.2
Matrisome-associated	Secreted Factors	Bmp15	bone morphogenetic protein 15	AU015375|AU018861|AU021453|Bmp-15|C86824|C87336|GD	MGI:1316745	MGI:1316745	Q3USZ3:Q3UWT0:Q9Z0L4	NP_033887.1
Matrisome-associated	Secreted Factors	Bmp2	bone morphogenetic protein 2	AI467020|Bmp2a	MGI:88177	MGI:88177	P21274:Q3V1I4	NP_031579.2
Matrisome-associated	Secreted Factors	Bmp3	bone morphogenetic protein 3	9130206H07|9530029I04Rik	MGI:88179	MGI:88179	Q149J9:Q8BHE5	NP_775580.1:NP_775580.1
Matrisome-associated	Secreted Factors	Bmp4	bone morphogenetic protein 4	Bmp-4|Bmp2b|Bmp2b-1|Bmp2b1	MGI:88180	MGI:88180	P21275:Q3ULR1	NP_031580.2:XP_006518530.1:XP_006518531.1:NP_031580.2:XP_006518530.1:XP_006518531.1
Matrisome-associated	Secreted Factors	Bmp5	bone morphogenetic protein 5	AU023399|se	MGI:88181	MGI:88181	B9EJ18:P49003:Q3UXE6:Q496P8:Q496P9	NP_031581.2
Matrisome-associated	Secreted Factors	Bmp6	bone morphogenetic protein 6	D13Wsu115e|Vgr1	MGI:88182	MGI:88182	P20722:Q3UXB2	NP_031582.1
Matrisome-associated	Secreted Factors	Bmp7	bone morphogenetic protein 7	OP1	MGI:103302	MGI:103302	P23359	NP_031583.2
Matrisome-associated	Secreted Factors	Bmp8a	bone morphogenetic protein 8a	Bmp7r1|OP-2|OP2	MGI:104515	MGI:104515	P34821:Q3TZB2:Q80VZ0	NP_031584.1:NP_001242948.1:NP_031584.1:NP_001242948.1:NP_031584.1
Matrisome-associated	Secreted Factors	Bmp8b	bone morphogenetic protein 8b	Op3	MGI:107335	MGI:107335	P55105	NP_031585.2
Matrisome-associated	Secreted Factors	Brinp2	family with sequence similarity 5, member B	6430517E21Rik|BB361039|mKIAA1747|Fam5b	MGI:2443333	MGI:2443333	Q6DFY8	NP_997466.2:XP_006496899.1:XP_006496900.1	updated from MGI, 6/26/2014
Matrisome-associated	Secreted Factors	Brinp3	family with sequence similarity 5, member C	B830045N13Rik|MGC107461|MGC40674|Fam5c	MGI:2443035	MGI:2443035	B1AQT5:F2Z476:Q3USC1:Q499E0	NP_001139279.1:NP_705767.3:XP_006529430.1:XP_006529431.1	updated from MGI, 6/26/2014
Matrisome-associated	Secreted Factors	Btc	betacellulin, epidermal growth factor family member	-	MGI:99439	MGI:99439	Q05928:Q3TP84:Q543J8	NP_031594.1:NP_031594.1:NP_031594.1
Matrisome-associated	Secreted Factors	Cbln1	cerebellin 1 precursor protein	AI323299	MGI:88281	MGI:88281	Q3TSS3:Q7TNF5:Q80W16:Q9R171	NP_062600.2:NP_062600.2
Matrisome-associated	Secreted Factors	Cbln2	cerebellin 2 precursor protein	6330593N19Rik|A730004O05	MGI:88282	MGI:88282	Q8BGU2	NP_766221.1:XP_006526510.1:XP_006526511.1:XP_006526512.1:XP_006526513.1:XP_006526514.1
Matrisome-associated	Secreted Factors	Cbln3	cerebellin 3 precursor protein	-	MGI:1889286	MGI:1889286	Q8BNN6:Q9JHG0	NP_062794.1
Matrisome-associated	Secreted Factors	Cbln4	cerebellin 4 precursor protein	AI848962	MGI:2154433	MGI:2154433	Q8BME9	NP_783439.1
Matrisome-associated	Secreted Factors	Ccbe1	collagen and calcium binding EGF domains 1	4933426F18Rik|9430093N24Rik|KIAA1983|MGC118667|mKI	MGI:2445053	MGI:2445053	Q3MI99:Q8BJC3:Q9D3Z4	NP_848908.1
Matrisome-associated	Secreted Factors	Ccl1	chemokine (C-C motif) ligand 1	BF534335|I-309|Scya1|Tca-3	MGI:98258	MGI:98258	B1AVL8:P10146:Q0VB35	XP_006532692.1:NP_035459.1:XP_006532692.1:NP_035459.1
Matrisome-associated	Secreted Factors	Ccl11	chemokine (C-C motif) ligand 11	Scya11|eotaxin	MGI:103576	MGI:103576	P48298	NP_035460.1
Matrisome-associated	Secreted Factors	Ccl12	chemokine (C-C motif) ligand 12	MCP-5|Scya12	MGI:108224	MGI:108224	Q545B5:Q62401	NP_035461.2:XP_006543027.1:NP_035461.2:XP_006543027.1
Matrisome-associated	Secreted Factors	Ccl17	chemokine (C-C motif) ligand 17	Abcd-2|Scya17|Scya17l|Tarc	MGI:1329039	MGI:1329039	F6R5P4:Q9R043:Q9WUZ6	NP_035462.2:XP_006530845.1:XP_006530846.1:NP_035462.2
Matrisome-associated	Secreted Factors	Ccl19	chemokine (C-C motif) ligand 19	CKb11|ELC|MIP3B|Scya19|exodus-3	MGI:1346316	MGI:1346316	O70460	NP_036018.1:XP_001472218.1
Matrisome-associated	Secreted Factors	Ccl2	chemokine (C-C motif) ligand 2	AI323594|HC11|JE|MCAF|MCP-1|MCP1|SMC-CF|Scya2|Sigj	MGI:98259	MGI:98259	P10148:Q3U5L6:Q3U5S8:Q5SVU3:Q7TMS1	NP_035463.1:NP_035463.1
Matrisome-associated	Secreted Factors	Ccl20	chemokine (C-C motif) ligand 20	CKb4|LARC|MIP-3A|MIP-3[a]|MIP3A|ST38|Scya20|exodus	MGI:1329031	MGI:1329031	F8WHA7:O89093:Q54AI7:Q642U4	XP_006496510.1:NP_001153210.1:NP_058656.1:NP_058656.1:NP_001153210.1:NP_058656.1
Matrisome-associated	Secreted Factors	Ccl21a	chemokine (C-C motif) ligand 21A	6CKBAC2|6Ckine|ALP|AW987545|CKb9|MGC107632|SCYA21a	MGI:1349183	MGI:1349183	P84444	NP_001180596.1:NP_035254.1
Matrisome-associated	Secreted Factors	Ccl21b	chemokine (C-C motif) ligand 21B	6CKBAC1|6Ckine|AI159701|CKb9|Ccl21a|Ccl21c|SLC|Scy	MGI:1349182	MGI:1349182	P86792	NP_001180595.1:NP_001180597.1:NP_001257289.1:NP_035465.2:NP_075539.1:XP_001473308.1:XP_001473444.1
Matrisome-associated	Secreted Factors	Ccl21c	chemokine (C-C motif) ligand 21C (leucine)	CKb9|Ccl21a|SLC|Scya21c|TCA4|exodus-2	MGI:1891386	MGI:1891386	P86793	NP_001180595.1:NP_001180597.1:NP_001257289.1:NP_035465.2:NP_075539.1:XP_001473308.1:XP_001473444.1
Matrisome-associated	Secreted Factors	Ccl22	chemokine (C-C motif) ligand 22	ABCD-1|DCBCK|MDC|Scya22	MGI:1306779	MGI:1306779	O88430:Q546S6:Q9QZU2	NP_033163.1:NP_033163.1
Matrisome-associated	Secreted Factors	Ccl24	chemokine (C-C motif) ligand 24	CKb-6|MPIF-2|Scya24	MGI:1928953	MGI:1928953	Q3U0A4:Q9JKC0	NP_062523.1:XP_006504507.1:XP_006504508.1:NP_062523.1:XP_006504507.1:XP_006504508.1
Matrisome-associated	Secreted Factors	Ccl25	chemokine (C-C motif) ligand 25	AI852536|CKb15|Scya25|TECK	MGI:1099448	MGI:1099448	D3YWJ1:D3Z470:F7C0M8:O35903:Q3U4J3:Q3V144:Q3V2F3:Q8C938	NP_033164.1:NP_033164.1
Matrisome-associated	Secreted Factors	Ccl26	chemokine (C-C motif) ligand 26	Ccl26l|eoxtaxin-3	MGI:3589281	MGI:3589281	F8VQM2:Q5C9Q0	NP_001013430.2
Matrisome-associated	Secreted Factors	Ccl27a	chemokine (C-C motif) ligand 27A	ALP|AW558992|CTACK|CTAK|Ccl27|Ccl27b|ESkine|ILC|MG	MGI:1343459	MGI:1343459	A2AMS5:A2AMS6:A2AMS7:A2AMS8:Q9Z1X0	XP_006537769.1:XP_006537770.1:XP_006537771.1:XP_006537772.1:NP_001041644.1:XP_006537767.1:NP_001157516.1:NP_001157517.1:NP_001157518.1:NP_001186888.1:NP_001186890.1:NP_001186891.1:NP_001186894.1:NP_001254631.1:NP_001254633.1:NP_035466.1:XP_006543909.1
Matrisome-associated	Secreted Factors	Ccl28	chemokine (C-C motif) ligand 28	CCK1|MEC|Scya28	MGI:1861731	MGI:1861731	Q9JIL2	NP_064675.1
Matrisome-associated	Secreted Factors	Ccl3	chemokine (C-C motif) ligand 3	AI323804|G0S19-1|LD78alpha|MIP-1alpha|MIP1-(a)|MIP	MGI:98260	MGI:98260	P10855:Q3U6F9:Q5QNW0	NP_035467.1:NP_035467.1
Matrisome-associated	Secreted Factors	Ccl4	chemokine (C-C motif) ligand 4	AT744.1|Act-2|MIP-1B|Mip1b|Scya4	MGI:98261	MGI:98261	P14097:Q5QNV9	NP_038680.1:NP_038680.1
Matrisome-associated	Secreted Factors	Ccl5	chemokine (C-C motif) ligand 5	MuRantes|RANTES|SISd|Scya5|TCP228	MGI:98262	MGI:98262	P30882:Q5XZF2	NP_038681.2:NP_038681.2
Matrisome-associated	Secreted Factors	Ccl6	chemokine (C-C motif) ligand 6	MRP-1|Scya6|c10	MGI:98263	MGI:98263	P27784	NP_033165.1
Matrisome-associated	Secreted Factors	Ccl7	chemokine (C-C motif) ligand 7	MCP-3|Scya7|fic|marc|mcp3	MGI:99512	MGI:99512	A9Z1Z1:Q03366	NP_038682.1:NP_038682.1
Matrisome-associated	Secreted Factors	Ccl8	chemokine (C-C motif) ligand 8	1810063B20Rik|AB023418|HC14|MCP-2|Mcp2|Scya8	MGI:101878	MGI:101878	Q149U7:Q9Z121	NP_067418.1:XP_006542947.1:NP_067418.1:XP_006542947.1
Matrisome-associated	Secreted Factors	Ccl9	chemokine (C-C motif) ligand 9	CCF18|MRP-2|Scya10|Scya9	MGI:104533	MGI:104533	P51670:Q3U3N8:Q3U9T8:Q3UAJ6	NP_035468.1:NP_035468.1
Matrisome-associated	Secreted Factors	Cfc1	cripto, FRL-1, cryptic family 1	AV265756|cryptic	MGI:109448	MGI:109448	P97766	NP_031711.1
Matrisome-associated	Secreted Factors	Chrd	chordin	Chd	MGI:1313268	MGI:1313268	A2CG33:A6H5Z6:Q3UEN0:Q5DU60:Q9Z0E2:S4R1K6	NP_001264970.1:NP_001264970.1:NP_034023.1
Matrisome-associated	Secreted Factors	Chrdl1	chordin-like 1	BB139951|CHL|CHL1|Nrln1|VOPT	MGI:1933172	MGI:1933172	Q3TP73:Q6NXY0:Q920C1	NP_112548.2:NP_001107857.1:NP_112548.2
Matrisome-associated	Secreted Factors	Chrdl2	chordin-like 2	1810022C01Rik|Chl2	MGI:1916371	MGI:1916371	D3YV59:F6WCT1:Q8VEA6	NP_001278249.1:NP_001278249.1:NP_598470.3
Matrisome-associated	Secreted Factors	Clcf1	cardiotrophin-like cytokine factor 1	Bsf3|CLC|MGC129162|MGC129163	MGI:1930088	MGI:1930088	D6RIL9:Q3TC09:Q3TM06:Q9QZM3	NP_064336.1
Matrisome-associated	Secreted Factors	Cntf	ciliary neurotrophic factor	AI429687|MGC41235	MGI:88439	MGI:88439	P51642:Q544D1	NP_740756.1:NP_740756.1
Matrisome-associated	Secreted Factors	Crhbp	corticotropin releasing hormone binding protein	CRH-BP	MGI:88497	MGI:88497	Q3TPS3:Q3UY07:Q60571	NP_940800.1:NP_940800.1
Matrisome-associated	Secreted Factors	Crlf1	cytokine receptor-like factor 1	CLF-1|CRLM3|NR6.1	MGI:1340030	MGI:1340030	F6RP70:F6T1W4:Q3B7Y2:Q3B7Y3:Q9D2R5:Q9JM58	NP_061297.1
Matrisome-associated	Secreted Factors	Crlf3	cytokine receptor-like factor 3	BB164954|Creme9|Crlf2|Cytor4	MGI:1860086	MGI:1860086	J3QMV5:J3QP70:J3QPM4:Q9Z2L7	NP_001264035.1:NP_061246.1
Matrisome-associated	Secreted Factors	Crnn	cornulin	Gm1015	MGI:2685861	MGI:2685861	D3YUU6	NP_001074669.1
Matrisome-associated	Secreted Factors	Csf1	colony stimulating factor 1 (macrophage)	C87615|Csfm|MCSF|op	MGI:1339753	MGI:1339753	D3YTW1:D3Z090:F6RNW8:P07141:Q3TDK0:Q3TLQ6:Q3U4F9	NP_001107001.1:NP_001107002.1:NP_031804.3
Matrisome-associated	Secreted Factors	Csf2	colony stimulating factor 2 (granulocyte-macrophage)	Csfgm|Gm-CSf|MGC151255|MGC151257|MGI-IGM	MGI:1339752	MGI:1339752	P01587:Q14AD9:Q5SX78	NP_034099.2:NP_034099.2
Matrisome-associated	Secreted Factors	Csf3	colony stimulating factor 3 (granulocyte)	Csfg|G-CSF|MGI-IG	MGI:1339751	MGI:1339751	P09920:Q0VB73:Q3UM22	NP_034101.1:NP_034101.1
Matrisome-associated	Secreted Factors	Ctf1	cardiotrophin 1	CT-1	MGI:105115	MGI:105115	Q541U3:Q60753	NP_031821.1:NP_031821.1
Matrisome-associated	Secreted Factors	Ctf2	cardiotrophin 2	Gm494|NP	MGI:2684607	MGI:2684607	P83714:Q0VB69	NP_942155.1:NP_942155.1
Matrisome-associated	Secreted Factors	Cx3cl1	chemokine (C-X3-C motif) ligand 1	AB030188|ABCD-3|AI848747|CX3C|Cxc3|D8Bwg0439e|Scyd	MGI:1097153	MGI:1097153	D6RCV0:E0CXC3:O35188:Q8C9Y1:Q9JMF8	NP_033168.2
Matrisome-associated	Secreted Factors	Cxcl1	chemokine (C-X-C motif) ligand 1	Fsp|Gro1|KC|Mgsa|N51|Scyb1|gro	MGI:108068	MGI:108068	A2RTH0:P12850:Q5U5W9	NP_032202.1:NP_032202.1
Matrisome-associated	Secreted Factors	Cxcl10	chemokine (C-X-C motif) ligand 10	C7|CRG-2|INP10|IP-10|IP10|Ifi10|Scyb10|gIP-10|mob-	MGI:1352450	MGI:1352450	D3YW23:P17515:Q3U6X5:Q3UAS6:Q3UCV1:Q3UK71:Q548V9	NP_067249.1:NP_067249.1
Matrisome-associated	Secreted Factors	Cxcl11	chemokine (C-X-C motif) ligand 11	CXC11|H174|I-TAC|IP9|ITAC|SCYB9B|Scyb11|b-R1|betaR	MGI:1860203	MGI:1860203	M0QWR7:Q8R392:Q9JHH5	NP_062367.1
Matrisome-associated	Secreted Factors	Cxcl12	chemokine (C-X-C motif) ligand 12	AI174028|Pbsf|Scyb12|Sdf1|Sdf1a|Sdf1b|Tlsf|Tlsfa|T	MGI:103556	MGI:103556	H7BX38:P40224	NP_001012495.1:NP_038683.1:NP_068350.1
Matrisome-associated	Secreted Factors	Cxcl13	chemokine (C-X-C motif) ligand 13	ANGIE2|Angie|BCA-1|BLC|BLR1L|Scyb13	MGI:1888499	MGI:1888499	O55038:Q3U1E8:Q9QX28	NP_061354.1:NP_061354.1
Matrisome-associated	Secreted Factors	Cxcl14	chemokine (C-X-C motif) ligand 14	1110031L23Rik|1200006I23Rik|AI414372|BMAC|BRAK|KS1	MGI:1888514	MGI:1888514	Q6AXC2:Q9WUQ5	NP_062514.2:NP_062514.2:XP_006517371.1
Matrisome-associated	Secreted Factors	Cxcl15	chemokine (C-X-C motif) ligand 15	Scyb15|lungkine|weche	MGI:1339941	MGI:1339941	Q9WVL7	NP_035469.1
Matrisome-associated	Secreted Factors	Cxcl2	chemokine (C-X-C motif) ligand 2	CINC-2a|GROb|Gro2|MIP-2|MIP-2a|Mgsa-b|Mip2|Scyb|Sc	MGI:1340094	MGI:1340094	P10889:Q3U1J5:Q3U1L9:Q3UCP1	NP_033166.1:NP_033166.1
Matrisome-associated	Secreted Factors	Cxcl3	chemokine (C-X-C motif) ligand 3	Dcip1|Gm1960	MGI:3037818	MGI:3037818	Q6W5C0	NP_976065.1
Matrisome-associated	Secreted Factors	Cxcl5	chemokine (C-X-C motif) ligand 5	AMCF-II|ENA-78|GCP-2|LIX|Scyb5|Scyb6	MGI:1096868	MGI:1096868	P50228	NP_033167.2
Matrisome-associated	Secreted Factors	Cxcl9	chemokine (C-X-C motif) ligand 9	BB139920|CMK|Mig|Scyb9|crg-10	MGI:1352449	MGI:1352449	P18340:Q3U089:Q8C9B8	NP_032625.2
Matrisome-associated	Secreted Factors	Dhh	desert hedgehog	C78960|MGC73610	MGI:94891	MGI:94891	Q544P6:Q61488	NP_031883.1:NP_031883.1
Matrisome-associated	Secreted Factors	Ebi3	Epstein-Barr virus induced gene 3	EBI-3|IL-27	MGI:1354171	MGI:1354171	O35228:Q3U1K3	NP_056581.1:NP_056581.1
Matrisome-associated	Secreted Factors	Eda	ectodysplasin-A	EDA1|Ed1|Eda-A1|Eda-A2|HED|Ta|XLHED|tabby	MGI:1195272	MGI:1195272	O54693:Q1L2D6:Q1L2D8:Q1L2D9:Q1L2E0:Q3UV69	NP_001171408.1:NP_001171410.1:NP_001171413.1:NP_034229.1:NP_001171414.1:NP_001171415.1:NP_001171412.1:NP_001171411.1:NP_001171409.1:NP_001171408.1:NP_001171410.1:NP_001171413.1:NP_034229.1
Matrisome-associated	Secreted Factors	Egf	epidermal growth factor	AI790464	MGI:95290	MGI:95290	P01132:Q3UWD7:Q8VD07	NP_034243.2
Matrisome-associated	Secreted Factors	Egfl6	EGF-like-domain, multiple 6	MGC141463|Maeg	MGI:1858599	MGI:1858599	Q9JJZ5	NP_062270.1
Matrisome-associated	Secreted Factors	Egfl7	EGF-like domain 7	VE-statin|Zneu1	MGI:2449923	MGI:2449923	E9Q4M7:F6RMR6:F6W8P4:F7BU34:G3UWX8:G3UY71:G3UYR2:G3UZH9:Q3UTJ7:Q9QXT5	NP_001158036.1:NP_848538.3:NP_942017.2:NP_001158036.1:NP_848538.3:NP_942017.2:NP_942018.2
Matrisome-associated	Secreted Factors	Egfl8	EGF-like domain 8	Ng3	MGI:1932094	MGI:1932094	B7ZP51:B9EJ41:E9QAK9:Q6GUQ1	NP_690886.3:XP_006525242.1:XP_006525506.1:NP_690886.3:XP_006525242.1:XP_006525506.1
Matrisome-associated	Secreted Factors	Epgn	epithelial mitogen	2310069M11Rik|epigen	MGI:1919170	MGI:1919170	Q0VEB7:Q924X1	NP_444317.1:NP_444317.1
Matrisome-associated	Secreted Factors	Epo	erythropoietin	-	MGI:95407	MGI:95407	B7ZMY9:P07321:Q0VED9	NP_031968.1:NP_031968.1
Matrisome-associated	Secreted Factors	Ereg	epiregulin	EPR|MGC36144	MGI:107508	MGI:107508	Q61521	NP_031976.1
Matrisome-associated	Secreted Factors	Fam132a	family with sequence similarity 132, member A	1110035L05Rik|C1qdc2	MGI:1914639	MGI:1914639	Q8R2Z0:Q9CTI3	NP_080401.1
Matrisome-associated	Secreted Factors	Fam132b	family with sequence similarity 132, member B	4832406C22	MGI:3606476	MGI:3606476	Q6PGN1	NP_775571.2
Matrisome-associated	Secreted Factors	Fasl	Fas ligand (TNF superfamily, member 6)	APT1LG1|CD178|CD95L|Fas-L|Fas-Ligand|Faslg|Tnfsf6|	MGI:99255	MGI:99255	A1Y9B0:P41047:Q544E9:Q7TMV9:Q99PH8	NP_034307.1:XP_006496716.1:XP_006496717.1:NP_034307.1:XP_006496716.1:XP_006496717.1:NP_001192172.1
Matrisome-associated	Secreted Factors	Fgf1	fibroblast growth factor 1	Dffrx|Fam|Fgf-1|Fgfa	MGI:95515	MGI:95515	D3Z192:D3Z6E2:D3Z6H1:D6RCX9:O54837:P61148:Q6ZWS1	NP_034327.1:XP_006525707.1:XP_006525708.1:XP_006525709.1:XP_006525710.1:XP_006525711.1:XP_006525712.1:NP_034327.1:XP_006525707.1:XP_006525708.1:XP_006525709.1:XP_006525710.1:XP_006525711.1:XP_006525712.1
Matrisome-associated	Secreted Factors	Fgf10	fibroblast growth factor 10	BB213776|Fgf-10	MGI:1099809	MGI:1099809	O35565:Q76LY2	NP_032028.1
Matrisome-associated	Secreted Factors	Fgf11	fibroblast growth factor 11	Fhf3	MGI:109167	MGI:109167	P70378:Q6NXW2	NP_001278033.1:NP_034328.1:NP_001278033.1:XP_006532251.1
Matrisome-associated	Secreted Factors	Fgf12	fibroblast growth factor 12	AV114868|Fhf1	MGI:109183	MGI:109183	C6EQH1:O35340:O35341:P61329:Q3UFZ2	NP_001263348.1:NP_034329.1:NP_898887.1:NP_001263349.1:NP_898887.1
Matrisome-associated	Secreted Factors	Fgf13	fibroblast growth factor 13	Fhf2	MGI:109178	MGI:109178	B1AU20:B1AU22:B1AU23:P70377:Q9JLA4	NP_001277344.1:NP_034330.2
Matrisome-associated	Secreted Factors	Fgf14	fibroblast growth factor 14	FHF-4|Fhf4|MGC129318|MGC129319|mFHF-4(1B)	MGI:109189	MGI:109189	O89096:P70379:Q9JLA6	NP_997550.1:NP_034331.2:XP_006518611.1
Matrisome-associated	Secreted Factors	Fgf15	fibroblast growth factor 15	FGF19	MGI:1096383	MGI:1096383	O35622:Q790L8	NP_032029.1:NP_032029.1
Matrisome-associated	Secreted Factors	Fgf16	fibroblast growth factor 16	-	MGI:1931627	MGI:1931627	A2RTU5:Q9ESL8	NP_085117.2:NP_085117.2
Matrisome-associated	Secreted Factors	Fgf17	fibroblast growth factor 17	-	MGI:1202401	MGI:1202401	B7ZMS7:P63075:Q0VF19:Q8C471	XP_006518615.1:NP_032030.1:XP_006518614.1:NP_032030.1:XP_006518614.1
Matrisome-associated	Secreted Factors	Fgf18	fibroblast growth factor 18	D130055P09Rik|FGF-18	MGI:1277980	MGI:1277980	O89101:Q5SQB3	NP_032031.1
Matrisome-associated	Secreted Factors	Fgf2	fibroblast growth factor 2	Fgf-2|Fgfb|bFGF	MGI:95516	MGI:95516	P15655:Q541T2:Q925A1:Q925A2:Q925A3	NP_032032.1:NP_032032.1
Matrisome-associated	Secreted Factors	Fgf20	fibroblast growth factor 20	-	MGI:1891346	MGI:1891346	D3YU10:Q059W0:Q9ESL9	NP_085113.2
Matrisome-associated	Secreted Factors	Fgf21	fibroblast growth factor 21	-	MGI:1861377	MGI:1861377	Q9JJN1	NP_064397.1
Matrisome-associated	Secreted Factors	Fgf22	fibroblast growth factor 22	2210414E06Rik|FGF-22	MGI:1914362	MGI:1914362	Q0VER9:Q9ESS2	XP_006514036.1:NP_075793.1
Matrisome-associated	Secreted Factors	Fgf23	fibroblast growth factor 23	-	MGI:1891427	MGI:1891427	Q0VBJ8:Q3U1V5:Q9EPC2	NP_073148.1:NP_073148.1
Matrisome-associated	Secreted Factors	Fgf3	fibroblast growth factor 3	Fgf-3|Int-2|Int-P	MGI:95517	MGI:95517	D3YWD4:P05524:Q0VG15	NP_032033.2:XP_006508547.1
Matrisome-associated	Secreted Factors	Fgf4	fibroblast growth factor 4	Fgf-4|Fgfk|Hst1|Hstf-1|KS3|MGC129266|MGC129267|hst	MGI:95518	MGI:95518	P11403	NP_034332.2
Matrisome-associated	Secreted Factors	Fgf5	fibroblast growth factor 5	Fgf-5|angora|go	MGI:95519	MGI:95519	P15656	NP_001264197.1:NP_034333.1
Matrisome-associated	Secreted Factors	Fgf6	fibroblast growth factor 6	Fgf-6	MGI:95520	MGI:95520	P21658:Q8C399	NP_034334.1:NP_034334.1
Matrisome-associated	Secreted Factors	Fgf7	fibroblast growth factor 7	Kgf	MGI:95521	MGI:95521	P36363:Q544I6	NP_032034.1:NP_032034.1
Matrisome-associated	Secreted Factors	Fgf8	fibroblast growth factor 8	Aigf|Fgf-8|MGC59627	MGI:99604	MGI:99604	D3Z207:D3Z208:G3DRA7:P37237:Q3V279:Q80ZL6	XP_006526731.1:NP_001159834.1:NP_001159835.1:NP_034335.1:NP_001159834.1:NP_001159833.1:NP_001159834.1:NP_001159835.1:NP_034335.1
Matrisome-associated	Secreted Factors	Fgf9	fibroblast growth factor 9	Eks	MGI:104723	MGI:104723	E1APJ6:E9Q2N2:E9Q864:P54130:Q3TPG0:Q3TYJ7	NP_038546.2
Matrisome-associated	Secreted Factors	Fgfbp1	fibroblast growth factor binding protein 1	FGF-BP	MGI:1096350	MGI:1096350	O70514	NP_001258545.1:NP_032035.2:XP_006503774.1:XP_006503775.1
Matrisome-associated	Secreted Factors	Fgfbp3	fibroblast growth factor binding protein 3	2610306H15Rik|Fgf-bp3	MGI:1919764	MGI:1919764	Q1HCM0:Q9CST8	NP_082539.2
Matrisome-associated	Secreted Factors	Figf	c-fos induced growth factor	AI325264|VEGF-D|Vegfd	MGI:108037	MGI:108037	P97946:Q6P5N9	NP_034346.1:XP_006528763.1
Matrisome-associated	Secreted Factors	Flg	filaggrin	AW107830|fillagrin|ft	MGI:95553	MGI:95553	P11088:Q8BHC3:Q8C6A2	XP_006502576.1
Matrisome-associated	Secreted Factors	Flg2	filaggrin family member 2	EG229574	MGI:3645678	MGI:3645678	E9QPZ3:Q2VIS4	NP_001013826.1
Matrisome-associated	Secreted Factors	Flt3l	FMS-like tyrosine kinase 3 ligand	Flt3lg|Ly72L	MGI:95560	MGI:95560	A9QW46:P49772:Q8VCH4	NP_038548.3:NP_038548.3
Matrisome-associated	Secreted Factors	Frzb	frizzled-related protein	Frp|Sfrp3|frezzled|fritz|frzb-1	MGI:892032	MGI:892032	P97401	NP_035486.1
Matrisome-associated	Secreted Factors	Fst	follistatin	AL033346	MGI:95586	MGI:95586	P47931:Q8BNY0	NP_032072.1:XP_006517590.1:XP_006517591.1
Matrisome-associated	Secreted Factors	Fstl1	follistatin-like 1	AI316791|AW107808|Fstl|TSC-36	MGI:102793	MGI:102793	Q62356	NP_032073.2
Matrisome-associated	Secreted Factors	Fstl3	follistatin-like 3	E030038F23Rik|Flrg	MGI:1890391	MGI:1890391	Q542M9:Q8BJD6:Q9EQC7	NP_113557.1:NP_113557.1
Matrisome-associated	Secreted Factors	Gdf1	growth differentiation factor 1	AI385651|Gdf-1	MGI:95683	MGI:95683	P20863	NP_001156754.1:NP_032133.2
Matrisome-associated	Secreted Factors	Gdf10	growth differentiation factor 10	-	MGI:95684	MGI:95684	P97737:Q53X20:Q8C991:Q8R209	NP_665684.2
Matrisome-associated	Secreted Factors	Gdf11	growth differentiation factor 11	Bmp11	MGI:1338027	MGI:1338027	Q9Z1W4	NP_034402.1
Matrisome-associated	Secreted Factors	Gdf15	growth differentiation factor 15	MIC-1|NAG-1|SBF	MGI:1346047	MGI:1346047	Q3TU76:Q3UNI4:Q9Z0J7	NP_035949.2
Matrisome-associated	Secreted Factors	Gdf2	growth differentiation factor 2	Bmp9|MGC124253|MGC124255|MGC124256	MGI:1321394	MGI:1321394	Q9WV56	NP_062379.3
Matrisome-associated	Secreted Factors	Gdf3	growth differentiation factor 3	C78318|Gdf-3|MGC123990|MGC123991|Vgr-2|Vgr2|ecat9	MGI:95686	MGI:95686	Q07104:Q3ZB19	NP_032134.2
Matrisome-associated	Secreted Factors	Gdf5	growth differentiation factor 5	Cdmp-1|bp|brp	MGI:95688	MGI:95688	A0JC64:P43027:Q8BRW9	NP_032135.2:NP_032135.2
Matrisome-associated	Secreted Factors	Gdf6	growth differentiation factor 6	BMP13|GDF16	MGI:95689	MGI:95689	A2AII0:P43028	NP_038554.1:NP_038554.1
Matrisome-associated	Secreted Factors	Gdf7	growth differentiation factor 7	BMP12	MGI:95690	MGI:95690	P43029	NP_038555.1
Matrisome-associated	Secreted Factors	Gdf9	growth differentiation factor 9	Gdf-9	MGI:95692	MGI:95692	Q07105:Q3UWR9:Q7TPZ4	NP_032136.2:NP_032136.2:NP_032136.2
Matrisome-associated	Secreted Factors	Gdnf	glial cell line derived neurotrophic factor	AI385739	MGI:107430	MGI:107430	P48540	NP_034405.1:XP_006520025.1
Matrisome-associated	Secreted Factors	Gh	growth hormone	Gh1	MGI:95707	MGI:95707	P06880:Q8BK24	NP_032143.1
Matrisome-associated	Secreted Factors	Gm13271	predicted gene 13271	Ifnz|OTTMUSG00000011262	MGI:3701966	MGI:3701966	B1AYH9	NP_001078997.1
Matrisome-associated	Secreted Factors	Gm13272	predicted gene 13272		MGI:3701968	MGI:3701968	B1AYI3	NP_001155080.1:NP_001155081.1:NP_001155082.1
Matrisome-associated	Secreted Factors	Gm13275	predicted gene 13275	OTTMUSG00000011268	MGI:3701970	MGI:3701970	B1AYI8	NP_001079002.1
Matrisome-associated	Secreted Factors	Gm13276	predicted gene 13276	OTTMUSG00000011269	MGI:3701972	MGI:3701972	B1AYI5	NP_001079001.1
Matrisome-associated	Secreted Factors	Gm13277	predicted gene 13277		MGI:3701974	MGI:3701974	Q8CD73	NP_001092310.1:NP_001092311.1:NP_001230084.1:NP_001230094.1:NP_001230095.1:NP_001230096.1
Matrisome-associated	Secreted Factors	Gm13278	predicted gene 13278		MGI:3701976	MGI:3701976	Q8CD73	NP_001092310.1:NP_001092311.1:NP_001230084.1:NP_001230094.1:NP_001230095.1:NP_001230096.1
Matrisome-associated	Secreted Factors	Gm13279	predicted gene 13279		MGI:3701978	MGI:3701978	Q8CD73	NP_001092310.1:NP_001092311.1:NP_001230084.1:NP_001230094.1:NP_001230095.1:NP_001230096.1
Matrisome-associated	Secreted Factors	Gm13283	predicted gene 13283	EG545645|OTTMUSG00000011280	MGI:3649573	MGI:3649573	B1AYI0	NP_001079000.1
Matrisome-associated	Secreted Factors	Gm13285	predicted gene 13285	OTTMUSG00000011282	MGI:3701981	MGI:3701981	B1AYI3	NP_001155080.1:NP_001155081.1:NP_001155082.1
Matrisome-associated	Secreted Factors	Gm13287	predicted gene 13287	OTTMUSG00000011285	MGI:3701983	MGI:3701983	B1AYI3	NP_001155080.1:NP_001155081.1:NP_001155082.1
Matrisome-associated	Secreted Factors	Gm13288	predicted gene 13288		MGI:3701985	MGI:3701985	Q8CD73	NP_001092310.1:NP_001092311.1:NP_001230084.1:NP_001230094.1:NP_001230095.1:NP_001230096.1
Matrisome-associated	Secreted Factors	Gm13289	predicted gene 13289		MGI:3701987	MGI:3701987	Q8CD73	NP_001092310.1:NP_001092311.1:NP_001230084.1:NP_001230094.1:NP_001230095.1:NP_001230096.1
Matrisome-associated	Secreted Factors	Gm13290	predicted gene 13290	OTTMUSG00000011291	MGI:3701990	MGI:3701990	Q8CD73	NP_001092310.1:NP_001092311.1:NP_001230084.1:NP_001230094.1:NP_001230095.1:NP_001230096.1
Matrisome-associated	Secreted Factors	Gm13306	predicted gene 13306	MGC41145|OTTMUSG00000011352	MGI:3713752	MGI:3713752	Q9Z1X0	NP_001186891.1
Matrisome-associated	Secreted Factors	Gm5849	predicted gene 5849	EG545541	MGI:3645655	MGI:3645655	J3QPE5	XP_619923.1
Matrisome-associated	Secreted Factors	Hbegf	heparin-binding EGF-like growth factor	AW047313|Dtr|Dts|Hegfl|MGC107656	MGI:96070	MGI:96070	Q06186:Q5FW64	NP_034545.1:NP_034545.1
Matrisome-associated	Secreted Factors	Hcfc1	host cell factor C1	AW060991|HCF1	MGI:105942	MGI:105942	B1AUX2:F6SJS2:Q3USQ6:Q61191:Q811S2	XP_006527898.1:NP_032250.2
Matrisome-associated	Secreted Factors	Hcfc2	host cell factor C2	1700129L13Rik|AU019838	MGI:1915183	MGI:1915183	A0AUN4:F6T088:F6T0G2:G5E837:Q8BUC0:Q9D968	NP_001074687.1
Matrisome-associated	Secreted Factors	Hgf	hepatocyte growth factor	C230052L06Rik|HGF/SF|NK1|NK2|SF/HGF	MGI:96079	MGI:96079	Q08048:Q8C4E2:Q8C9G5	NP_001276387.1:NP_001276388.1:NP_001276389.1:NP_001276390.1:NP_034557.3:XP_006535691.1:NP_001276387.1:NP_001276388.1:NP_034557.3
Matrisome-associated	Secreted Factors	Hgfac	hepatocyte growth factor activator	HGFA	MGI:1859281	MGI:1859281	A8C1W3:Q3TDU8:Q545J3:Q8VCS4:Q9R098	NP_062320.2:NP_062320.2
Matrisome-associated	Secreted Factors	Hhip	Hedgehog-interacting protein	Hhip1	MGI:1341847	MGI:1341847	Q7TN16	NP_064655.4
Matrisome-associated	Secreted Factors	Hrnr	hornerin	1110033K19Rik|A530063N20Rik|AV011854|S100a18|S100a	MGI:3046938	MGI:3046938	E9QNP3:F8WJ23:Q148R7:Q8BLX1:Q8VHD8	NP_598459.2:XP_006502049.1:NP_598459.2
Matrisome-associated	Secreted Factors	Ifna1	interferon alpha 1	Ifa1	MGI:107668	MGI:107668	P01572	NP_034632.2
Matrisome-associated	Secreted Factors	Ifna11	interferon alpha 11	IFN-[a]11	MGI:109210	MGI:109210	Q61716:Q810G4	NP_032359.2
Matrisome-associated	Secreted Factors	Ifna12	interferon alpha 12	MGC129420|MGC129421	MGI:2676324	MGI:2676324	Q80SS5	NP_796335.1
Matrisome-associated	Secreted Factors	Ifna13	interferon alpha 13	-	MGI:2667155	MGI:2667155	B1AYH5:Q56VR2:Q80SU4	NP_796321.1
Matrisome-associated	Secreted Factors	Ifna14	interferon, alpha 14	MGC155959|OTTMUSG00000007662	MGI:3641425	MGI:3641425	Q810G3	NP_996858.1
Matrisome-associated	Secreted Factors	Ifna15	predicted gene 12597	Ifnaa|MuIFN-alpha-A|OTTMUSG00000007655|Gm12597	MGI:3649418	MGI:3649418	Q61718	NP_996753.1	updated from MGI, 6/26/2014
Matrisome-associated	Secreted Factors	Ifna16	predicted gene 13280	BC114392|Ifna6T|Ifnat6|OTTMUSG00000011275|OK	MGI:3649260	MGI:3649260	Q1WWN2:Q810G1	NP_996750.1	updated from MGI, 6/26/2014
Matrisome-associated	Secreted Factors	Ifna2	interferon alpha 2	Ifa2	MGI:107666	MGI:107666	B1AYH7:P01573:Q1WWM6:Q496V3:Q496W3	NP_034633.2
Matrisome-associated	Secreted Factors	Ifna4	interferon alpha 4	Ifa4|MGC143607	MGI:107664	MGI:107664	P07351:Q540C2	NP_034634.1:NP_034634.1
Matrisome-associated	Secreted Factors	Ifna5	interferon alpha 5	Ifa5	MGI:107663	MGI:107663	P07349:Q810G2	NP_034635.2
Matrisome-associated	Secreted Factors	Ifna6	interferon alpha 6	IFNa8/6|Ifa6|Ifa8|Ifna8|MGC143604	MGI:107662	MGI:107662	P07350:Q149I5:Q810G5	NP_996754.1
Matrisome-associated	Secreted Factors	Ifna7	interferon alpha 7	Ifa7	MGI:107661	MGI:107661	P06799:Q810G6	NP_032360.2
Matrisome-associated	Secreted Factors	Ifna9	interferon alpha 9	Ifa9	MGI:107659	MGI:107659	P09235:Q0IJ79	NP_034637.1
Matrisome-associated	Secreted Factors	Ifnab	interferon alpha B	-	MGI:1097683	MGI:1097683	B1AYH8:Q61719	NP_032362.2:NP_032362.2
Matrisome-associated	Secreted Factors	Ifnb1	interferon beta 1, fibroblast	IFN-beta|IFNB|Ifb	MGI:107657	MGI:107657	P01575:Q0VE17	NP_034640.1:NP_034640.1
Matrisome-associated	Secreted Factors	Ifne	interferon epsilon	Ifn-tau-1|Ifne1|Ifnt1|Infe1|MGC129462|MGC129463	MGI:2667156	MGI:2667156	Q80ZF2	NP_796322.1
Matrisome-associated	Secreted Factors	Ifng	interferon gamma	IFN-g|Ifg	MGI:107656	MGI:107656	A3RL32:C4NUL9:C4NUM1:P01580:Q6TDH0	NP_032363.1
Matrisome-associated	Secreted Factors	Ifnk	interferon kappa	-	MGI:2683287	MGI:2683287	Q4FZL7:Q7TSL0	NP_954608.1:NP_954608.1
Matrisome-associated	Secreted Factors	Ifnz	interferon zeta	6030405N23Rik|BGIF|ENSMUSG00000073810|Lmtn	MGI:2448469	MGI:2448469	Q8BQT1	NP_922871.1
Matrisome-associated	Secreted Factors	Igf1	insulin-like growth factor 1	C730016P09Rik|Igf-1|Igf-I	MGI:96432	MGI:96432	D3Z7M4:E9PU89:E9Q138:P05017:Q4VJB9:Q4VJC0:Q547V2:Q8CAR0	NP_001104744.1:NP_001104746.1:NP_001104745.1:NP_034642.2:XP_006513326.1:XP_006513329.1:NP_034642.2:XP_006513324.1:NP_001104745.1:XP_006513326.1:NP_001104746.1:NP_001104744.1:NP_001104746.1:NP_908941.1:XP_006513322.1:XP_006513323.1
Matrisome-associated	Secreted Factors	Igf2	insulin-like growth factor 2	AL033362|Igf-2|Igf-II|M6pr|Mpr|Peg2	MGI:96434	MGI:96434	B0LAD8:D3Z4N4:E9QLW5:J3QJZ9:P09535:Q3UJB6	NP_034644.2:NP_001116208.1:NP_001116209.1:XP_006508550.1
Matrisome-associated	Secreted Factors	Ihh	Indian hedgehog	-	MGI:96533	MGI:96533	P97812:Q80XI9	NP_034674.1:NP_034674.1
Matrisome-associated	Secreted Factors	Il10	interleukin 10	CSIF|Il-10	MGI:96537	MGI:96537	P18893:Q3U879	NP_034678.1:NP_034678.1
Matrisome-associated	Secreted Factors	Il11	interleukin 11	IL-11	MGI:107613	MGI:107613	A3KPB8:F7A7F2:P47873:Q3V0U3	NP_032376.1:NP_001277352.1:NP_032376.1:NP_001277352.1
Matrisome-associated	Secreted Factors	Il12a	interleukin 12a	IL-12p35|Il-12a|Ll12a|MGC151228|MGC151232|p35	MGI:96539	MGI:96539	F8WI71:P43431:Q549G3:Q9QUT1	NP_001152896.1:NP_001152896.1:NP_032377.1:NP_032377.1
Matrisome-associated	Secreted Factors	Il12b	interleukin 12b	Il-12b|Il-12p40|Il12p40|p40	MGI:96540	MGI:96540	P43432:Q3ZAX5	NP_032378.1:XP_006532369.1:NP_032378.1:XP_006532369.1
Matrisome-associated	Secreted Factors	Il13	interleukin 13	Il-13	MGI:96541	MGI:96541	P20109	NP_032381.1
Matrisome-associated	Secreted Factors	Il15	interleukin 15	AI503618	MGI:103014	MGI:103014	P48346:Q1AHQ6:Q1AHQ7:Q3U1Z6:Q9Z0G5	NP_001241676.1:NP_032383.1:XP_006530768.1:XP_006530769.1:XP_006530770.1:XP_006530771.1:XP_006530772.1:XP_006530773.1:XP_006530774.1:XP_006530775.1:XP_006530776.1:XP_006530778.1:XP_006530777.1:NP_001241676.1:NP_032383.1:XP_006530768.1:XP_006530769.1:XP_006530770.1:XP_006530771.1:XP_006530772.1:XP_006530773.1:XP_006530774.1:XP_006530775.1:XP_006530776.1
Matrisome-associated	Secreted Factors	Il16	interleukin 16	KIAA4048|mKIAA4048	MGI:1270855	MGI:1270855	D3Z3C7:D6RI15:O54824:Q3UZ81	NP_034681.2:XP_006507449.1
Matrisome-associated	Secreted Factors	Il17a	interleukin 17A	Ctla-8|Ctla8|Il17	MGI:107364	MGI:107364	Q544E6:Q62386	NP_034682.1:NP_034682.1
Matrisome-associated	Secreted Factors	Il17b	interleukin 17B	1110006O16Rik|1700006N07Rik|Zcyto7	MGI:1928397	MGI:1928397	Q9QXT6	NP_062381.1
Matrisome-associated	Secreted Factors	Il17c	interleukin 17C	IL-17C|MGC175740	MGI:2446486	MGI:2446486	Q8K4C5	NP_665833.3
Matrisome-associated	Secreted Factors	Il17d	interleukin 17D	AI462269|IL-17D|Il27a	MGI:2446510	MGI:2446510	Q8K4C4:Q8K599	NP_665836.2
Matrisome-associated	Secreted Factors	Il17f	interleukin 17F	C87042|IL-17F	MGI:2676631	MGI:2676631	Q3U093:Q7TNI7	NP_665855.2:XP_006495585.1:XP_006495586.1
Matrisome-associated	Secreted Factors	Il18	interleukin 18	Igif|Il-18	MGI:107936	MGI:107936	A0PJ18:K3W4N2:P70380:Q2PMY2:Q6USQ6:Q80SS8	NP_032386.1:XP_006510089.1:XP_006510090.1:XP_006510091.1:NP_032386.1:XP_006510089.1:XP_006510090.1:XP_006510091.1
Matrisome-associated	Secreted Factors	Il19	interleukin 19	-	MGI:1890472	MGI:1890472	Q14BK1:Q8CJ70	NP_001009940.1:XP_006529769.1:NP_001009940.1:XP_006529769.1
Matrisome-associated	Secreted Factors	Il1a	interleukin 1 alpha	Il-1a	MGI:96542	MGI:96542	P01582:Q3U0Y6:Q62161	NP_034684.2:XP_006498855.1:XP_006498856.1:NP_034684.2:XP_006498855.1:XP_006498856.1
Matrisome-associated	Secreted Factors	Il1b	interleukin 1 beta	IL-1beta|Il-1b	MGI:96543	MGI:96543	P10749:Q3TI17	NP_032387.1
Matrisome-associated	Secreted Factors	Il1f10	interleukin 1 family, member 10	MGC130267|MGC130268	MGI:2652548	MGI:2652548	Q3KNF2:Q8R459	NP_694717.1:XP_006497893.1:NP_694717.1:XP_006497893.1
Matrisome-associated	Secreted Factors	Il1f5	interleukin 1 family, member 5 (delta)	AI413231|Fil1delta|Il-1h3|Il1hy1	MGI:1859325	MGI:1859325	A2AIA8:A2RTR0:Q9QYY1	NP_001139559.1:NP_001139560.1:NP_062324.2
Matrisome-associated	Secreted Factors	Il1f6	interleukin 1 family, member 6	Fil1|IL-1H1|IL1RP2|Il1f9|MGC151479|MGC151481	MGI:1859324	MGI:1859324	Q149U6:Q9JLA2	NP_062323.1:NP_062323.1
Matrisome-associated	Secreted Factors	Il1f8	interleukin 1 family, member 8	2310043N20Rik	MGI:1916927	MGI:1916927	Q08EA6:Q9D6Z6	NP_081439.1:NP_081439.1
Matrisome-associated	Secreted Factors	Il1f9	interleukin 1 family, member 9	-	MGI:2449929	MGI:2449929	Q3U0P4:Q8R460	NP_705731.2
Matrisome-associated	Secreted Factors	Il1rn	interleukin 1 receptor antagonist	F630041P17Rik|IL-1ra	MGI:96547	MGI:96547	A2AIU1:P25085:Q3TBV5:Q542C7:Q542W1:Q8CGA1	NP_001034790.1:NP_112444.1:NP_001153034.1:NP_001034790.1:NP_112444.1
Matrisome-associated	Secreted Factors	Il2	interleukin 2	Il-2	MGI:96548	MGI:96548	P04351:P70291:P70292:P70293:P70294:Q08867:Q0PGS4:Q546X1:Q8BHA4:Q91Y49:Q9QUS8	NP_032392.1
Matrisome-associated	Secreted Factors	Il20	interleukin 20	MGC130536|Zcyto10	MGI:1890473	MGI:1890473	Q2NKI0:Q2THG5:Q9JKV9	NP_067355.1:XP_006529828.1:NP_067355.1
Matrisome-associated	Secreted Factors	Il22	interleukin 22	IL-22|ILTIFa|Iltif|MGC129416|MGC129417	MGI:1355307	MGI:1355307	Q3SXE1:Q9JJY9	NP_058667.1:XP_006513928.1
Matrisome-associated	Secreted Factors	Il23a	interleukin 23, alpha subunit p19	IL-23|p19	MGI:1932410	MGI:1932410	Q9EQ14	NP_112542.1
Matrisome-associated	Secreted Factors	Il24	interleukin 24	FISP|Mda-7|Mda7|St16	MGI:2135548	MGI:2135548	A3QQZ3:Q925S4	NP_444325.2
Matrisome-associated	Secreted Factors	Il25	interleukin 25	IL-17E|Il17e	MGI:2155888	MGI:2155888	Q8VHC9:Q8VHH8	NP_542767.1
Matrisome-associated	Secreted Factors	Il3	interleukin 3	BPA|Csfmu|HCGF|Il-3|MCGF|PSF	MGI:96552	MGI:96552	P01586:Q0PMN2:Q5SX77	NP_034686.2:NP_034686.2
Matrisome-associated	Secreted Factors	Il34	interleukin 34	2010004A03Rik|AI593503	MGI:1923777	MGI:1923777	Q8R1R4	NP_001128572.1:NP_083922.1:XP_006531548.1
Matrisome-associated	Secreted Factors	Il4	interleukin 4	Il-4	MGI:96556	MGI:96556	G3UXB0:P07750:Q5KT56:Q91Y50	NP_067258.1
Matrisome-associated	Secreted Factors	Il5	interleukin 5	Il-5	MGI:96557	MGI:96557	P04401:Q5SV01:Q62349	NP_034688.1:NP_034688.1
Matrisome-associated	Secreted Factors	Il6	interleukin 6	Il-6	MGI:96559	MGI:96559	A2RTD1:P08505:Q0PMN1:Q3U8J8	NP_112445.1:NP_112445.1
Matrisome-associated	Secreted Factors	Il7	interleukin 7	A630026I06Rik|Il-7|MGC129342|hlb368	MGI:96561	MGI:96561	P10168:Q3UT18:Q544C8:Q8C9S3	NP_032397.1:NP_032397.1
Matrisome-associated	Secreted Factors	Il9	interleukin 9	Il-9|P40	MGI:96563	MGI:96563	P15247	NP_032399.1
Matrisome-associated	Secreted Factors	Inha	inhibin alpha	AW555078	MGI:96569	MGI:96569	Q04997	NP_034694.3
Matrisome-associated	Secreted Factors	Inhba	inhibin beta-A	-	MGI:96570	MGI:96570	Q04998:Q3UXL8:Q3UY39:Q4FJM4	NP_032406.1:XP_006516621.1:XP_006516622.1:NP_032406.1:XP_006516621.1:XP_006516622.1
Matrisome-associated	Secreted Factors	Inhbb	inhibin beta-B	-	MGI:96571	MGI:96571	Q04999	NP_032407.1
Matrisome-associated	Secreted Factors	Inhbc	inhibin beta-C	-	MGI:105932	MGI:105932	P55104:Q3V2A6	NP_034695.1:NP_034695.1
Matrisome-associated	Secreted Factors	Inhbe	inhibin beta E	-	MGI:109269	MGI:109269	O08717	NP_032408.2
Matrisome-associated	Secreted Factors	Ins1	insulin I	Ins-1|Ins2-rs1	MGI:96572	MGI:96572	P01325:Q545I7	NP_032412.3:NP_032412.3
Matrisome-associated	Secreted Factors	Ins2	insulin II	AA986540|Ins-2|InsII|Mody|Mody4|proinsulin	MGI:96573	MGI:96573	D0EY27:D3YWU5:D3Z595:D3Z596:E0CXX7:P01326:Q5EEX1	NP_001172012.1:NP_001172013.1:NP_032413.1:NP_001172012.1:NP_001172013.1:NP_032413.1
Matrisome-associated	Secreted Factors	Insl3	insulin-like 3	Rlf|Rlnl	MGI:108427	MGI:108427	O09107:Q5RL10	NP_038592.3
Matrisome-associated	Secreted Factors	Insl5	insulin-like 5	RIF2	MGI:1346085	MGI:1346085	A2AIY3:Q9WUG6	NP_001277577.1:NP_001277577.1:NP_035961.1
Matrisome-associated	Secreted Factors	Insl6	insulin-like 6	RIF1	MGI:1351595	MGI:1351595	Q545M1:Q9QY05	NP_038782.1:NP_038782.1
Matrisome-associated	Secreted Factors	Ism1	isthmin 1 homolog (zebrafish)	5430433G21Rik|AV354986|Ism|Isthmin	MGI:2442963	MGI:2442963	A2ATD1:V9GXR4	NP_001263418.1
Matrisome-associated	Secreted Factors	Ism2	isthmin 2 homolog (zebrafish)	Gm264|Thsd3	MGI:2685110	MGI:2685110	D3Z6A3:F6YQQ5	NP_001277231.1
Matrisome-associated	Secreted Factors	Kitl	kit ligand	Clo|Con|Gb|Kitlg|Mgf|SCF|SF|SLF|Sl|Steel|contraste	MGI:96974	MGI:96974	P20826:Q61854:Q78ED8:Q8C9K1	NP_038626.1
Matrisome-associated	Secreted Factors	Lefty1	left right determination factor 1	AI450052|Ebaf|Leftb|Stra3|Tgfb4|lefty|lefty-1	MGI:107405	MGI:107405	Q64280	NP_034224.1
Matrisome-associated	Secreted Factors	Lefty2	left-right determination factor 2	6030463A22Rik|AV214969|Ebaf|Lefta|Leftb|MGC98569	MGI:2443573	MGI:2443573	P57785	NP_796073.1
Matrisome-associated	Secreted Factors	Lep	leptin	ob|obese	MGI:104663	MGI:104663	E9M0G2:E9Q7Z0:P41160:Q544U0	NP_032519.1:NP_032519.1
Matrisome-associated	Secreted Factors	Lif	leukemia inhibitory factor	-	MGI:96787	MGI:96787	F8WH42:P09056:Q3U1H5	NP_001034626.1:XP_006514607.1:XP_006514608.1:NP_001034626.1:NP_032527.1:XP_006514605.1:XP_006514606.1
Matrisome-associated	Secreted Factors	Lta	lymphotoxin A	LT|LT-[a]|LT-alpha|LT[a]|LTalpha|Ltx|MGC117668|TNF	MGI:104797	MGI:104797	P09225:Q3U0Q5:Q542S2	NP_034865.1:XP_006523794.1:XP_006525394.1:XP_006536613.1:XP_006537347.1:NP_034865.1:XP_006523794.1:XP_006525394.1:XP_006536613.1:XP_006537347.1
Matrisome-associated	Secreted Factors	Ltb	lymphotoxin B	AI662801|LTbeta|Tnfc|Tnfsf3|p33	MGI:104796	MGI:104796	A4FUI4:G3V002:P41155	NP_032544.1
Matrisome-associated	Secreted Factors	Mdk	midkine	MK|Mek	MGI:96949	MGI:96949	P12025:Q2LEK5:Q2LEK6:Q8BN87	NP_001012335.1:NP_001012336.1:NP_001278410.1:NP_034914.1:NP_001278412.1
Matrisome-associated	Secreted Factors	Megf10	multiple EGF-like-domains 10	3000002B06Rik|Gm331	MGI:2685177	MGI:2685177	Q6DIB5:Z4YM36	NP_001001979.1
Matrisome-associated	Secreted Factors	Megf11	multiple EGF-like-domains 11	2410080H04Rik|D130061K05	MGI:1920951	MGI:1920951	B7ZWF7:E9Q918:F6UPK0:Q80T91	NP_001127871.1:NP_001127871.1:NP_766110.3:XP_006511052.1:XP_006511056.1
Matrisome-associated	Secreted Factors	Megf6	multiple EGF-like-domains 6	2600001P17Rik|Egfl3|MGC49785	MGI:1919351	MGI:1919351	B1ASH4:F6YCL7:Q3UYW9:Q69ZY6:Q80V70	NP_001156449.1
Matrisome-associated	Secreted Factors	Megf8	multiple EGF-like-domains 8	AW049492|Egfl4|mKIAA0817	MGI:2446294	MGI:2446294	P60882	NP_001153872.1
Matrisome-associated	Secreted Factors	Megf9	multiple EGF-like-domains 9	4933405H16Rik|9630025C07|Egfl5|mKIAA0818	MGI:1918264	MGI:1918264	F8WHT8:Q0VGR4:Q8BH27	NP_766282.1:NP_766282.1
Matrisome-associated	Secreted Factors	Mst1	macrophage stimulating 1 (hepatocyte growth factor-like)	D3F15S2h|D9H3F15S2|DNF15S2h|Hgfl	MGI:96080	MGI:96080	E0CXN0:F7C0X2:P26928:Q3UZ05:Q91XG8	NP_032269.3:NP_032269.3
Matrisome-associated	Secreted Factors	Mstn	myostatin	Cmpt|Gdf8|MGC124261|MGC124262|MGC124263	MGI:95691	MGI:95691	O08689:Q0VGH1:Q3ZAS9:Q540E2	NP_034964.1:NP_034964.1
Matrisome-associated	Secreted Factors	Ngf	nerve growth factor	Ngfb	MGI:97321	MGI:97321	P01139:Q6LDU8	NP_001106168.1:NP_038637.1:XP_006501171.1:XP_006501172.1:XP_006501173.1:NP_038637.1:XP_006501171.1
Matrisome-associated	Secreted Factors	Nodal	nodal	Tg.413d	MGI:97359	MGI:97359	A0PK81:P43021	NP_038639.2:NP_038639.2
Matrisome-associated	Secreted Factors	Nrg1	neuregulin 1	6030402G23Rik|ARIA|D230005F13Rik|GGF|GGFII|HRG|HRG	MGI:96083	MGI:96083	Q3TD94:Q3URY7:Q6DR98:Q6DR99:Q810X0:Q8BX76	XP_006509143.1:NP_848706.2
Matrisome-associated	Secreted Factors	Nrg2	neuregulin 2	Don1|NTAK	MGI:1098246	MGI:1098246	D3YZR2:D3YZR3:E9PUN9:P56974:Q810X1:Q810X2	NP_001161363.1:XP_006525525.1
Matrisome-associated	Secreted Factors	Nrg3	neuregulin 3	ska	MGI:1097165	MGI:1097165	B7ZN23:B9EHF8:E9Q396:G3V023:O35181	NP_001177117.1:NP_032760.1
Matrisome-associated	Secreted Factors	Nrg4	neuregulin 4	AI552600	MGI:1933833	MGI:1933833	D3Z0G2:D6RE18:I6L9B2:Q9WTX4	NP_114391.1:XP_006511631.1:XP_006511632.1:XP_006511633.1
Matrisome-associated	Secreted Factors	Nrtn	neurturin	NTN	MGI:108417	MGI:108417	P97463	NP_032764.1:XP_006523864.1
Matrisome-associated	Secreted Factors	Ntf3	neurotrophin 3	AI316846|AI835689|Nt3|Ntf-3	MGI:97380	MGI:97380	P20181:Q3V1A4	NP_001157506.1:NP_001157507.1:NP_032768.1:XP_006505779.1:NP_001157506.1:NP_001157507.1:NP_032768.1
Matrisome-associated	Secreted Factors	Ntf5	neurotrophin 5	2900040K06Rik|AI462899|NT-4|NT4|NT4/5|Ntf-5|Ntf4	MGI:97381	MGI:97381	Q80VU4:S5MI68	NP_937833.1:XP_006541375.1:XP_006541376.1
Matrisome-associated	Secreted Factors	Osm	oncostatin M	-	MGI:104749	MGI:104749	P53347:Q8C2U4	NP_001013383.1
Matrisome-associated	Secreted Factors	Pdgfa	platelet derived growth factor, alpha	-	MGI:97527	MGI:97527	G5E891:P20033:Q3UQ96:Q7TPH7:Q99L56:Q9CU96	XP_006504721.1:XP_006504722.1:NP_032834.1:NP_032834.1
Matrisome-associated	Secreted Factors	Pdgfb	platelet derived growth factor, B polypeptide	PDGF-B|Sis	MGI:97528	MGI:97528	P31240:Q549C6:Q8R3X9	NP_035187.2
Matrisome-associated	Secreted Factors	Pdgfc	platelet-derived growth factor, C polypeptide	1110064L01Rik|AI647969|PDGF-C	MGI:1859631	MGI:1859631	D6RGS6:Q8CI19	NP_064355.1
Matrisome-associated	Secreted Factors	Pdgfd	platelet-derived growth factor, D polypeptide	1110003I09Rik	MGI:1919035	MGI:1919035	Q925I7	NP_082200.1:XP_006509948.1:XP_006509949.1
Matrisome-associated	Secreted Factors	Pf4	platelet factor 4	Cxcl4|Scyb4	MGI:1888711	MGI:1888711	Q3TVN6:Q6P8R3:Q9Z126	NP_064316.1:NP_064316.1:NP_064316.1
Matrisome-associated	Secreted Factors	Pgf	placental growth factor	AI854365|PIGF|Plgf	MGI:105095	MGI:105095	P49764:Q544A5	NP_032853.1:NP_001258634.1:NP_032853.1
Matrisome-associated	Secreted Factors	Pik3ip1	phosphoinositide-3-kinase interacting protein 1	1500004A08Rik|5830455E04Rik|Crkd|Hgfl	MGI:1917016	MGI:1917016	F6S185:Q7TMJ8:Z4YMN3:Z4YN57	NP_835362.2
Matrisome-associated	Secreted Factors	Ppbp	pro-platelet basic protein	2400003M24Rik|AI854500|CTAP3|CTAPIII|Cxcl7|LA-PF4|	MGI:1888712	MGI:1888712	Q9EQI5	NP_076274.1
Matrisome-associated	Secreted Factors	Prl	prolactin	AV290867|Prl1a1	MGI:97762	MGI:97762	P06879:Q3TT66:Q9CPQ0:Q9CPQ2:Q9CYL2:Q9CYL8	NP_001157002.1:NP_035294.2
Matrisome-associated	Secreted Factors	Prl2a1	prolactin family 2, subfamily a, member 1	PLP-M|Prlpm	MGI:1861446	MGI:1861446	Q9JHK0	NP_064375.1
Matrisome-associated	Secreted Factors	Prl2b1	prolactin family 2, subfamily b, member 1	2310047B08Rik|MGC130538|PLP-K|Plpk|Prlpk|mPLP-K	MGI:1861444	MGI:1861444	B9EHM9:Q5SXK2:Q8R5F4:Q9DAZ2	NP_079808.1:NP_079808.1
Matrisome-associated	Secreted Factors	Prl2c1	Prolactin family 2, subfamily c, member 1	OTTMUSG00000000651	MGI:3649927	MGI:3649927	Q5SVL8:Q5SVL9:Q5SVM0:Q5SVM1	XP_006516790.1:NP_001038997.1
Matrisome-associated	Secreted Factors	Prl2c2	prolactin family 2, subfamily c, member 2	MRP-1|PLF-1|Plf	MGI:97618	MGI:97618	P04095:Q6P215:Q7TND2	NP_112468.1
Matrisome-associated	Secreted Factors	Prl2c3	prolactin family 2, subfamily c, member 3	MRP-2|PLF-2|Plf2|Prl2c4	MGI:1341833	MGI:1341833	P04768	NP_035248.2:NP_036084.2
Matrisome-associated	Secreted Factors	Prl2c4	prolactin family 2, subfamily c, member 4	MRP-3|Mrpplf3|PLF-3|mrp/plf3|Prl2c4	MGI:1341833	MGI:1341833	P04768	NP_035248.2:NP_036084.2	updated from MGI, 6/26/2014
Matrisome-associated	Secreted Factors	Prl2c5	prolactin family 2, subfamily c, member 5	MRP-4|Mrpplf4|PLF-4	MGI:1858413	MGI:1858413	F2Z418:Q3UKX5:Q9JLV9	XP_006516588.1:NP_862900.1
Matrisome-associated	Secreted Factors	Prl3a1	prolactin family 3, subfamily a, member 1	1600016E11Rik|PLP-H|PLP-I|Plpi|Prlpi	MGI:1914250	MGI:1914250	Q78Y73	NP_080172.1
Matrisome-associated	Secreted Factors	Prl3b1	prolactin family 3, subfamily b, member 1	Csh2|PL|Pl-2|Pl2|mPL-II|mplII	MGI:97607	MGI:97607	P09586:Q5SZY3	NP_032891.1:NP_032891.1
Matrisome-associated	Secreted Factors	Prl3c1	prolactin family 3, subfamily c, member 1	PLP-J|Prlpi|Prlpj|decidualin	MGI:1351649	MGI:1351649	Q0VBM3:Q9QUN5:Z4YL38	NP_038794.1:NP_001156690.1:NP_038794.1:NP_001156690.1
Matrisome-associated	Secreted Factors	Prl3d1	prolactin family 3, subfamily d, member 1	AI325057|Csh1|MGC76481|PL-I|PL-I-alpha|PL-Ia|Pl-1|	MGI:97606	MGI:97606	P18121:Q5SY42:Q6P244:Q8BNL4:Q8CGZ6	NP_001192251.1:NP_032890.2
Matrisome-associated	Secreted Factors	Prl3d2	prolactin family 3, subfamily d, member 1	PL-Ib|Plib	MGI:2660935	MGI:2660935	Q5SZY7:Q8CGZ8	XP_006516702.1:NP_742167.1
Matrisome-associated	Secreted Factors	Prl3d3	prolactin family 3, subfamily d, member 3	PL-Ig|Plig	MGI:2660938	MGI:2660938	Q8CGZ7	NP_742168.1
Matrisome-associated	Secreted Factors	Prl4a1	prolactin family 4, subfamily a, member 1	AA409771|PLP-A|Prlpa	MGI:1206587	MGI:1206587	O35256	NP_035295.1
Matrisome-associated	Secreted Factors	Prl5a1	prolactin family 5, subfamily a, member 1	1600013P04Rik|D13Wsu14e|PLP-L|Prlpl|RP23-231P12.2	MGI:106332	MGI:106332	Q9JII2	NP_076235.1
Matrisome-associated	Secreted Factors	Prl6a1	prolactin family 6, subfamily a, member 1	PLP-B|Prlpb	MGI:1206579	MGI:1206579	O35257:Q5SXJ8	NP_035296.1
Matrisome-associated	Secreted Factors	Prl7a1	prolactin family 7, subfamily a, member 1	AA407021|AA409971|AA410116|PLP-E|PLP-G|Prlpe|Prlpg	MGI:1206572	MGI:1206572	O54830:Q8BMT3	NP_001157530.1:NP_032956.1
Matrisome-associated	Secreted Factors	Prl7a2	prolactin family 7, subfamily a, member 2	PLP-F|Prlpf	MGI:1206571	MGI:1206571	O35333:O54831	NP_035298.1
Matrisome-associated	Secreted Factors	Prl7b1	prolactin family 7, subfamily b, member 1	1600014J19Rik|PLP-N|Prlpn	MGI:1922846	MGI:1922846	Q8CGZ9	NP_083631.1
Matrisome-associated	Secreted Factors	Prl7c1	prolactin family 7, subfamily c, member 1	1600017N11Rik|PLP-O|Prlpo|Prplo	MGI:1914755	MGI:1914755	Q9CRB5	NP_080482.1
Matrisome-associated	Secreted Factors	Prl7d1	prolactin family 7, subfamily d, member 1	MGC117676|PLF-RP|PRP|Plfr	MGI:97619	MGI:97619	P04769:Q5SVM4:Q9DAY8	NP_035250.1:NP_035250.1:NP_035250.1:XP_006516643.1
Matrisome-associated	Secreted Factors	Prl8a1	prolactin family 8, subfamily a, member 1	1600017L04Rik|3830403L08Rik|MGC129484|MGC129485|PL	MGI:1920494	MGI:1920494	J3JS25:Q9D6C4:Q9DAV8	NP_082753.1
Matrisome-associated	Secreted Factors	Prl8a2	prolactin family 8, subfamily a, member 2	D/tPRP|DPRP|Dtprp|mdPRP	MGI:894281	MGI:894281	O35258:O54832	NP_001276848.1:NP_034218.1:NP_034218.1
Matrisome-associated	Secreted Factors	Prl8a6	prolactin family 8, subfamily a, member 6	PLP-Ca|PLP-calpha|Prlpc|Prlpc1	MGI:1332225	MGI:1332225	Q9DAY2	NP_001258307.1:NP_001258308.1:NP_035297.1
Matrisome-associated	Secreted Factors	Prl8a8	prolactin family 8, subfamily a, member 81	1600032B14Rik|AV036230|PLP-Cgamma|Prlpc3	MGI:1921438	MGI:1921438	Q8CFH0:Q9DAS4	NP_076230.1:XP_006516859.1
Matrisome-associated	Secreted Factors	Prl8a9	prolactin family8, subfamily a, member 9	1600019F10Rik|PLP-Cbeta|Prlpc2	MGI:1914560	MGI:1914560	Q9CQ58	NP_075821.1
Matrisome-associated	Secreted Factors	Pspn	persephin	PSP	MGI:1201684	MGI:1201684	A1L3Q1:O70300	NP_032980.2
Matrisome-associated	Secreted Factors	Ptn	pleiotrophin	HARP|HB-GAM|HBBN|HBGF-8|HBNF|OSF|Osf-1|Osf1	MGI:97804	MGI:97804	B0LAE3:P63089:Q3TSL7:Q3TSS2:Q3UZI5:Q9CSX6	NP_032999.1
Matrisome-associated	Secreted Factors	Rptn	repetin	-	MGI:1099055	MGI:1099055	P97347:Q9CUZ9	NP_033126.2
Matrisome-associated	Secreted Factors	S100a1	S100 calcium binding protein A1	AI266795|S100|S100a	MGI:1338917	MGI:1338917	D3YUT6:P56565:Q91V77:Q9D3M4	NP_035439.1:NP_035439.1
Matrisome-associated	Secreted Factors	S100a10	S100 calcium binding protein A10 (calpactin)	42C|AA409961|AL024248|CAL12|CLP11|Cal1l|p10|p11	MGI:1339468	MGI:1339468	P08207:Q3TC45:Q3UF30	NP_033138.1:NP_033138.1
Matrisome-associated	Secreted Factors	S100a11	S100 calcium binding protein A11 (calgizzarin)	EMAPI|Emap1|MGC107585|S100a14|S100c|cal	MGI:1338798	MGI:1338798	P50543	NP_058020.1
Matrisome-associated	Secreted Factors	S100a13	S100 calcium binding protein A13	-	MGI:109581	MGI:109581	P97352:Q545H7	NP_033139.2
Matrisome-associated	Secreted Factors	S100a14	S100 calcium binding protein A14	1110013O05Rik|S100a15	MGI:1913416	MGI:1913416	E9Q2K8:Q9D2Q8	NP_001156998.1:NP_001156997.1:NP_001156998.1:NP_079669.2
Matrisome-associated	Secreted Factors	S100a16	S100 calcium binding protein A16	2300002L21Rik|AI325039|AI663996|DT1P1A7|S100F	MGI:1915110	MGI:1915110	D3Z2Y6:Q3TVE3:Q9D708	NP_080692.1:XP_006502011.1:XP_006502012.1:XP_006502013.1:XP_006502014.1:XP_006502015.1
Matrisome-associated	Secreted Factors	S100a2	S100 calcium binding protein A2	CaN19|EG628324|S100L	MGI:3510999	MGI:3510999	J3QMC7	NP_001182689.1
Matrisome-associated	Secreted Factors	S100a3	S100 calcium binding protein A3	S100E	MGI:1338849	MGI:1338849	P62818:Q496W1	NP_035440.1:XP_006501234.1:XP_006501235.1:XP_006501236.1:XP_006501237.1:XP_006501238.1:XP_006501239.1:NP_035440.1:XP_006501234.1:XP_006501235.1:XP_006501236.1:XP_006501237.1:XP_006501238.1:XP_006501239.1
Matrisome-associated	Secreted Factors	S100a4	S100 calcium binding protein A4	18A2|42a|Capl|FSp1|Mts1|PeL98|metastasin|pk9a	MGI:1330282	MGI:1330282	D3YUT9:P07091:Q545V2	NP_035441.1:XP_006501240.1:XP_006501241.1:NP_035441.1:XP_006501240.1:XP_006501241.1
Matrisome-associated	Secreted Factors	S100a5	S100 calcium binding protein A5	S100D9	MGI:1338915	MGI:1338915	P63084:Q149U2	NP_035442.1:XP_006501242.1:XP_006501243.1:XP_006501244.1:NP_035442.1:XP_006501242.1:XP_006501243.1:XP_006501244.1
Matrisome-associated	Secreted Factors	S100a6	S100 calcium binding protein A6 (calcyclin)	2A9|5B10|CALCYCLIN|Cacy|PRA	MGI:1339467	MGI:1339467	P14069:Q545I9	NP_035443.1:NP_035443.1
Matrisome-associated	Secreted Factors	S100a7a	S100 calcium binding protein A7A	AY465109|Gm1020|MGC130261|MGC130262|S100A7L1|S100A	MGI:2687194	MGI:2687194	Q6S5I3	NP_955454.1:XP_006501695.1:XP_006501696.1:XP_006501697.1:XP_006501698.1
Matrisome-associated	Secreted Factors	S100a8	S100 calcium binding protein A8 (calgranulin A)	60B8Ag|AI323541|B8Ag|CFAg|CP-10|Caga|MRP8|p8	MGI:88244	MGI:88244	P27005:Q53X15	NP_038678.1:NP_038678.1
Matrisome-associated	Secreted Factors	S100a9	S100 calcium binding protein A9 (calgranulin B)	60B8Ag|AW546964|BEE22|Cagb|GAGB|L1Ag|MRP14|p14	MGI:1338947	MGI:1338947	P31725:Q3UP42	NP_001268781.1:NP_033140.1:NP_001268781.1:NP_033140.1
Matrisome-associated	Secreted Factors	S100b	S100 protein, beta polypeptide, neural	AI850290|Bpb|MGC74317	MGI:98217	MGI:98217	P50114:Q3UY00	NP_033141.1:NP_033141.1
Matrisome-associated	Secreted Factors	S100g	S100 calcium binding protein G	AU042539|CABP1|CaBP-D9K|Cabp9k|Calb3	MGI:104528	MGI:104528	P97816:Q5VM59:Q91XG5	NP_033919.1:NP_033919.1
Matrisome-associated	Secreted Factors	S100z	S100 calcium binding protein, zeta	Gm625	MGI:2685471	MGI:2685471	B9EJL3	NP_001074628.1:XP_006517732.1
Matrisome-associated	Secreted Factors	Scube1	signal peptide, CUB domain, EGF-like 1	7330410C13Rik|A630023E24Rik|AI604862	MGI:1890616	MGI:1890616	A2A442:Q68EF9:Q6NZL8	NP_001258402.1:NP_073560.2:NP_001258401.1:NP_073560.2
Matrisome-associated	Secreted Factors	Scube2	signal peptide, CUB domain, EGF-like 2	4932442O19Rik|Cegf1|Cegp1|ICRFP703B1614Q5.1	MGI:1928765	MGI:1928765	D3YVM9:D3YVN5:Q9JJS0	NP_064436.2
Matrisome-associated	Secreted Factors	Scube3	signal peptide, CUB domain, EGF-like 3	CEGF3|D030038I21Rik	MGI:3045253	MGI:3045253	F7A487:Q66PY1	NP_001004366.1
Matrisome-associated	Secreted Factors	Sfrp1	secreted frizzled-related protein 1	2210415K03Rik|AW011917|AW107218|AW742929|sFRP-1	MGI:892014	MGI:892014	Q8C4U3	NP_038862.2:XP_006509105.1
Matrisome-associated	Secreted Factors	Sfrp2	secreted frizzled-related protein 2	AI851596|Sdf5	MGI:108078	MGI:108078	P97299:Q3UI35:Q3UUM9	NP_033170.1:NP_033170.1
Matrisome-associated	Secreted Factors	Sfrp4	secreted frizzled-related protein 4	-	MGI:892010	MGI:892010	Q8CAH7:Q9Z1N6	NP_057896.1
Matrisome-associated	Secreted Factors	Sfrp5	secreted frizzled-related sequence protein 5	AI605071|SARP3	MGI:1860298	MGI:1860298	Q9WU66	NP_061250.2
Matrisome-associated	Secreted Factors	Shh	sonic hedgehog	9530036O11Rik|Dsh|Hhg1|Hx|Hxl3|M100081	MGI:98297	MGI:98297	B3GAP8:Q62226:Q8C765	NP_033196.1
Matrisome-associated	Secreted Factors	Tchh	trichohyalin	AHF|AI597080|Thh	MGI:2177944	MGI:2177944	Q3V203:Q80VU1	NP_001156570.1
Matrisome-associated	Secreted Factors	Tchhl1	trichohyalin-like 1	5430400H23Rik|AA589420|S100a17|Thhl1	MGI:1918575	MGI:1918575	Q9D3P1	NP_082038.2:XP_006502159.1
Matrisome-associated	Secreted Factors	Tdgf1	teratocarcinoma-derived growth factor 1	CR1|cripto	MGI:98658	MGI:98658	P51865:Q3UZP8:Q7TQ06	NP_035692.2:NP_035692.2
Matrisome-associated	Secreted Factors	Tgfa	transforming growth factor alpha	wa-1|wa1	MGI:98724	MGI:98724	P48030:Q545E4	NP_112476.1:NP_112476.1
Matrisome-associated	Secreted Factors	Tgfb1	transforming growth factor, beta 1	TGF-beta1|TGFbeta1|Tgfb|Tgfb-1	MGI:98725	MGI:98725	E9Q6I6:P04202:Q3UNK5	NP_035707.1:NP_035707.1
Matrisome-associated	Secreted Factors	Tgfb2	transforming growth factor, beta 2	BB105277|Tgf-beta2|Tgfb-2	MGI:98726	MGI:98726	P27090:Q3TWH5:Q6ZY28:Q8CDZ9:Q921T1	NP_033393.2:NP_033393.2:NP_033393.2
Matrisome-associated	Secreted Factors	Tgfb3	transforming growth factor, beta 3	MGC118722|Tgfb-3	MGI:98727	MGI:98727	P17125:Q3TRQ9:Q3TTJ9:Q3UFN7:Q91YU7:Q99K17	NP_033394.2
Matrisome-associated	Secreted Factors	Thpo	thrombopoietin	Mgdf|Ml|Mpllg|Tpo|Tpo1|Tpo2|Tpo3|Tpo4	MGI:101875	MGI:101875	P40226:Q543R9	NP_001166976.1:NP_001276823.1:NP_033405.1:NP_001166976.1:NP_033405.1
Matrisome-associated	Secreted Factors	Tnf	tumor necrosis factor	DIF|MGC151434|TNF-alpha|TNFSF2|TNFalpha|Tnfa|Tnfsf	MGI:104798	MGI:104798	P06804:Q3U4I6:Q3U593:Q6TDG3	NP_001265530.1:NP_038721.1:NP_038721.1
Matrisome-associated	Secreted Factors	Tnfsf10	tumor necrosis factor (ligand) superfamily, member 10	A330042I21Rik|AI448571|APO-2L|Ly81|TL2|Trail	MGI:107414	MGI:107414	G3UY25:P50592:Q3TZR6:Q3U5H0:Q3UQ13	NP_033451.1:NP_033451.1
Matrisome-associated	Secreted Factors	Tnfsf11	tumor necrosis factor (ligand) superfamily, member 11	Ly109l|ODF|OPG|OPGL|RANKL|Trance	MGI:1100089	MGI:1100089	O35235:Q059M3	NP_035743.2
Matrisome-associated	Secreted Factors	Tnfsf12	tumor necrosis factor (ligand) superfamily, member 12	APO3L|DR3L|DR3LG|Tweak	MGI:1196259	MGI:1196259	M9MMK6:O54907:Q5F2A1:Q8BXS2	NP_035744.1:NP_001152975.1:NP_001029269.1
Matrisome-associated	Secreted Factors	Tnfsf12tnfsf13	cDNA sequence BC096441	Twe-pril;Tnfsf12-Tnfsf13|BC096441	MGI:3845075	MGI:3845075	B0QZJ0:F8WIX9:Q5F2A1	NP_001152975.1	updated from MGI, 6/26/2014
Matrisome-associated	Secreted Factors	Tnfsf13	tumor necrosis factor (ligand) superfamily, member 13	2310026N09Rik|APRIL|MGC106105|TALL2|TRDL1|Tnfsf12	MGI:1916833	MGI:1916833	Q5F2A3:Q5F2A4:Q9D777	NP_001152977.1:NP_076006.2:NP_001152977.1:NP_076006.2
Matrisome-associated	Secreted Factors	Tnfsf13b	tumor necrosis factor (ligand) superfamily, member 13b	BAFF|BLyS|D8Ertd387e|MGC124060|MGC124061|TALL-1|TA	MGI:1344376	MGI:1344376	Q3KP92:Q3U2H2:Q8BVA3:Q8BWP2:Q8BZM8:Q9WU72	NP_296371.1:NP_296371.1:XP_006508837.1
Matrisome-associated	Secreted Factors	Tnfsf14	tumor necrosis factor (ligand) superfamily, member 14	HVEM-L|HVEML|LIGHT|LTg|Ly113	MGI:1355317	MGI:1355317	Q9QYH9	NP_062291.1
Matrisome-associated	Secreted Factors	Tnfsf15	tumor necrosis factor (ligand) superfamily, member 15	Tl1|Tl1a|Vegi	MGI:2180140	MGI:2180140	B2RR33:F6VXB8:Q5UBV8	NP_796345.3:NP_796345.3
Matrisome-associated	Secreted Factors	Tnfsf18	tumor necrosis factor (ligand) superfamily, member 18	Gitrl	MGI:2673064	MGI:2673064	Q7TS55	NP_899247.3
Matrisome-associated	Secreted Factors	Tnfsf4	tumor necrosis factor (ligand) superfamily, member 4	Ath-1|Ath1|CD134L|OX-40L|Ox40l|TXGP1|Txgp1l|gp34	MGI:104511	MGI:104511	B6DXE3:P43488	NP_033478.1:NP_033478.1
Matrisome-associated	Secreted Factors	Tnfsf8	tumor necrosis factor (ligand) superfamily, member 8	CD153|CD30LG|Cd30l	MGI:88328	MGI:88328	P32972:Q3U033:Q544U1	NP_033429.1:XP_006537841.1:NP_033429.1:XP_006537841.1
Matrisome-associated	Secreted Factors	Tnfsf9	tumor necrosis factor (ligand) superfamily, member 9	4-1BB-L|4-1BBL|AI848817|Cd137l|Ly63l	MGI:1101058	MGI:1101058	P41274:Q3TEQ6:Q3U1Z9	NP_033430.1:NP_033430.1
Matrisome-associated	Secreted Factors	Tpo	thyroid peroxidase	-	MGI:98813	MGI:98813	G3UXW8:P35419:Q4FZJ9	NP_033443.1
Matrisome-associated	Secreted Factors	Vegfa	vascular endothelial growth factor A	Vegf|Vegf-a|Vegf120|Vegf164|Vegf188|Vpf	MGI:103178	MGI:103178	A0FKR4:E9Q4N8:E9Q4N9:F6ZE01:F8WH10:F8WH81:Q00731:Q5UD54:Q6YLN3	NP_001020421.2:NP_001020428.2:NP_001103736.1:NP_001103737.1:NP_001103738.1:NP_001273985.1:NP_001273986.1:NP_001273987.1:NP_033531.3
Matrisome-associated	Secreted Factors	Vegfb	vascular endothelial growth factor B	VEGF-B|Vrf	MGI:106199	MGI:106199	P49766	NP_001172093.1:NP_035827.1
Matrisome-associated	Secreted Factors	Vegfc	vascular endothelial growth factor C	AW228853|VEGF-C	MGI:109124	MGI:109124	P97953	NP_033532.1
Matrisome-associated	Secreted Factors	Vwc2	von Willebrand factor C domain containing 2	A930041G11Rik|PSST739|UNQ739|cradin	MGI:2442987	MGI:2442987	Q8C8N3	NP_796007.1:XP_006514796.1
Matrisome-associated	Secreted Factors	Vwc2l	von Willebrand factor C domain-containing protein 2-like	A830006F12Rik|Brl	MGI:2444069	MGI:2444069	Q505H4	NP_796138.2:XP_006496126.1:XP_006496128.1
Matrisome-associated	Secreted Factors	Wfikkn1	WAP, FS, Ig, KU, and NTR-containing protein 1	Wfikkn	MGI:2670967	MGI:2670967	H3BJQ6:Q8R0S6	NP_001093924.1
Matrisome-associated	Secreted Factors	Wfikkn2	WAP, follistatin/kazal, immunoglobulin, kunitz and netrin domain containing 2	2610304F08Rik|AY100450|Gasp1|MGC130508|WFIKKNRP	MGI:2669209	MGI:2669209	K4HPC4:Q7TQN3:Q8K3I2:Q9CZZ7	NP_861540.2:XP_006533561.1:XP_006533562.1:XP_006533563.1:XP_006533564.1:XP_006533565.1
Matrisome-associated	Secreted Factors	Wif1	Wnt inhibitory factor 1	AW107799|WIF-1	MGI:1344332	MGI:1344332	H3BKQ8:Q3TYU1:Q99KR2:Q9WUA1	NP_036045.1:NP_036045.1
Matrisome-associated	Secreted Factors	Wnt1	wingless-related MMTV integration site 1	Int-1|Wnt-1|sw|swaying	MGI:98953	MGI:98953	P04426:Q3UR96	NP_067254.1:XP_006520953.1:NP_067254.1:XP_006520953.1
Matrisome-associated	Secreted Factors	Wnt10a	wingless related MMTV integration site 10a	-	MGI:108071	MGI:108071	P70701:Q9CUV1	NP_033544.1
Matrisome-associated	Secreted Factors	Wnt10b	wingless related MMTV integration site 10b	Wnt12	MGI:108061	MGI:108061	P48614:Q1RME7	NP_035848.1:XP_006520954.1:XP_006520955.1:NP_035848.1
Matrisome-associated	Secreted Factors	Wnt11	wingless-related MMTV integration site 11	-	MGI:101948	MGI:101948	E9PVI8:E9PYZ1:E9Q692:P48615:Q059Y4:Q3UTY8	NP_001272721.1:NP_033545.1:XP_006507649.1:NP_001272721.1:NP_001272724.1:NP_033545.1:XP_006507649.1:NP_001272721.1:NP_001272723.1
Matrisome-associated	Secreted Factors	Wnt16	wingless-related MMTV integration site 16	E130309I19Rik	MGI:2136018	MGI:2136018	H3BJ29:H3BL02:Q8BRT3:Q8C6P4:Q9QYS1	XP_006505277.1:NP_444346.3:NP_444346.3
Matrisome-associated	Secreted Factors	Wnt2	wingless-related MMTV integration site 2	2610510E18Rik|Int1l1|Irp|Mirp|Wnt-2|Wnt2a	MGI:98954	MGI:98954	D6RIJ9:P21552:Q3TJ02:Q8BRC7	NP_076142.3:NP_076142.3
Matrisome-associated	Secreted Factors	Wnt2b	wingless related MMTV integration site 2b	Wnt13	MGI:1261834	MGI:1261834	O70283	NP_033546.2
Matrisome-associated	Secreted Factors	Wnt3	wingless-related MMTV integration site 3	Int-4|Wnt-3	MGI:98955	MGI:98955	A2A649:P17553:Q3TQ59:Q3TSV5:Q8BLT2	NP_033547.1:NP_033547.1:NP_033547.1
Matrisome-associated	Secreted Factors	Wnt3a	wingless-related MMTV integration site 3A	Wnt-3a|vt	MGI:98956	MGI:98956	P27467	NP_033548.1
Matrisome-associated	Secreted Factors	Wnt4	wingless-related MMTV integration site 4	MGC123964|Wnt-4	MGI:98957	MGI:98957	P22724:Q3ZB23	NP_033549.1:NP_033549.1
Matrisome-associated	Secreted Factors	Wnt5a	wingless-related MMTV integration site 5A	8030457G12Rik|Wnt-5a	MGI:98958	MGI:98958	P22725	NP_001243153.1:NP_033550.2:XP_006518987.1:XP_006518988.1
Matrisome-associated	Secreted Factors	Wnt5b	wingless-related MMTV integration site 5B	AW545702|Wnt-5b	MGI:98959	MGI:98959	D3YTW9:P22726	NP_001258686.1:NP_001258687.1:NP_033551.2:XP_006505987.1:XP_006505988.1
Matrisome-associated	Secreted Factors	Wnt6	wingless-related MMTV integration site 6	AA409270|Wnt-6	MGI:98960	MGI:98960	P22727	NP_033552.2:XP_006495950.1:XP_006495951.1
Matrisome-associated	Secreted Factors	Wnt7a	wingless-related MMTV integration site 7A	AI849442|Wnt-7a|px|tw	MGI:98961	MGI:98961	P24383	NP_033553.2
Matrisome-associated	Secreted Factors	Wnt7b	wingless-related MMTV integration site 7B	Wnt-7b	MGI:98962	MGI:98962	E9Q5E3:P28047:Q6NZR1:Q6PDY6	NP_001157105.1:NP_001157105.1:NP_001157106.1:NP_033554.3:NP_001157106.1:NP_033554.3
Matrisome-associated	Secreted Factors	Wnt8a	wingless-related MMTV integration site 8A	Stra11|Wnt-8A|Wnt-8D|Wnt8d	MGI:107924	MGI:107924	Q0VBT1:Q64527	NP_033316.1:NP_033316.1:XP_006525801.1
Matrisome-associated	Secreted Factors	Wnt8b	wingless related MMTV integration site 8b	-	MGI:109485	MGI:109485	Q0VDS2:Q3TER4:Q8BQD1:Q9WUD6	NP_035850.2:NP_035850.2
Matrisome-associated	Secreted Factors	Wnt9a	wingless-type MMTV integration site 9A	Wnt14	MGI:2446084	MGI:2446084	J3JS28:Q6NZE9:Q8R5M2	NP_647459.1
Matrisome-associated	Secreted Factors	Wnt9b	wingless-type MMTV integration site 9B	MGC124412|Wnt14b|Wnt15	MGI:1197020	MGI:1197020	O35468:Q2TBA6:Q8C718	NP_035849.3:NP_035849.3:NP_035849.3
Matrisome-associated	Secreted Factors	Xcl1	chemokine (C motif) ligand 1	AI661682|ATAC|LTN|Lptn|SCM-1|SCM-1a|Scyc1	MGI:104593	MGI:104593	P47993:Q542T1	NP_032536.1:NP_032536.1

## Sheet: Corneal stroma vs core matr
Gene names Mus musc corneal stroma	Division	Category	Gene Symbol				103 common elements in "Corneal stroma" and "Core matrisome":		66 common elements in "Corneal stroma" and "ECM glycoprot.":
Ndufv3	Core matrisome	ECM Glycoproteins	5430419D17Rik				Aebp1		Aebp1
Ahnak	Core matrisome	ECM Glycoproteins	Abi3bp				Adipoq		Adipoq
Adprh	Core matrisome	ECM Glycoproteins	Adipoq				Agrn		Agrn
Hspe1	Core matrisome	ECM Glycoproteins	Aebp1				Aspn		Cilp2
Eftud2	Core matrisome	ECM Glycoproteins	Agrn				Hspg2		Cthrc1
Rdh5	Core matrisome	ECM Glycoproteins	Ambn				Bgn		Creld2
Phpt1	Core matrisome	ECM Glycoproteins	Amelx				Cilp2		Dpt
Ywhab	Core matrisome	ECM Glycoproteins	AW551984				Col1a1		Efemp1
Ywhae	Core matrisome	ECM Glycoproteins	Bglap2				Col3a1		Efemp2
Ywhae	Core matrisome	ECM Glycoproteins	Bglap3				Col4a1		Emilin1
Ywhah	Core matrisome	ECM Glycoproteins	Bmper				Col5a1		Ecm1
Ywhag	Core matrisome	ECM Glycoproteins	Bsph1				Col6a1		Ecm2
Sfn	Core matrisome	ECM Glycoproteins	Bsph2				Col7a1		Fbn1
Ywhaq	Core matrisome	ECM Glycoproteins	Cdcp2				Col11a1		Fga
Ywhaz	Core matrisome	ECM Glycoproteins	Cilp				Col12a1		Fgb
Sep15	Core matrisome	ECM Glycoproteins	Cilp2				Col14a1		Fgg
Plcd1	Core matrisome	ECM Glycoproteins	Coch				Col15a1		Fgl2
Cnp	Core matrisome	ECM Glycoproteins	Col26a1				Col17a1		Fn1
Decr1	Core matrisome	ECM Glycoproteins	Colq				Col18a1		Fbln1
Psmc6	Core matrisome	ECM Glycoproteins	Comp				Col24a1		Fbln2
Psmc1	Core matrisome	ECM Glycoproteins	Creld1				Col1a2		Fbln5
Psmc3	Core matrisome	ECM Glycoproteins	Creld2				Col4a2		Igfbp2
Psmc3	Core matrisome	ECM Glycoproteins	Crim1				Col5a2		Igfbp7
Psmc4	Core matrisome	ECM Glycoproteins	Crispld1				Col6a2		Igfals
Psmc2	Core matrisome	ECM Glycoproteins	Crispld2				Col4a3		Mfge8
Psmc5	Core matrisome	ECM Glycoproteins	Ctgf				Col4a4		Lama2
Psmd1	Core matrisome	ECM Glycoproteins	Cthrc1				Col6a5		Lama3
Psmd11	Core matrisome	ECM Glycoproteins	Cyr61				Col6a6		Lama4
Psmd13	Core matrisome	ECM Glycoproteins	Ddx26b				Cthrc1		Lama5
Psmd14	Core matrisome	ECM Glycoproteins	Dmbt1				Col5a3		Lamb1
Psmd2	Core matrisome	ECM Glycoproteins	Dmp1				Creld2		Lamb2
Psmd4	Core matrisome	ECM Glycoproteins	Dpt				Dcn		Lamb3
Psmd5	Core matrisome	ECM Glycoproteins	Dspp				Dpt		Lamc1
Psmd7	Core matrisome	ECM Glycoproteins	Ecm1				Efemp1		Lamc2
Psmd8	Core matrisome	ECM Glycoproteins	Ecm2				Efemp2		Ltbp1
Psmd9	Core matrisome	ECM Glycoproteins	Edil3				Emilin1		Ltbp4
Mrps36	Core matrisome	ECM Glycoproteins	Efemp1				Ecm1		Lrg1
Gcat	Core matrisome	ECM Glycoproteins	Efemp2				Ecm2		Matn4
Ogdh	Core matrisome	ECM Glycoproteins	Egfem1				Fbn1		Mfap4
Bckdha	Core matrisome	ECM Glycoproteins	Egflam				Fga		Mfap2
Bckdhb	Core matrisome	ECM Glycoproteins	Eln				Fgb		Mfap5
Mrpl12	Core matrisome	ECM Glycoproteins	Emid1				Fgg		Npnt
Hsd17b10	Core matrisome	ECM Glycoproteins	Emilin1				Fgl2		Ntn4
Bdh2	Core matrisome	ECM Glycoproteins	Emilin2				Fmod		Nid1
Hibadh	Core matrisome	ECM Glycoproteins	Emilin3				Fn1		Nid2
Hibch	Core matrisome	ECM Glycoproteins	Fbln1				Fbln1		Papln
Acaa1a;Acaa1b	Core matrisome	ECM Glycoproteins	Fbln2				Fbln2		Postn
Acaa2	Core matrisome	ECM Glycoproteins	Fbln5				Fbln5		Pcolce
Rps10	Core matrisome	ECM Glycoproteins	Fbln7				Hapln3		Abi3bp
Rps11	Core matrisome	ECM Glycoproteins	Fbn1				Igfbp2		Tnxb
Rps12	Core matrisome	ECM Glycoproteins	Fbn2				Igfbp7		Sbspon
Rps13	Core matrisome	ECM Glycoproteins	Fga				Igfals		Sparc
Rps14	Core matrisome	ECM Glycoproteins	Fgb				Kera		Spon1
Rps15	Core matrisome	ECM Glycoproteins	Fgg				Mfge8		Srpx2
Rps15a	Core matrisome	ECM Glycoproteins	Fgl1				Lama2		Srpx
Rps16	Core matrisome	ECM Glycoproteins	Fgl2				Lama3		Tnc
Rps17	Core matrisome	ECM Glycoproteins	Fn1				Lama4		Thsd4
Rps18	Core matrisome	ECM Glycoproteins	Fndc1				Lama5		Thbs1
Rps18	Core matrisome	ECM Glycoproteins	Fndc7				Lamb1		Thbs2
Rps19	Core matrisome	ECM Glycoproteins	Fndc8				Lamb2		Thbs4
Gm5786;Rps2;Gm6576;Gm18025;Gm8225	Core matrisome	ECM Glycoproteins	Fras1				Lamb3		Tgfbi
Rps20	Core matrisome	ECM Glycoproteins	Gas6				Lamc1		Tinagl1
Rps21	Core matrisome	ECM Glycoproteins	Gldn				Lamc2		Vit
Rps23	Core matrisome	ECM Glycoproteins	Hmcn1				Ltbp1		Vtn
Rps24	Core matrisome	ECM Glycoproteins	Hmcn2				Ltbp4		Vwa1
Rps25	Core matrisome	ECM Glycoproteins	Ibsp				Lrg1		Vwa5a
Rps26	Core matrisome	ECM Glycoproteins	Igfals				Lum
Rps27l;Rps27	Core matrisome	ECM Glycoproteins	Igfbp1				Matn4		25 common elements in "Corneal stroma" and "Collagens":
Rps28;Gm10263	Core matrisome	ECM Glycoproteins	Igfbp2				Mfap4		Col1a1
Rps3	Core matrisome	ECM Glycoproteins	Igfbp3				Mfap2		Col3a1
Rps3a	Core matrisome	ECM Glycoproteins	Igfbp4				Mfap5		Col4a1
Rps4x;Gm15013	Core matrisome	ECM Glycoproteins	Igfbp5				Ogn		Col5a1
Rps5	Core matrisome	ECM Glycoproteins	Igfbp6				Npnt		Col6a1
Rps6	Core matrisome	ECM Glycoproteins	Igfbp7				Ntn4		Col7a1
Gm9493;Rps7	Core matrisome	ECM Glycoproteins	Igfbpl1				Nid1		Col11a1
Rps8	Core matrisome	ECM Glycoproteins	Igsf10				Nid2		Col12a1
Rpsa	Core matrisome	ECM Glycoproteins	Kcp				Optc		Col14a1
Abat	Core matrisome	ECM Glycoproteins	Lama1				Papln		Col15a1
Slc3a2	Core matrisome	ECM Glycoproteins	Lama2				Postn		Col17a1
Aldh9a1	Core matrisome	ECM Glycoproteins	Lama3				Podn		Col18a1
Nt5c	Core matrisome	ECM Glycoproteins	Lama4				Pcolce		Col24a1
Tyrp1	Core matrisome	ECM Glycoproteins	Lama5				Prelp		Col1a2
Urah	Core matrisome	ECM Glycoproteins	Lamb1				Abi3bp		Col4a2
Nt5e	Core matrisome	ECM Glycoproteins	Lamb2				Col22a1		Col5a2
Oplah	Core matrisome	ECM Glycoproteins	Lamb3				Col4a5		Col6a2
Hspd1	Core matrisome	ECM Glycoproteins	Lamc1				Col6a3		Col4a3
Rplp0	Core matrisome	ECM Glycoproteins	Lamc2				Tnxb		Col4a4
Rplp1	Core matrisome	ECM Glycoproteins	Lamc3				Sbspon		Col6a5
Rplp2	Core matrisome	ECM Glycoproteins	Lgi1				Sparc		Col6a6
Rpl10;Rpl10l	Core matrisome	ECM Glycoproteins	Lgi2				Spon1		Col5a3
Gm10036;Rpl11;Gm5093	Core matrisome	ECM Glycoproteins	Lgi3				Srpx2		Col22a1
Rpl12	Core matrisome	ECM Glycoproteins	Lgi4				Srpx		Col4a5
Rpl13	Core matrisome	ECM Glycoproteins	Lrg1				Tnc		Col6a3
Rpl13a	Core matrisome	ECM Glycoproteins	Ltbp1				Thsd4
Rpl14	Core matrisome	ECM Glycoproteins	Ltbp2				Thbs1		12 common elements in "Corneal stroma" and "Proteoglycans":
Rpl17	Core matrisome	ECM Glycoproteins	Ltbp3				Thbs2		Aspn
Rpl21	Core matrisome	ECM Glycoproteins	Ltbp4				Thbs4		Hspg2
Rpl22	Core matrisome	ECM Glycoproteins	Matn1				Tgfbi		Bgn
Rpl23	Core matrisome	ECM Glycoproteins	Matn2				Tinagl1		Dcn
Rpl23a	Core matrisome	ECM Glycoproteins	Matn3				Vit		Fmod
Rpl24	Core matrisome	ECM Glycoproteins	Matn4				Vtn		Hapln3
Rpl27a	Core matrisome	ECM Glycoproteins	Mepe				Vwa1		Kera
Rpl28	Core matrisome	ECM Glycoproteins	Mfap1a				Vwa5a		Lum
Gm17669;Gm3550;Rpl29;Gm10709	Core matrisome	ECM Glycoproteins	Mfap1b						Ogn
Rpl3	Core matrisome	ECM Glycoproteins	Mfap2						Optc
Rpl30	Core matrisome	ECM Glycoproteins	Mfap3						Podn
Rpl31	Core matrisome	ECM Glycoproteins	Mfap4						Prelp
Rpl35a	Core matrisome	ECM Glycoproteins	Mfap5
Rpl38	Core matrisome	ECM Glycoproteins	Mfge8
Rpl4	Core matrisome	ECM Glycoproteins	Mgp
Rpl5	Core matrisome	ECM Glycoproteins	Mmrn1
Rpl6;Gm5428	Core matrisome	ECM Glycoproteins	Mmrn2
Rpl7	Core matrisome	ECM Glycoproteins	Ndnf
Rpl7a;Gm4978	Core matrisome	ECM Glycoproteins	Nell1
Rpl9	Core matrisome	ECM Glycoproteins	Nell2
Pgd	Core matrisome	ECM Glycoproteins	Nid1
Pgls	Core matrisome	ECM Glycoproteins	Nid2
Mmp2	Core matrisome	ECM Glycoproteins	Nov
Hspa5	Core matrisome	ECM Glycoproteins	Npnt
Abi1	Core matrisome	ECM Glycoproteins	Ntn1
Scgb1b2	Core matrisome	ECM Glycoproteins	Ntn3
Abpa29_a7	Core matrisome	ECM Glycoproteins	Ntn4
Acat2;Acat3	Core matrisome	ECM Glycoproteins	Ntn5
Acat1	Core matrisome	ECM Glycoproteins	Ntng1
Asah1	Core matrisome	ECM Glycoproteins	Ntng2
Smpdl3b	Core matrisome	ECM Glycoproteins	Oit3
Anp32a	Core matrisome	ECM Glycoproteins	Otog
Anp32b	Core matrisome	ECM Glycoproteins	Otogl
Anp32e	Core matrisome	ECM Glycoproteins	Otol1
Aco2	Core matrisome	ECM Glycoproteins	Papln
Acta1	Core matrisome	ECM Glycoproteins	Pcolce
Acta2;Actg2	Core matrisome	ECM Glycoproteins	Pcolce2
Actb	Core matrisome	ECM Glycoproteins	Postn
Actg1	Core matrisome	ECM Glycoproteins	Pxdn
Actl6a	Core matrisome	ECM Glycoproteins	Reln
Actr2	Core matrisome	ECM Glycoproteins	Rspo1
Arpc1a	Core matrisome	ECM Glycoproteins	Rspo2
Arpc1b	Core matrisome	ECM Glycoproteins	Rspo3
Arpc2	Core matrisome	ECM Glycoproteins	Rspo4
Arpc3	Core matrisome	ECM Glycoproteins	Sbspon
Arpc4	Core matrisome	ECM Glycoproteins	Slamf6
Arpc5	Core matrisome	ECM Glycoproteins	Slit1
Arpc5l	Core matrisome	ECM Glycoproteins	Slit2
Actr3	Core matrisome	ECM Glycoproteins	Slit3
Sub1	Core matrisome	ECM Glycoproteins	Smoc1
Ahsa1	Core matrisome	ECM Glycoproteins	Smoc2
Apeh	Core matrisome	ECM Glycoproteins	Sned1
Acad9	Core matrisome	ECM Glycoproteins	Sparc
Acsf2	Core matrisome	ECM Glycoproteins	Sparcl1
Dbi	Core matrisome	ECM Glycoproteins	Spon1
Acot1	Core matrisome	ECM Glycoproteins	Spon2
Acot13	Core matrisome	ECM Glycoproteins	Spp1
Acot2	Core matrisome	ECM Glycoproteins	Srpx
Acot9	Core matrisome	ECM Glycoproteins	Srpx2
Acyp1	Core matrisome	ECM Glycoproteins	Sspo
Lypla1	Core matrisome	ECM Glycoproteins	Svep1
Lypla2	Core matrisome	ECM Glycoproteins	Tecta
Adamtsl5	Core matrisome	ECM Glycoproteins	Tectb
Crk	Core matrisome	ECM Glycoproteins	Tgfbi
Necap2	Core matrisome	ECM Glycoproteins	Thbs1
Aprt	Core matrisome	ECM Glycoproteins	Thbs2
Adk	Core matrisome	ECM Glycoproteins	Thbs3
Ahcy	Core matrisome	ECM Glycoproteins	Thbs4
Ahcyl2	Core matrisome	ECM Glycoproteins	Thsd4
Ak2	Core matrisome	ECM Glycoproteins	Tinag
Ak4	Core matrisome	ECM Glycoproteins	Tinagl1
Ak1	Core matrisome	ECM Glycoproteins	Tnc
Adsl	Core matrisome	ECM Glycoproteins	Tnfaip6
Adss	Core matrisome	ECM Glycoproteins	Tnn
Cap1	Core matrisome	ECM Glycoproteins	Tnr
Aebp1	Core matrisome	ECM Glycoproteins	Tnxb
Apmap	Core matrisome	ECM Glycoproteins	Tsku
Adipoq	Core matrisome	ECM Glycoproteins	Tspear
Slc25a4	Core matrisome	ECM Glycoproteins	Vit
Slc25a5	Core matrisome	ECM Glycoproteins	Vtn
Adpgk	Core matrisome	ECM Glycoproteins	Vwa1
Nudt9	Core matrisome	ECM Glycoproteins	Vwa2
Bst1	Core matrisome	ECM Glycoproteins	Vwa3a
Arf1;Arf3	Core matrisome	ECM Glycoproteins	Vwa3b
Arf2	Core matrisome	ECM Glycoproteins	Vwa5a
Arf4	Core matrisome	ECM Glycoproteins	Vwa5b1
Arf5	Core matrisome	ECM Glycoproteins	Vwa5b2
Arf6	Core matrisome	ECM Glycoproteins	Vwa7
Arl1	Core matrisome	ECM Glycoproteins	Vwa9
Arl3	Core matrisome	ECM Glycoproteins	Vwce
Arl8b;Arl8a	Core matrisome	ECM Glycoproteins	Vwde
Scin	Core matrisome	ECM Glycoproteins	Vwf
Afm	Core matrisome	ECM Glycoproteins	Wisp1
Akr7a2	Core matrisome	ECM Glycoproteins	Wisp2
Agrn	Core matrisome	ECM Glycoproteins	Wisp3
Aip	Core matrisome	ECM Glycoproteins	Zp1
Akap12	Core matrisome	ECM Glycoproteins	Zp2
Akap2;Palm2Akap2	Core matrisome	ECM Glycoproteins	Zp3
Aars	Core matrisome	ECM Glycoproteins	Zp3r
Akr1a1	Core matrisome	ECM Glycoproteins	Zpld1
Adh1	Core matrisome	Collagens	Col10a1
Adh7	Core matrisome	Collagens	Col11a1
Adh5	Core matrisome	Collagens	Col11a2
Aldh3b2	Core matrisome	Collagens	Col12a1
Aldh16a1	Core matrisome	Collagens	Col13a1
Aldh1b1	Core matrisome	Collagens	Col14a1
Aldh3a1	Core matrisome	Collagens	Col15a1
Aldh2	Core matrisome	Collagens	Col16a1
Galm	Core matrisome	Collagens	Col17a1
Akr1b1	Core matrisome	Collagens	Col18a1
Akr1b7	Core matrisome	Collagens	Col19a1
Akr1b8	Core matrisome	Collagens	Col1a1
Alpl	Core matrisome	Collagens	Col1a2
Hba-a2	Core matrisome	Collagens	Col20a1
Fut11	Core matrisome	Collagens	Col22a1
Abhd11	Core matrisome	Collagens	Col23a1
Abhd14b	Core matrisome	Collagens	Col24a1
Orm1	Core matrisome	Collagens	Col25a1
Serpina1a	Core matrisome	Collagens	Col27a1
Serpina1b	Core matrisome	Collagens	Col28a1
Serpina1c	Core matrisome	Collagens	Col2a1
A1bg	Core matrisome	Collagens	Col3a1
Serpinf2	Core matrisome	Collagens	Col4a1
Ahsg	Core matrisome	Collagens	Col4a2
Lrpap1	Core matrisome	Collagens	Col4a3
A2m	Core matrisome	Collagens	Col4a4
A2mp	Core matrisome	Collagens	Col4a5
Actn1	Core matrisome	Collagens	Col4a6
Actn2	Core matrisome	Collagens	Col5a1
Actn3	Core matrisome	Collagens	Col5a2
Actn4	Core matrisome	Collagens	Col5a3
Add1	Core matrisome	Collagens	Col6a1
Aldh7a1	Core matrisome	Collagens	Col6a2
Actr1a	Core matrisome	Collagens	Col6a3
Cryaa	Core matrisome	Collagens	Col6a4
Cryab	Core matrisome	Collagens	Col6a5
Eno1	Core matrisome	Collagens	Col6a6
Ina	Core matrisome	Collagens	Col7a1
Naga	Core matrisome	Collagens	Col8a1
Parva	Core matrisome	Collagens	Col8a2
Alpk3	Core matrisome	Collagens	Col9a1
Napa	Core matrisome	Collagens	Col9a2
Aimp1	Core matrisome	Collagens	Col9a3
Aimp2	Core matrisome	Proteoglycans	Acan
Acy1	Core matrisome	Proteoglycans	Aspn
Rnpep	Core matrisome	Proteoglycans	Bcan
Anpep	Core matrisome	Proteoglycans	Bgn
Lvrn	Core matrisome	Proteoglycans	Chad
App	Core matrisome	Proteoglycans	Chadl
Ciapin1	Core matrisome	Proteoglycans	Dcn
Angptl1	Core matrisome	Proteoglycans	Epyc
Angptl2	Core matrisome	Proteoglycans	Esm1
Angptl7	Core matrisome	Proteoglycans	Fmod
Ace	Core matrisome	Proteoglycans	Hapln1
Agt	Core matrisome	Proteoglycans	Hapln2
Anxa1	Core matrisome	Proteoglycans	Hapln3
Anxa11	Core matrisome	Proteoglycans	Hapln4
Anxa2	Core matrisome	Proteoglycans	Hspg2
Anxa3	Core matrisome	Proteoglycans	Impg1
Anxa4	Core matrisome	Proteoglycans	Impg2
Anxa5	Core matrisome	Proteoglycans	Kera
Anxa6	Core matrisome	Proteoglycans	Lum
Anxa7	Core matrisome	Proteoglycans	Ncan
Anxa8	Core matrisome	Proteoglycans	Nepn
Ano6	Core matrisome	Proteoglycans	Nyx
Antxr1	Core matrisome	Proteoglycans	Ogn
Serpinc1	Core matrisome	Proteoglycans	Omd
Ap1b1	Core matrisome	Proteoglycans	Optc
Ap2a1	Core matrisome	Proteoglycans	Podn
Ap2a2	Core matrisome	Proteoglycans	Podnl1
Ap2b1	Core matrisome	Proteoglycans	Prelp
Ap2m1	Core matrisome	Proteoglycans	Prg2
Ap2s1	Core matrisome	Proteoglycans	Prg3
Apoa1	Core matrisome	Proteoglycans	Prg4
Apoa2	Core matrisome	Proteoglycans	Spock1
Apoa4	Core matrisome	Proteoglycans	Spock2
Apoc1	Core matrisome	Proteoglycans	Spock3
Apoc2	Core matrisome	Proteoglycans	Srgn
Apoc3	Core matrisome	Proteoglycans	Vcan
Apod
Apoe
Apom
Api5
Pycard
Aifm1
Acin1
Aqp1
Aqp5
Alox12e
Arfip1
Arg1
Rars
Asl
Ass1;Gm5424
Armc1
Arpin
As3mt
Arsa
Arsb
Nars
Got1
Got2
Dars
Aspa
Dnpep
Asph
Aspn
Pea15;Pea15a
Atl3
Atp5f1
Atp5a1
Atp5b
Gm10250;Atp5h
Atp5d
Atp5i;Atp5k
Atp5e
Atp5j2
Atp5l
Atp5c1
Atp5o
Atp5j
Asna1
Atpif1
Atp6v1b1
Acly
Carkd
Carkd
Clpp
Dhx9
Ddx1
Ddx19b;Ddx19a
Ddx3x;D1Pas1
Ddx3y
Bag3
Epb4.1l1;Epb41l1
Epb41l2
Epb41l3
Banf1
Bcam
Hspg2
Hspg2
Bsg
Bcap31
Bcl2l13
Ntrk2
Sntb1
Apoh
B2m
Sntb2
Actbl2
Actr1b
Cryba1
Crybb1
Crybb2
Crybb3
Crygs
Eno3
Glb1
Hbbt1
Gusb
Hexa
Hexb
Ephx2
Eprs
Pnkp
Atic
Bgn
Blvra
Blmh
Basp1
Bcat2
Kctd12
Mthfd1
C4bpa
Cdh1
Cdh11
Cdh13
Cdh2
Chp1
Calca
Camk2d
Slc25a12
Slc25a24
Atp2b1;Atp2b4;Atp2b3;Atp2b2
Atp2a3
Cacybp
Cald1
Calm1
Calml3
Canx
Capns1
Capn1
Capn2
Cast
Cast
Cnn1
Cnn2
Cnn3
Calr
Casq1
Calu
Calu
Prkar1a
Prkar2a
Prkar2b
Caprin1
Chst5
Ca2
Ca3
Cbr1
Cbr2
Cbr3
Ces1c
Ces1d
Ces1b
Ces2g
Cpd
Cpn1
Cpn2
Cpq
Ctsa
Ceacam1
Cpt2
Cilp2
Crtap
Csnk2a1
Csnk2b
Cat
Comt
Ctnna1
Ctnna2
Ctnnb1
Ctnnd1
Camp
Ctsb
Ctsd
Ctsg
Ctsl
Ctss
Ctsz
M6pr
Igf2r
Cav1
Cnrip1
Cd109
Alcam
Cd177
Cd2ap
Cd44
Cd5l
Cd59a
Cd63
Cd81
Cd82
Cd9
Cd97
Cd99
Cisd1
Cadm1
Cadm3
Ccar2
Cdc42
Ccar1
Mcam
Cnbp
Crabp1
Crabp2
Zw10
Cep250
Cp
Chmp4b
Chmp5
Chi3l1
Chil3
Clic1
Clic4
Slc44a2
Pcyt1a
Cbx1
Cbx3
Cbx5
Cma1
Clybl
Cs
Cltc
Clint1
Clta
Cltb
Nudt21
Cpsf6
Cstf2;Cstf2t
Clu
Cotl1
F13a1
F13b
Copb1
Copb2
Arcn1
Cope
Copg1
Copg2
Copz1
Cfl1
Cfl2
Ccdc22
Ccdc47
Ccdc90b
Zbed5;Chchd2
Csde1
Cirbp
Col1a1
Col3a1
Col4a1
Col5a1
Col6a1
Col7a1
Col11a1
Col12a1
Col14a1
Col15a1
Col17a1
Col18a1
Col24a1
Col1a2
Col4a2
Col5a2
Col6a2
Col4a3
Col4a4
Col6a5
Col6a6
Cthrc1
Col5a3
Colec12
Commd3
Commd6
Commd8
Commd9
C1qb
C1ra;C1rl;C1rb
C1s1;C1sa
C3
C4b
C5
C1qbp
C8a
C8b
C8g
C9
Cr1l
Cfb;Gm20547
Cfd
Cfh
Cfhr1
Cfi
Gps1
Cops2
Cops4
Cops6
Cops7a
Cops8
Cpne1
Cpne3
Cpne5;Cpne4;Cpne6;Cpne2;Cpne9;Cpne8
Cpne7
Cutc
Atox1
H2afy
H2afy2
Coro1a
Coro1b
Coro1c
Coro7
Serpina6
Abracl
Cmc1
Cxadr
Ckb
Ckm
Ckmt2
Ckmt1
Crkl
Ctbp1
Mgl2;Clec10a
Clec11a
Mrc2
Cand1
Cdk5;Cdk1;Cdk4;Cdk15;Cdk14;Cdk9;Cdk2;Cdk3;Cdk6;Cdk17;Cdk18;Cdk16;Cdk12;Cdk13
Cstb
Cst3
Csrp1
Csad
Crip1
Crip2
Creld2
Cyb5a
Cyb5b
Uqcrc1
Uqcrc2
Uqcrh
Uqcrh
Uqcrb
Uqcr10
Uqcrfs1
Mtco2
Cox4i1
Cox5a
Cox5b
Cox6a1
Cox6b1
Cox6c
Cox7a2
Cox7c
Ndufa4
Cycs
Cyc1
Cyp2c29;Cyp2c39
Cyp2f2
Cygb
Aco1
Dync1h1
Dync1i2
Dync1li1
Dync1li2
Ckap4
Lap3
Acot7
Cndp2
Phgdh
Dazap1
Bdh1
Zdbf2
Appl1
Ddt
Ddrgk1
Dap
Dcn
Dhrs1
Dhrs4
Ech1
Aldh4a1
Alad
Sgcd
Dguok
Samhd1
Dnase1
Dpt
Des
Dsc2
Dsc3
Dsg1a
Dsg1b
Dsg3
Dsp
Dstn
Dkk3
Dld
Dlat
Dlst
Qdpr
Crmp1
Dpysl2
Dpysl3
Fmo1
Dpep1
Ctsc
Dpp7
Dpp3
Dpp4
Dab2
Dlg1
Ddb1
Polr2i
Polr2h
Dnaja1
Dnaja2
Dnajb11
Dnajb6;Dnajb7
Dnajc3
Dnajc5
Dnajc8
Ddost
Rpn1
Rpn2
Dad1
Drap1
Dbnl
Map2k1
Dusp3
Dctn1
Dctn2
Dctn3
Dctn6
Dnm1
Dnm1l
Dnm2
Opa1
Dynll1;BC048507
Dynll2
Dynlrb1
Dynlt1
Dst
Dag1
Dzip3
Rbx1
Ufl1
Eea1
Eml2
Entpd1
Entpd2
Enpp3
Efhd2
Efemp1
Efemp2
Ehd1
Ehd2
Ehd3
Ehd4
Elavl1
Slc4a4
Etfa
Etfb
Etfdh
Eef1a1
Eef1b
Eef1d
Eef1d
Eef1g
Eef2
Tufm
Emd
Emilin1
Eng
Endod1
Sh3gl1
Sh3glb1
Sh3glb2
Erap1
Erp29
Erp44
Ergic1
Hsp90b1
Erh
Eci1
Eci2
Echdc2
Echs1
Evpl
Eps8l1
Eps15
Npc2
Man2b2
Eppk1
Esrp1
Ephx1
Sgce
Epn3
Emc10
Erc2;Erc1
Erlin1
Erlin2
Stom
D10Jhu81e
N/A
Hsd17b11
Hsd17b8;H2-Ke6
Eif4a1
Eif4a2
Eif4a3;Gm8994
Gspt1
Eif1
Eif2s1
Eif2s3x;Eif2s3y
Eif3a
Eif3b
Eif3c
Eif3d
Eif3f
Eif3g
Eif3h
Eif3i
Eif3j1;Eif3j2
Eif3k
Eif3m
Eif4g1
Eif4b
Eif4e
Eif4h
Eif5
Eif5a
Eif6
Esp15
Esp18
Xpo1
Cse1l
Esyt1
Ecm1
Ecm2
Sod3
Ezr
Ssrp1
Capza1
Capza2
Capzb
Fubp1
Khsrp
Fdps
Fadd
Faf2
Fscn1
Fasn
Fabp4
Fabp5
Fabp3
Fermt2
Fth1
Ftl1;Ftl2
Fetub
Fbn1
Fga
Fgb
Fgg
Fgl2
Fmod
Fn1
Fn1
Fbln1
Fbln1
Fbln2
Fbln5
Flna
Flnb
Flnc
Fibin
Blvrb
Flot1
Flot2
Folr1
Fstl1
Fhl3
Aldoa;Aldoart1
Aldoc
Fuom
Fh
Fah
Fahd2
Fgd5
Galk1
Lgals7
Lgals3
Lgals9
Lgals1
Lgals3bp
Lgals3bp
Lgals7
Add3
Crygb
Crygc
Crygf;Cryge;Crygd
Eno2
Ggt5
Ggt1
Napg
Gm2a
Gja1
Pofut1
Gsn
Gsn
Uso1
Gmfb
Gmfg
Gnpda1
Gnpda2;Gnpda1
G6pdx
Gpi
Prkcsh
Glud1
Erich5
Gls
Glul
Qpct
Glrx
Glrx3
Glrx5
Gpx1
Gpx3
Gpx7
Gpx4
Gsr
Gsta1;Gsta2
Gsta3
Gsta4
Gstm1
Gstm2
Gstm5
Gsto1
Gstp1;Gstp2
Gstt1
Gstt3
Gss
Gapdh;Gm7293
Gyk;Gk
Gpd1l
Gpd2
Gatm
Gars
Pygb
Pygm
Gyg1;Gyg
Gpha2
Glod4
Grhpr
Gpc1
Gpc4
Gpc6
Gmps
Glg1
Golim4
Golph3
Gorasp2
Grn
Grb2
Grpel1
Ak3
Hras
Gimap4
Kras;Hras
Nras
Ran;1700009N14Rik;Rasl2-9
Sar1a
Sar1b
Gda
Gnai2
Gng10;Gm20503
Gng12
Gng2
Gng5
Gnb1
Gnb2
Gnai3
Gnao1
Gnaq
Gnas
Gna11
Gna13
Gna14
Gnb2l1
Gnb4
Hddc3
Guk1
Nhp2
H2-D1
H2-K1
H2-L
H2-Q10
H2-Aa
H2-Ab1
Hdhd2
Hp
Hspa13
Hspa1a
Hspa1b
Hspa4
Hspa8
Hsbp1
Hsph1
Trap1
Hspb1
Hsp90aa1
Hsp90ab1
Hspa2
Hn1
Hcls1
Cd34
Cd34
Hmox2
Hebp1
Hba
Hbb-b1
Hbb-b2
Hbb-y
Hbz
Hpx
Sgsh
Hdgf
Hdgfrp3
Hp1bp3
Hnrnpab
Hnrnpa0
Hnrnpa1
Hnrnpa3
Hnrnpa3
Hnrnpd
Hnrnpdl
Hnrnpf
Hnrnph1
Hnrnph2
Hnrnpk
Hnrnpl
Hnrnpll
Hnrnpm
Syncrip
Hnrnpr
Hnrnpu
Hnrnpul1
Hnrnpul2
Hnrnpa2b1
Hnrnpa2b1
Hnrnpc
Hk1
Hmgb1
Hmgb2
Hint1
Hint2
Hrg
Gm10093;Hdac1;Hdac2
H1f0
Hist1h1a
Hist1h1c
Hist1h1d
Hist1h1e
Hist1h1b
Hist1h2ah;H2afj;Hist1h2ak;Hist1h2af;Hist3h2a;Hist1h2ab;Hist1h2aa
Hist2h2ab
H2afv;H2afz
Hist1h2al;Hist2h2ac;Hist2h2aa1
Hist1h2bc;Hist2h2bb;Hist1h2bh;Hist1h2bm;Hist1h2ba
Hist1h2bp;Hist1h2bb;Hist1h2bf;Hist1h2br;Hist1h2bk;Hist3h2ba;Hist3h2bb
Hist1h3a;H3f3a
Hist1h3b
H3f3a;H3f3c
Hist1h4a
Rbbp4
Rbbp7
Setd7
Hcfc1
St13
Cdc37
Hypk
Hapln3
Hadh
Hmgcl
Hsdl2
Hprt1
Hyou1
Igha
Ighg1
Ighg1
Ighg;Igh-1a
Igh-3
Ighg3
N/A
Ighv5-12;Ighv5-15
N/A
N/A
Ighv1-42;Ighv1-31
Ighv5-17
N/A
Ighv5-9-1;Ighv5-6
Ighv6-3
Igkc
Igk-V19-17
N/A
Igkv3-2
Igkv3-7
N/A
N/A
N/A
N/A
Igkv6-29
Gm5571
Igkv4-86
Iglv1;Iglv2
Iglc2;Iglc3
Ighm
Fcgrt
Igj
Islr
Igsf8
Kpna6;Kpna1
Kpna4;Kpna3
Kpna1
Kpnb1
Ipo5
Cpxm2
Pnliprp1
Ptk7
Inmt
Ica;1300017J02Rik
Ikbip
Ikbip
Ppa1
Ppa2
Itpa
Impdh2
Impa1
Isyna1
Insrr
Igfbp2
Igfbp7
Igfals
Itm2b
Itga1
Itga3
Itga5
Itga6
Itgam
Itgav
Itgb2
Itgb4
Itgb5
Itgb1
Itgbl1
Ilkap
Ilk
Itih4
Itih1
Itih2
Itih3
Icam1
Ifi202
Ifi35
Ifitm2
Ifitm3
Ilf2
Il1rn
Il6st
Kcnj13
Iscu
Acad8
Isoc1
Isoc2a
Idh3a
Idh3g
Idh3b
Idh1
Idh2
Iars2
Idi1
Ivd
Jakmip1
Jup
F11r
Kdelc2
Krt32
Krt10
Krt12
Krt13
Krt14
Krt15
Krt16
Krt17
Krt18
Krt19
Krt1
Krt77
Krt76
Krt4
Krt5
Krt6a
Krt6b
Krt7
Krt73
Krt74
Krt8
Krt80
Krt222
Kera
Fn3krp
Khdrbs1
Klc1
Kif5b
Kng1
Kng1
Kank2
Gm1553
Mfge8
Ltf
Glo1
Cryl1
Tmpo
Tmpo
Lmnb1
Lmnb2
Lama2
Lama3
Lama4
Lama5
Lamb1
Lamb2
Lamb3
Lamc1
Lamc2
Bag6
Ltbp1
Ltbp4
Lxn
Mesdc2
Dct
Lgmn
Letm1
Lztfl1
Lrg1
Lrpprc
Lrrc1
Lrrc17
Lrrc59
Lifr
Lect1
Serpinb1a
Cd47
Lta4h
Lims1
Lasp1
Lima1
Ldb3
Nebl
Lsamp
Gm5097
Dbt
Lpp
Ldhb
Ldha
Lonp1
Acadl
Acp1
Lrrn4cl
Lum
Ssb
Lypd3
Ly6c1;Ly6c2
Lsp1
Kars
Gaa
Man2b1
Scarb2
Lamp1
Lamp2
Lyz2;Lyz1
Loxl1
Loxl2
Loxl3
Dcps
Mrc1
Mif
Capg
Mdp1
Mpp6
Mvp
Mdh1
Mdh2
Mcts1;Mcts2
Mamdc2
Epdr1
Masp1
Masp2
Gmppb
Mbl1
Mbl2
Cpa3
Mcpt4
Mcemp1
Matn4
Matr3
Mmp9
Mxra7
Mxra8
Hnrnph3
Myh2
Akr1b10
Mettl7a1
Serpinb6d
2200002D01Rik
Rbm31y
Myl12a
Gm12888
Acadm
Pmel
Aoc3
Pgrmc1
Pgrmc2
Manf
Timp1
Timp2
Steap3
Steap4
Mtx2
Mat2b
Metap1
Metap2
Msrb3
Mccc2
Mccc1
Aldh6a1
Mut
Mri1
Apip
Minos1
Chchd3
Chchd6
Immt
Mfap4
Mfap2
Mfap5
Mgst1
Map4
Mapre1
Mapre2
Ogn
Mavs
Fis1
Timm10
Timm13
Timm50
Timm8a1
Timm8b
Timm9
Tomm22
Msra
Pmpca
Pmpcb
Mapk1
Mapk3
Bub3
Mob4
Msn
Slc16a1
Cd14
Mthfd1l
Mgll
Rae1
Muc4
Trmt112
Paics
Mug1
Mbnl1
Mbnl2
Bin1
Mbp
Mpz
Prtn3
Retnlg
Mpo
Myoc
Myom1
Myl1
Myl1
Myl6b
Mylk
Myl6
Myl6
Myl12b
Mylpf
Myl9
Myh1
Myh10
Myh11
Myh14
Myh3
Myh4
Myh8
Myh9
Mtpn
Myoz1
Marcks
Aga
Ddah1
Ddah2
Slc9a3r1
Slc9a3r2
Nagk
Galns
Gns
Renbp
Nnt
Nqo1
Apoa1bp
Me2
Ndufa10
Ndufa12
Ndufa13
Ndufa2
Ndufa5
Ndufa6
Ndufa7
Ndufa8
Ndufa9
Ndufb1
Ndufb10
Ndufb4
Ndufb5
Ndufb7
Ndufb8
Ndufb9
Ndufc2
Ndufv1
Ndufv2
Ndufv3
Ndufs2
Ndufs3
Ndufs4
Ndufs5
Ndufs6
Ndufs7
Ndufs8
Cyb5r3
Ndufs1
Por
Naca
Pvrl1
Pvrl4
Nedd8
Uba3
Ube2m
Npnt
Mme
Nes
Ntn4
Nenf
Ncam1
L1cam
Nefh
Nefl
Nefm
Src
Nptn
Ganab
Mmp8
Ncf2
Elane
Lcn2
Ngp
Nhp2l1
Fam129b
Ncstn
Nampt
Naprt
Nid1
Nid2
Nit1
Nmral1
Nmi
Nono
Scp2
Nsfl1c
Nudc
Nup155
Nup93
Nup62
Nutf2
Nucks1
Ybx1;Ybx3;Ybx2
Nucb1
Nucb2
Ncl
Tia1;Tial1
Tial1
Npm1;Gm5611
Nup35
Tpr
Nme1
Gm20390;Nme2
Nap1l1
Nap1l4
Macrod1
Ola1
Ociad1
Ociad2
Obp1a
Obp1b
Olfml3
Rexo2
Nit2
Optc
Oat
Ostf1
Oxr1
Palld
Palmd
Ppt1
Papln
Palm
Pspc1
Ptms
Pddc1
Pxn
Psip1
Pdlim1
Pdlim2
Pdlim3
Pdlim5
Pef1
Pi16
Pglyrp1
Ppia
Ppib
Ppic
Ppid
Ppif
Fkbp10
Fkbp1a
Fkbp2
Fkbp3
Fkbp4
Fkbp7
Fkbp9
Ppih
Pin1
Ppil1
Ptrh2
Plin3
Postn
Prph
Ppl
Prdx1
Prdx2
Prdx4
Prdx5
Prdx6
Hsd17b4
Ethe1
Pcnp
Farsa
Slc25a3
Pebp1
Inppl1
Pitpna
Picalm
Pck2
Pgm1;Pgm2
Pgm2
Pgk1
Pgam1
Pgp
Plbd1
Pltp
Pmm2
Pfas
Psat1
Serpinf1
Pir
Pkp1
Pkp3
Cyp4v3;Klkb1
Serping1
Plvap
Serbp1
Plg
Lcp1
Pls3
Pafah1b1
Pafah1b2
Pafah1b3
Pdgfrl
Plekho2
Phldb1
Plec
Plxdc2
Plxnb2
Podxl
Podn
Adprhl2
Pcbp1
Pcbp2;Pcbp3
Puf60
Pabpc2
Pabpc1
Pabpn1;Gm20521
Ptrf
Ptbp1
Ptbp3
Kctd12b
Pfdn1
Pfdn2
Vbp1
Pfdn5
Pfdn6
Lmna
Prpf19
Bcas2
Pcyox1
Pitrm1
Ddx17
Ddx5
Cpxm1
Ctsh
Pcolce
Colgalt2
Plod1
Plod3
Pfn1
Pfn2
Pdcd6ip
Pdcd10
Pdcd4
Pdcd5
Pdcd6
Phb
Phb2
Pip
Prelp
Pcna
Pa2g4
Prosc
Lrp1
Lepre1
Leprel2
P4ha1
P4ha2
Prep
Cfp
Pcca
Pccb
Ptgis
Ptges3
Ptgfrn
Ptgr1
Ptgr2
Ptgds
Adrm1
Psme1
Psme2
Psme3
Psma1
Psma2
Psma3
Psma4
Psma5;Gm8394
Psma6
Psma7
Psmb1
Psmb10
Psmb2
Psmb3
Psmb4
Psmb5
Psmb6
Psmb7
Psmb8
Psmb9
2010300C02Rik
Abi3bp
Ahnak2
Ahnak2
Ambp
2002-08-01
Brk1
1600014C10Rik
Cnpy2
Cnpy3
Cnpy4
Cdv3
Cfhr2
Col22a1
Col4a5
Col6a3
Col6a3
Creg1
Cuta
Dek
P4hb
Pdia3
Pdia4
Pdia5
Pdia6
Tmx3
Park7
Dpy30
Dr1
Lman1
Fam3c
Fam83h
Fam98b
Fnta
Fubp3
Gm10073
Gm14743
Gm4788
Gm5938
Hook3
Ighv1-20
Ighv5-9
Ighv6-6
Igkv1-110
Igkv1-117
Igkv1-122
Igkv1-133
Igkv12-41
Igkv12-44
Igkv12-46
Igkv14-111
Igkv16-104
Igkv4-55
Igkv4-57-1
Igkv4-69
Igkv5-39
Igkv5-43
Igkv8-21
Igkv8-24
Igkv8-30
Igkv9-124
Iglc1
Pacsin3
Pacsin2
Prkcdbp
Krt78
Krt88
Lin7a
Lin7c
Lpo
Mybpc1
Myh15
Ndrg1
Ndrg2
Neb
Fam129a
Nipsnap1
Gbas
Fam114a1
Numa1
Ppp1r12b
Ppp1r12a
Ppp1r7
Pof1b
Prrc1
Qars
Qil1
Qki
Rap1gds1
Rcc2
S100a1
S100a10
S100a11
S100a13
S100a14
S100a16
S100a4
S100a6
S100a8
S100a9
Scrib
Sec13
Sec24d
Serpinb9
Serpinb9b
Set
Sf3b2
Sptbn2
Tfg
Tmed7
Tnxb
Sec23a
Sec23b
Sec31a
Rp2
Serpina10
Padi4
Tgm2
Tgm1
Pcmt1
Lox
Plp2
F2
Ptma
Pcbd2
Pnp
Npepps
Ahcyl1
Nif3l1
Rbbp9
Hyi
Plbd2
Dhx15
Rbm3
Luc7l
Luc7l2
Pdxk
Pdxdc1
Pycr2;Pycr1
Pycrl
Pcx;Pc
Pdha1
Pdhb
Pdhx
Pkm
Pkm
Cryz
Gdi1
Gdi2
Rdx
Lamtor1
Lamtor2
Lamtor3
Lamtor4
Lamtor5
Rangap1
Ranbp1
G3bp1
G3bp2
Iqgap1
Rsu1
Rac1;Rac3
Rac2
Rab10
Rab11a
Rab11b;Rab11a
Rab14
Rab18
Rab1A
Rab1b
Rab21
Rab27a
Rab27b
Rab2a;Rab2b
Rab31;Rab22a
Rab38
Rab3d
Rab4b
Rab5a
Rab5b
Rab5c
Rab6a;Rab6b
Rab7a
Rab8a
Rab8b
Ralb;Rala
Rap1a
Rap1b
Rap2b;Rap2a
Rap2c
Rras
Rras2
Reep5
Ptprb
Ptprc
Fam213a
Rprd1b
Ppp1r13l
Rpa3
Rcn1
Rcn2
Rcn3
Rtn4
Rtn3
Aldh1a1
Aldh1a2
Pde6d
Rlbp1
Rpe65
Scpep1
Rbp1
Rbp2
Rbp4
Asprv1
Reck
Arhgdia
Arhgdib
Arhgap1
Rhob
Rhoc
Rhog
Rnase4
Rnh1
Hrsp12
Raver1
Prps1l3;Prps1
Prps2
Gm10020;Rpl15
Rpl19
Rrbp1
Rpe
Rbmxl1
Rbmx
Rbms3;Rbms1
Rbm14;Gm21992
Rbm39
Ewsr1
Fus
Msi2
Rnps1
Crocc
Fbl
Ruvbl1
Ruvbl2
Mat2a
Sarnp
Srl
Atp2a1
Atp2a2
Sag
Cd163
Scel
Scfd1
Sec23ip
Scrn1
Sfrp1
Scgb2b2
Scgb2b7;Scgb2b20
Scgb2b24
Scamp1
Scamp2
Scamp3
Sephs1
Selenbp1;Selenbp2
Scly
Eefsec
Selm
Sema4b
Spr
Sept10
Sept11
Sept2
Sept4
Sept5
Sept6
Sept7
Sept8
Sept9
Shmt2
Shmt1
Htra1
Htra2
Serpina3c
Serpina3k
Serpina3m
Serpina3n
Srrm2
Srsf1
Srsf10;Srsf12
Srsf2
Srsf3;Gm12355
Srsf5
Srsf6
Srsf7
Stk25;Stk24;2610018G03Rik;Mst4
Pak2
Ppp2r2a
Ppp2r1a
Ppp2r1b
Ppp2r4
Ppp2ca
Ppp2cb
Ppp6c
Cpped1
Ppp1ca
Ppp1cb
Ppp1cc
Strap
Sars
Tf
Serpinb5
Serpinb6;Serpinb6a
Serpinh1
Srrt
Alb
Saa3
Saa4
Apcs
Sdpr
Pon1
Pon2
Pon3
Esd
Sh3bgrl
Sh3bgrl3
Acadsb
Acads
Nans
Sfxn3
Spcs2
Srp9
Srprb
Stat3
Stam
Ssbp1
Sgta
Snrpe
Snrpf
Snrpg
Snrpd1
Snrpd2;Gm5449
Snrpd3
Snrpb;Snrpn
Sumo2;Sumo3
Sumo3
Mtap
Snapin
Slc4a7
Slc9a6
Atp1a1
Atp1a2
Atp1a3
Atp1b1
Atp1b2
Atp1b3
Slc20a2
Fam169a
Slc12a2
Slc2a1
Sbspon
Sorbs1
Sorbs2
Sord
Sri
[truncated: 316 more rows]

## Sheet: Corneal stroma vs matr assoc
Gene names Mus musc corneal stroma	Division	Category	Gene Symbol				115 common elements in "Corneal stroma" and "Matrisome-associated":			28 common elements in "Corneal stroma" and "ECM affiliated":
Ndufv3	Matrisome-associated	ECM-affiliated Proteins	Anxa1				Mmp2			Anxa1
Ahnak	Matrisome-associated	ECM-affiliated Proteins	Anxa10				Adamtsl5			Anxa11
Adprh	Matrisome-associated	ECM-affiliated Proteins	Anxa11				Serpina1a			Anxa2
Hspe1	Matrisome-associated	ECM-affiliated Proteins	Anxa13				Serpina1b			Anxa3
Eftud2	Matrisome-associated	ECM-affiliated Proteins	Anxa2				Serpina1c			Anxa4
Rdh5	Matrisome-associated	ECM-affiliated Proteins	Anxa3				Serpinf2			Anxa5
Phpt1	Matrisome-associated	ECM-affiliated Proteins	Anxa4				A2m			Anxa6
Ywhab	Matrisome-associated	ECM-affiliated Proteins	Anxa5				Angptl1			Anxa7
Ywhae	Matrisome-associated	ECM-affiliated Proteins	Anxa6				Angptl2			Anxa8
Ywhae	Matrisome-associated	ECM-affiliated Proteins	Anxa7				Angptl7			Colec12
Ywhah	Matrisome-associated	ECM-affiliated Proteins	Anxa8				Agt			C1qb
Ywhag	Matrisome-associated	ECM-affiliated Proteins	Anxa9				Anxa1			Clec11a
Sfn	Matrisome-associated	ECM-affiliated Proteins	C1qa				Anxa11			Lgals7
Ywhaq	Matrisome-associated	ECM-affiliated Proteins	C1qb				Anxa2			Lgals3
Ywhaz	Matrisome-associated	ECM-affiliated Proteins	C1qc				Anxa3			Lgals9
Sep15	Matrisome-associated	ECM-affiliated Proteins	C1ql1				Anxa4			Lgals1
Plcd1	Matrisome-associated	ECM-affiliated Proteins	C1ql2				Anxa5			Gpc1
Cnp	Matrisome-associated	ECM-affiliated Proteins	C1ql3				Anxa6			Gpc4
Decr1	Matrisome-associated	ECM-affiliated Proteins	C1ql4				Anxa7			Gpc6
Psmc6	Matrisome-associated	ECM-affiliated Proteins	C1qtnf1				Anxa8			Hpx
Psmc1	Matrisome-associated	ECM-affiliated Proteins	C1qtnf2				Serpinc1			Mbl1
Psmc3	Matrisome-associated	ECM-affiliated Proteins	C1qtnf3				Cpn2			Mbl2
Psmc3	Matrisome-associated	ECM-affiliated Proteins	C1qtnf4				Ctsa			Muc4
Psmc4	Matrisome-associated	ECM-affiliated Proteins	C1qtnf5				Ctsb			Plxdc2
Psmc2	Matrisome-associated	ECM-affiliated Proteins	C1qtnf6				Ctsd			Plxnb2
Psmc5	Matrisome-associated	ECM-affiliated Proteins	C1qtnf7				Ctsg			Lman1
Psmd1	Matrisome-associated	ECM-affiliated Proteins	C1qtnf9				Ctsl			Sema4b
Psmd11	Matrisome-associated	ECM-affiliated Proteins	Cd209a				Ctss			Clec3b
Psmd13	Matrisome-associated	ECM-affiliated Proteins	Cd209b				Ctsz
Psmd14	Matrisome-associated	ECM-affiliated Proteins	Cd209d				Cd109			69 common elements in "Corneal stroma" and "ECM regulators":
Psmd2	Matrisome-associated	ECM-affiliated Proteins	Clc				F13a1			Mmp2
Psmd4	Matrisome-associated	ECM-affiliated Proteins	Clec10a				F13b			Adamtsl5
Psmd5	Matrisome-associated	ECM-affiliated Proteins	Clec11a				Colec12			Serpina1a
Psmd7	Matrisome-associated	ECM-affiliated Proteins	Clec12a				C1qb			Serpina1b
Psmd8	Matrisome-associated	ECM-affiliated Proteins	Clec12b				Serpina6			Serpina1c
Psmd9	Matrisome-associated	ECM-affiliated Proteins	Clec14a				Clec11a			Serpinf2
Mrps36	Matrisome-associated	ECM-affiliated Proteins	Clec18a				Cstb			A2m
Gcat	Matrisome-associated	ECM-affiliated Proteins	Clec1a				Cst3			Agt
Ogdh	Matrisome-associated	ECM-affiliated Proteins	Clec1b				Ctsc			Serpinc1
Bckdha	Matrisome-associated	ECM-affiliated Proteins	Clec2d				Fstl1			Cpn2
Bckdhb	Matrisome-associated	ECM-affiliated Proteins	Clec2e				Lgals7			Ctsa
Mrpl12	Matrisome-associated	ECM-affiliated Proteins	Clec2g				Lgals3			Ctsb
Hsd17b10	Matrisome-associated	ECM-affiliated Proteins	Clec2h				Lgals9			Ctsd
Bdh2	Matrisome-associated	ECM-affiliated Proteins	Clec2i				Lgals1			Ctsg
Hibadh	Matrisome-associated	ECM-affiliated Proteins	Clec2j				Gpc1			Ctsl
Hibch	Matrisome-associated	ECM-affiliated Proteins	Clec2l				Gpc4			Ctss
Acaa1a;Acaa1b	Matrisome-associated	ECM-affiliated Proteins	Clec3a				Gpc6			Ctsz
Acaa2	Matrisome-associated	ECM-affiliated Proteins	Clec3b				Hpx			Cd109
Rps10	Matrisome-associated	ECM-affiliated Proteins	Clec4a1				Hrg			F13a1
Rps11	Matrisome-associated	ECM-affiliated Proteins	Clec4a2				Hcfc1			F13b
Rps12	Matrisome-associated	ECM-affiliated Proteins	Clec4a3				Itih4			Serpina6
Rps13	Matrisome-associated	ECM-affiliated Proteins	Clec4a4				Itih1			Cstb
Rps14	Matrisome-associated	ECM-affiliated Proteins	Clec4b1				Itih2			Cst3
Rps15	Matrisome-associated	ECM-affiliated Proteins	Clec4b2				Itih3			Ctsc
Rps15a	Matrisome-associated	ECM-affiliated Proteins	Clec4d				Il1rn			Hrg
Rps16	Matrisome-associated	ECM-affiliated Proteins	Clec4e				Kng1			Itih4
Rps17	Matrisome-associated	ECM-affiliated Proteins	Clec4f				Serpinb1a			Itih1
Rps18	Matrisome-associated	ECM-affiliated Proteins	Clec4g				Loxl1			Itih2
Rps18	Matrisome-associated	ECM-affiliated Proteins	Clec4n				Loxl2			Itih3
Rps19	Matrisome-associated	ECM-affiliated Proteins	Clec5a				Loxl3			Kng1
Gm5786;Rps2;Gm6576;Gm18025;Gm8225	Matrisome-associated	ECM-affiliated Proteins	Clec7a				Masp1			Serpinb1a
Rps20	Matrisome-associated	ECM-affiliated Proteins	Clec9a				Masp2			Loxl1
Rps21	Matrisome-associated	ECM-affiliated Proteins	Colec10				Mbl1			Loxl2
Rps23	Matrisome-associated	ECM-affiliated Proteins	Colec11				Mbl2			Loxl3
Rps24	Matrisome-associated	ECM-affiliated Proteins	Colec12				Mmp9			Masp1
Rps25	Matrisome-associated	ECM-affiliated Proteins	Cspg4				Serpinb6d			Masp2
Rps26	Matrisome-associated	ECM-affiliated Proteins	Cspg5				Timp1			Mmp9
Rps27l;Rps27	Matrisome-associated	ECM-affiliated Proteins	Elfn1				Timp2			Serpinb6d
Rps28;Gm10263	Matrisome-associated	ECM-affiliated Proteins	Elfn2				Muc4			Timp1
Rps3	Matrisome-associated	ECM-affiliated Proteins	Emcn				Mmp8			Timp2
Rps3a	Matrisome-associated	ECM-affiliated Proteins	Fcna				Elane			Mmp8
Rps4x;Gm15013	Matrisome-associated	ECM-affiliated Proteins	Fcnb				Serpinf1			Elane
Rps5	Matrisome-associated	ECM-affiliated Proteins	Frem1				Serping1			Serpinf1
Rps6	Matrisome-associated	ECM-affiliated Proteins	Frem2				Plg			Serping1
Gm9493;Rps7	Matrisome-associated	ECM-affiliated Proteins	Frem3				Plxdc2			Plg
Rps8	Matrisome-associated	ECM-affiliated Proteins	Gm7534				Plxnb2			Ctsh
Rpsa	Matrisome-associated	ECM-affiliated Proteins	Gm9573				Ctsh			Plod1
Abat	Matrisome-associated	ECM-affiliated Proteins	Gpc1				Plod1			Plod3
Slc3a2	Matrisome-associated	ECM-affiliated Proteins	Gpc2				Plod3			Lepre1
Aldh9a1	Matrisome-associated	ECM-affiliated Proteins	Gpc3				Lepre1			Leprel2
Nt5c	Matrisome-associated	ECM-affiliated Proteins	Gpc4				Leprel2			P4ha1
Tyrp1	Matrisome-associated	ECM-affiliated Proteins	Gpc5				P4ha1			P4ha2
Urah	Matrisome-associated	ECM-affiliated Proteins	Gpc6				P4ha2			Ambp
Nt5e	Matrisome-associated	ECM-affiliated Proteins	Grem1				Ambp			Serpinb9
Oplah	Matrisome-associated	ECM-affiliated Proteins	Grifin				Lman1			Serpinb9b
Hspd1	Matrisome-associated	ECM-affiliated Proteins	Hpx				S100a1			Serpina10
Rplp0	Matrisome-associated	ECM-affiliated Proteins	Itln1				S100a10			Tgm2
Rplp1	Matrisome-associated	ECM-affiliated Proteins	Itlnb				S100a11			Tgm1
Rplp2	Matrisome-associated	ECM-affiliated Proteins	Lgals1				S100a13			Lox
Rpl10;Rpl10l	Matrisome-associated	ECM-affiliated Proteins	Lgals12				S100a14			F2
Gm10036;Rpl11;Gm5093	Matrisome-associated	ECM-affiliated Proteins	Lgals2				S100a16			Htra1
Rpl12	Matrisome-associated	ECM-affiliated Proteins	Lgals3				S100a4			Serpina3c
Rpl13	Matrisome-associated	ECM-affiliated Proteins	Lgals4				S100a6			Serpina3k
Rpl13a	Matrisome-associated	ECM-affiliated Proteins	Lgals6				S100a8			Serpina3m
Rpl14	Matrisome-associated	ECM-affiliated Proteins	Lgals7				S100a9			Serpina3n
Rpl17	Matrisome-associated	ECM-affiliated Proteins	Lgals8				Serpinb9			Serpinb5
Rpl21	Matrisome-associated	ECM-affiliated Proteins	Lgals9				Serpinb9b			Serpinh1
Rpl22	Matrisome-associated	ECM-affiliated Proteins	Lgalsl				Serpina10			Stfa1
Rpl23	Matrisome-associated	ECM-affiliated Proteins	Lman1				Tgm2			Mmp3
Rpl23a	Matrisome-associated	ECM-affiliated Proteins	Lman1l				Tgm1
Rpl24	Matrisome-associated	ECM-affiliated Proteins	Mbl1				Lox			18 common elements in "Corneal stroma" and "Secreted factors":
Rpl27a	Matrisome-associated	ECM-affiliated Proteins	Mbl2				F2			Angptl1
Rpl28	Matrisome-associated	ECM-affiliated Proteins	Muc1				Sfrp1			Angptl2
Gm17669;Gm3550;Rpl29;Gm10709	Matrisome-associated	ECM-affiliated Proteins	Muc13				Sema4b			Angptl7
Rpl3	Matrisome-associated	ECM-affiliated Proteins	Muc15				Htra1			Fstl1
Rpl30	Matrisome-associated	ECM-affiliated Proteins	Muc16				Serpina3c			Hcfc1
Rpl31	Matrisome-associated	ECM-affiliated Proteins	Muc19				Serpina3k			Il1rn
Rpl35a	Matrisome-associated	ECM-affiliated Proteins	Muc2				Serpina3m			S100a1
Rpl38	Matrisome-associated	ECM-affiliated Proteins	Muc20				Serpina3n			S100a10
Rpl4	Matrisome-associated	ECM-affiliated Proteins	Muc3				Serpinb5			S100a11
Rpl5	Matrisome-associated	ECM-affiliated Proteins	Muc4				Serpinh1			S100a13
Rpl6;Gm5428	Matrisome-associated	ECM-affiliated Proteins	Muc5ac				Stfa1			S100a14
Rpl7	Matrisome-associated	ECM-affiliated Proteins	Muc5b				Mmp3			S100a16
Rpl7a;Gm4978	Matrisome-associated	ECM-affiliated Proteins	Muc6				Clec3b			S100a4
Rpl9	Matrisome-associated	ECM-affiliated Proteins	Mucl1				Tgfb2			S100a6
Pgd	Matrisome-associated	ECM-affiliated Proteins	Ovgp1							S100a8
Pgls	Matrisome-associated	ECM-affiliated Proteins	Parm1							S100a9
Mmp2	Matrisome-associated	ECM-affiliated Proteins	Plxdc1							Sfrp1
Hspa5	Matrisome-associated	ECM-affiliated Proteins	Plxdc2							Tgfb2
Abi1	Matrisome-associated	ECM-affiliated Proteins	Plxna1
Scgb1b2	Matrisome-associated	ECM-affiliated Proteins	Plxna2
Abpa29_a7	Matrisome-associated	ECM-affiliated Proteins	Plxna3
Acat2;Acat3	Matrisome-associated	ECM-affiliated Proteins	Plxna4
Acat1	Matrisome-associated	ECM-affiliated Proteins	Plxnb1
Asah1	Matrisome-associated	ECM-affiliated Proteins	Plxnb2
Smpdl3b	Matrisome-associated	ECM-affiliated Proteins	Plxnb3
Anp32a	Matrisome-associated	ECM-affiliated Proteins	Plxnc1
Anp32b	Matrisome-associated	ECM-affiliated Proteins	Plxnd1
Anp32e	Matrisome-associated	ECM-affiliated Proteins	Prol1
Aco2	Matrisome-associated	ECM-affiliated Proteins	Reg1
Acta1	Matrisome-associated	ECM-affiliated Proteins	Reg2
Acta2;Actg2	Matrisome-associated	ECM-affiliated Proteins	Reg3a
Actb	Matrisome-associated	ECM-affiliated Proteins	Reg3b
Actg1	Matrisome-associated	ECM-affiliated Proteins	Reg3d
Actl6a	Matrisome-associated	ECM-affiliated Proteins	Reg3g
Actr2	Matrisome-associated	ECM-affiliated Proteins	Reg4
Arpc1a	Matrisome-associated	ECM-affiliated Proteins	Sdc1
Arpc1b	Matrisome-associated	ECM-affiliated Proteins	Sdc2
Arpc2	Matrisome-associated	ECM-affiliated Proteins	Sdc3
Arpc3	Matrisome-associated	ECM-affiliated Proteins	Sdc4
Arpc4	Matrisome-associated	ECM-affiliated Proteins	Sema3a
Arpc5	Matrisome-associated	ECM-affiliated Proteins	Sema3b
Arpc5l	Matrisome-associated	ECM-affiliated Proteins	Sema3c
Actr3	Matrisome-associated	ECM-affiliated Proteins	Sema3d
Sub1	Matrisome-associated	ECM-affiliated Proteins	Sema3e
Ahsa1	Matrisome-associated	ECM-affiliated Proteins	Sema3f
Apeh	Matrisome-associated	ECM-affiliated Proteins	Sema3g
Acad9	Matrisome-associated	ECM-affiliated Proteins	Sema4a
Acsf2	Matrisome-associated	ECM-affiliated Proteins	Sema4b
Dbi	Matrisome-associated	ECM-affiliated Proteins	Sema4c
Acot1	Matrisome-associated	ECM-affiliated Proteins	Sema4d
Acot13	Matrisome-associated	ECM-affiliated Proteins	Sema4f
Acot2	Matrisome-associated	ECM-affiliated Proteins	Sema4g
Acot9	Matrisome-associated	ECM-affiliated Proteins	Sema5a
Acyp1	Matrisome-associated	ECM-affiliated Proteins	Sema5b
Lypla1	Matrisome-associated	ECM-affiliated Proteins	Sema6a
Lypla2	Matrisome-associated	ECM-affiliated Proteins	Sema6b
Adamtsl5	Matrisome-associated	ECM-affiliated Proteins	Sema6c
Crk	Matrisome-associated	ECM-affiliated Proteins	Sema6d
Necap2	Matrisome-associated	ECM-affiliated Proteins	Sema7a
Aprt	Matrisome-associated	ECM-affiliated Proteins	Sfta2
Adk	Matrisome-associated	ECM-affiliated Proteins	Sftpa1
Ahcy	Matrisome-associated	ECM-affiliated Proteins	Sftpb
Ahcyl2	Matrisome-associated	ECM-affiliated Proteins	Sftpc
Ak2	Matrisome-associated	ECM-affiliated Proteins	Sftpd
Ak4	Matrisome-associated	ECM Regulators	1810010H24Rik
Ak1	Matrisome-associated	ECM Regulators	2010005H15Rik
Adsl	Matrisome-associated	ECM Regulators	8030411F24Rik
Adss	Matrisome-associated	ECM Regulators	9230104L09Rik
Cap1	Matrisome-associated	ECM Regulators	A2m
Aebp1	Matrisome-associated	ECM Regulators	Adam10
Apmap	Matrisome-associated	ECM Regulators	Adam11
Adipoq	Matrisome-associated	ECM Regulators	Adam12
Slc25a4	Matrisome-associated	ECM Regulators	Adam15
Slc25a5	Matrisome-associated	ECM Regulators	Adam17
Adpgk	Matrisome-associated	ECM Regulators	Adam18
Nudt9	Matrisome-associated	ECM Regulators	Adam19
Bst1	Matrisome-associated	ECM Regulators	Adam1a
Arf1;Arf3	Matrisome-associated	ECM Regulators	Adam1b
Arf2	Matrisome-associated	ECM Regulators	Adam2
Arf4	Matrisome-associated	ECM Regulators	Adam20
Arf5	Matrisome-associated	ECM Regulators	Adam21
Arf6	Matrisome-associated	ECM Regulators	Adam22
Arl1	Matrisome-associated	ECM Regulators	Adam23
Arl3	Matrisome-associated	ECM Regulators	Adam24
Arl8b;Arl8a	Matrisome-associated	ECM Regulators	Adam25
Scin	Matrisome-associated	ECM Regulators	Adam26a
Afm	Matrisome-associated	ECM Regulators	Adam26b
Akr7a2	Matrisome-associated	ECM Regulators	Adam28
Agrn	Matrisome-associated	ECM Regulators	Adam29
Aip	Matrisome-associated	ECM Regulators	Adam3
Akap12	Matrisome-associated	ECM Regulators	Adam30
Akap2;Palm2Akap2	Matrisome-associated	ECM Regulators	Adam32
Aars	Matrisome-associated	ECM Regulators	Adam33
Akr1a1	Matrisome-associated	ECM Regulators	Adam34
Adh1	Matrisome-associated	ECM Regulators	Adam39
Adh7	Matrisome-associated	ECM Regulators	Adam4
Adh5	Matrisome-associated	ECM Regulators	Adam5
Aldh3b2	Matrisome-associated	ECM Regulators	Adam6a
Aldh16a1	Matrisome-associated	ECM Regulators	Adam6b
Aldh1b1	Matrisome-associated	ECM Regulators	Adam7
Aldh3a1	Matrisome-associated	ECM Regulators	Adam8
Aldh2	Matrisome-associated	ECM Regulators	Adam9
Galm	Matrisome-associated	ECM Regulators	Adamdec1
Akr1b1	Matrisome-associated	ECM Regulators	Adamts1
Akr1b7	Matrisome-associated	ECM Regulators	Adamts10
Akr1b8	Matrisome-associated	ECM Regulators	Adamts12
Alpl	Matrisome-associated	ECM Regulators	Adamts13
Hba-a2	Matrisome-associated	ECM Regulators	Adamts14
Fut11	Matrisome-associated	ECM Regulators	Adamts15
Abhd11	Matrisome-associated	ECM Regulators	Adamts16
Abhd14b	Matrisome-associated	ECM Regulators	Adamts17
Orm1	Matrisome-associated	ECM Regulators	Adamts18
Serpina1a	Matrisome-associated	ECM Regulators	Adamts19
Serpina1b	Matrisome-associated	ECM Regulators	Adamts2
Serpina1c	Matrisome-associated	ECM Regulators	Adamts20
A1bg	Matrisome-associated	ECM Regulators	Adamts3
Serpinf2	Matrisome-associated	ECM Regulators	Adamts4
Ahsg	Matrisome-associated	ECM Regulators	Adamts5
Lrpap1	Matrisome-associated	ECM Regulators	Adamts6
A2m	Matrisome-associated	ECM Regulators	Adamts7
A2mp	Matrisome-associated	ECM Regulators	Adamts8
Actn1	Matrisome-associated	ECM Regulators	Adamts9
Actn2	Matrisome-associated	ECM Regulators	Adamtsl1
Actn3	Matrisome-associated	ECM Regulators	Adamtsl2
Actn4	Matrisome-associated	ECM Regulators	Adamtsl3
Add1	Matrisome-associated	ECM Regulators	Adamtsl4
Aldh7a1	Matrisome-associated	ECM Regulators	Adamtsl5
Actr1a	Matrisome-associated	ECM Regulators	Agt
Cryaa	Matrisome-associated	ECM Regulators	AI182371
Cryab	Matrisome-associated	ECM Regulators	Ambp
Eno1	Matrisome-associated	ECM Regulators	Astl
Ina	Matrisome-associated	ECM Regulators	BC048546
Naga	Matrisome-associated	ECM Regulators	BC051665
Parva	Matrisome-associated	ECM Regulators	BC100530
Alpk3	Matrisome-associated	ECM Regulators	BC117090
Napa	Matrisome-associated	ECM Regulators	Bmp1
Aimp1	Matrisome-associated	ECM Regulators	Cd109
Aimp2	Matrisome-associated	ECM Regulators	Cela1
Acy1	Matrisome-associated	ECM Regulators	Cela2a
Rnpep	Matrisome-associated	ECM Regulators	Cela3b
Anpep	Matrisome-associated	ECM Regulators	Cpn2
Lvrn	Matrisome-associated	ECM Regulators	Cst10
App	Matrisome-associated	ECM Regulators	Cst11
Ciapin1	Matrisome-associated	ECM Regulators	Cst12
Angptl1	Matrisome-associated	ECM Regulators	Cst13
Angptl2	Matrisome-associated	ECM Regulators	Cst3
Angptl7	Matrisome-associated	ECM Regulators	Cst6
Ace	Matrisome-associated	ECM Regulators	Cst7
Agt	Matrisome-associated	ECM Regulators	Cst8
Anxa1	Matrisome-associated	ECM Regulators	Cst9
Anxa11	Matrisome-associated	ECM Regulators	Csta1
Anxa2	Matrisome-associated	ECM Regulators	Cstb
Anxa3	Matrisome-associated	ECM Regulators	Cstl1
Anxa4	Matrisome-associated	ECM Regulators	Cts3
Anxa5	Matrisome-associated	ECM Regulators	Cts6
Anxa6	Matrisome-associated	ECM Regulators	Cts7
Anxa7	Matrisome-associated	ECM Regulators	Cts8
Anxa8	Matrisome-associated	ECM Regulators	Ctsa
Ano6	Matrisome-associated	ECM Regulators	Ctsb
Antxr1	Matrisome-associated	ECM Regulators	Ctsc
Serpinc1	Matrisome-associated	ECM Regulators	Ctsd
Ap1b1	Matrisome-associated	ECM Regulators	Ctse
Ap2a1	Matrisome-associated	ECM Regulators	Ctsf
Ap2a2	Matrisome-associated	ECM Regulators	Ctsg
Ap2b1	Matrisome-associated	ECM Regulators	Ctsh
Ap2m1	Matrisome-associated	ECM Regulators	Ctsj
Ap2s1	Matrisome-associated	ECM Regulators	Ctsk
Apoa1	Matrisome-associated	ECM Regulators	Ctsl
Apoa2	Matrisome-associated	ECM Regulators	Ctsll3
Apoa4	Matrisome-associated	ECM Regulators	Ctsm
Apoc1	Matrisome-associated	ECM Regulators	Ctso
Apoc2	Matrisome-associated	ECM Regulators	Ctsq
Apoc3	Matrisome-associated	ECM Regulators	Ctsr
Apod	Matrisome-associated	ECM Regulators	Ctss
Apoe	Matrisome-associated	ECM Regulators	Ctsw
Apom	Matrisome-associated	ECM Regulators	Ctsz
Api5	Matrisome-associated	ECM Regulators	Egln1
Pycard	Matrisome-associated	ECM Regulators	Egln2
Aifm1	Matrisome-associated	ECM Regulators	Egln3
Acin1	Matrisome-associated	ECM Regulators	Elane
Aqp1	Matrisome-associated	ECM Regulators	F10
Aqp5	Matrisome-associated	ECM Regulators	F12
Alox12e	Matrisome-associated	ECM Regulators	F13a1
Arfip1	Matrisome-associated	ECM Regulators	F13b
Arg1	Matrisome-associated	ECM Regulators	F2
Rars	Matrisome-associated	ECM Regulators	F7
Asl	Matrisome-associated	ECM Regulators	F9
Ass1;Gm5424	Matrisome-associated	ECM Regulators	Fam20a
Armc1	Matrisome-associated	ECM Regulators	Fam20b
Arpin	Matrisome-associated	ECM Regulators	Fam20c
As3mt	Matrisome-associated	ECM Regulators	Gm10334
Arsa	Matrisome-associated	ECM Regulators	Gm13011
Arsb	Matrisome-associated	ECM Regulators	Gm4758
Nars	Matrisome-associated	ECM Regulators	Gm4787
Got1	Matrisome-associated	ECM Regulators	Gm5347
Got2	Matrisome-associated	ECM Regulators	Gm5409
Dars	Matrisome-associated	ECM Regulators	Gm5416
Aspa	Matrisome-associated	ECM Regulators	Gm5483
Dnpep	Matrisome-associated	ECM Regulators	Gm5771
Asph	Matrisome-associated	ECM Regulators	Habp2
Aspn	Matrisome-associated	ECM Regulators	Hpse
Pea15;Pea15a	Matrisome-associated	ECM Regulators	Hpse2
Atl3	Matrisome-associated	ECM Regulators	Hrg
Atp5f1	Matrisome-associated	ECM Regulators	Htra1
Atp5a1	Matrisome-associated	ECM Regulators	Htra3
Atp5b	Matrisome-associated	ECM Regulators	Htra4
Gm10250;Atp5h	Matrisome-associated	ECM Regulators	Hyal1
Atp5d	Matrisome-associated	ECM Regulators	Hyal2
Atp5i;Atp5k	Matrisome-associated	ECM Regulators	Hyal3
Atp5e	Matrisome-associated	ECM Regulators	Hyal4
Atp5j2	Matrisome-associated	ECM Regulators	Hyal5
Atp5l	Matrisome-associated	ECM Regulators	Hyal6
Atp5c1	Matrisome-associated	ECM Regulators	Itih1
Atp5o	Matrisome-associated	ECM Regulators	Itih2
Atp5j	Matrisome-associated	ECM Regulators	Itih3
Asna1	Matrisome-associated	ECM Regulators	Itih4
Atpif1	Matrisome-associated	ECM Regulators	Itih5
Atp6v1b1	Matrisome-associated	ECM Regulators	Kazald1
Acly	Matrisome-associated	ECM Regulators	Kng1
Carkd	Matrisome-associated	ECM Regulators	Kng2
Carkd	Matrisome-associated	ECM Regulators	Ky
Clpp	Matrisome-associated	ECM Regulators	Lepre1
Dhx9	Matrisome-associated	ECM Regulators	Leprel1
Ddx1	Matrisome-associated	ECM Regulators	Leprel2
Ddx19b;Ddx19a	Matrisome-associated	ECM Regulators	Lox
Ddx3x;D1Pas1	Matrisome-associated	ECM Regulators	Loxl1
Ddx3y	Matrisome-associated	ECM Regulators	Loxl2
Bag3	Matrisome-associated	ECM Regulators	Loxl3
Epb4.1l1;Epb41l1	Matrisome-associated	ECM Regulators	Loxl4
Epb41l2	Matrisome-associated	ECM Regulators	Masp1
Epb41l3	Matrisome-associated	ECM Regulators	Masp2
Banf1	Matrisome-associated	ECM Regulators	Mep1a
Bcam	Matrisome-associated	ECM Regulators	Mep1b
Hspg2	Matrisome-associated	ECM Regulators	Mmp10
Hspg2	Matrisome-associated	ECM Regulators	Mmp11
Bsg	Matrisome-associated	ECM Regulators	Mmp12
Bcap31	Matrisome-associated	ECM Regulators	Mmp13
Bcl2l13	Matrisome-associated	ECM Regulators	Mmp14
Ntrk2	Matrisome-associated	ECM Regulators	Mmp15
Sntb1	Matrisome-associated	ECM Regulators	Mmp16
Apoh	Matrisome-associated	ECM Regulators	Mmp17
B2m	Matrisome-associated	ECM Regulators	Mmp19
Sntb2	Matrisome-associated	ECM Regulators	Mmp1a
Actbl2	Matrisome-associated	ECM Regulators	Mmp1b
Actr1b	Matrisome-associated	ECM Regulators	Mmp2
Cryba1	Matrisome-associated	ECM Regulators	Mmp20
Crybb1	Matrisome-associated	ECM Regulators	Mmp21
Crybb2	Matrisome-associated	ECM Regulators	Mmp23
Crybb3	Matrisome-associated	ECM Regulators	Mmp24
Crygs	Matrisome-associated	ECM Regulators	Mmp25
Eno3	Matrisome-associated	ECM Regulators	Mmp27
Glb1	Matrisome-associated	ECM Regulators	Mmp28
Hbbt1	Matrisome-associated	ECM Regulators	Mmp3
Gusb	Matrisome-associated	ECM Regulators	Mmp7
Hexa	Matrisome-associated	ECM Regulators	Mmp8
Hexb	Matrisome-associated	ECM Regulators	Mmp9
Ephx2	Matrisome-associated	ECM Regulators	Mug2
Eprs	Matrisome-associated	ECM Regulators	Ngly1
Pnkp	Matrisome-associated	ECM Regulators	Ogfod1
Atic	Matrisome-associated	ECM Regulators	Ogfod2
Bgn	Matrisome-associated	ECM Regulators	P4ha1
Blvra	Matrisome-associated	ECM Regulators	P4ha2
Blmh	Matrisome-associated	ECM Regulators	P4ha3
Basp1	Matrisome-associated	ECM Regulators	P4htm
Bcat2	Matrisome-associated	ECM Regulators	Pamr1
Kctd12	Matrisome-associated	ECM Regulators	Pappa
Mthfd1	Matrisome-associated	ECM Regulators	Pappa2
C4bpa	Matrisome-associated	ECM Regulators	Pcsk5
Cdh1	Matrisome-associated	ECM Regulators	Pcsk6
Cdh11	Matrisome-associated	ECM Regulators	Plat
Cdh13	Matrisome-associated	ECM Regulators	Plau
Cdh2	Matrisome-associated	ECM Regulators	Plg
Chp1	Matrisome-associated	ECM Regulators	Plod1
Calca	Matrisome-associated	ECM Regulators	Plod2
Camk2d	Matrisome-associated	ECM Regulators	Plod3
Slc25a12	Matrisome-associated	ECM Regulators	Prss1
Slc25a24	Matrisome-associated	ECM Regulators	Prss12
Atp2b1;Atp2b4;Atp2b3;Atp2b2	Matrisome-associated	ECM Regulators	Prss2
Atp2a3	Matrisome-associated	ECM Regulators	Prss3
Cacybp	Matrisome-associated	ECM Regulators	Pzp
Cald1	Matrisome-associated	ECM Regulators	Serpina10
Calm1	Matrisome-associated	ECM Regulators	Serpina11
Calml3	Matrisome-associated	ECM Regulators	Serpina12
Canx	Matrisome-associated	ECM Regulators	Serpina1a
Capns1	Matrisome-associated	ECM Regulators	Serpina1b
Capn1	Matrisome-associated	ECM Regulators	Serpina1c
Capn2	Matrisome-associated	ECM Regulators	Serpina1d
Cast	Matrisome-associated	ECM Regulators	Serpina1e
Cast	Matrisome-associated	ECM Regulators	Serpina1f
Cnn1	Matrisome-associated	ECM Regulators	Serpina3a
Cnn2	Matrisome-associated	ECM Regulators	Serpina3b
Cnn3	Matrisome-associated	ECM Regulators	Serpina3c
Calr	Matrisome-associated	ECM Regulators	Serpina3f
Casq1	Matrisome-associated	ECM Regulators	Serpina3g
Calu	Matrisome-associated	ECM Regulators	Serpina3k
Calu	Matrisome-associated	ECM Regulators	Serpina3m
Prkar1a	Matrisome-associated	ECM Regulators	Serpina3n
Prkar2a	Matrisome-associated	ECM Regulators	Serpina5
Prkar2b	Matrisome-associated	ECM Regulators	Serpina6
Caprin1	Matrisome-associated	ECM Regulators	Serpina7
Chst5	Matrisome-associated	ECM Regulators	Serpina9
Ca2	Matrisome-associated	ECM Regulators	Serpinb10
Ca3	Matrisome-associated	ECM Regulators	Serpinb11
Cbr1	Matrisome-associated	ECM Regulators	Serpinb12
Cbr2	Matrisome-associated	ECM Regulators	Serpinb13
Cbr3	Matrisome-associated	ECM Regulators	Serpinb1a
Ces1c	Matrisome-associated	ECM Regulators	Serpinb1b
Ces1d	Matrisome-associated	ECM Regulators	Serpinb1c
Ces1b	Matrisome-associated	ECM Regulators	Serpinb2
Ces2g	Matrisome-associated	ECM Regulators	Serpinb3a
Cpd	Matrisome-associated	ECM Regulators	Serpinb3b
Cpn1	Matrisome-associated	ECM Regulators	Serpinb3c
Cpn2	Matrisome-associated	ECM Regulators	Serpinb3d
Cpq	Matrisome-associated	ECM Regulators	Serpinb5
Ctsa	Matrisome-associated	ECM Regulators	Serpinb6a
Ceacam1	Matrisome-associated	ECM Regulators	Serpinb6b
Cpt2	Matrisome-associated	ECM Regulators	Serpinb6c
Cilp2	Matrisome-associated	ECM Regulators	Serpinb6d
Crtap	Matrisome-associated	ECM Regulators	Serpinb7
Csnk2a1	Matrisome-associated	ECM Regulators	Serpinb8
Csnk2b	Matrisome-associated	ECM Regulators	Serpinb9
Cat	Matrisome-associated	ECM Regulators	Serpinb9b
Comt	Matrisome-associated	ECM Regulators	Serpinb9c
Ctnna1	Matrisome-associated	ECM Regulators	Serpinb9d
Ctnna2	Matrisome-associated	ECM Regulators	Serpinb9e
Ctnnb1	Matrisome-associated	ECM Regulators	Serpinb9f
Ctnnd1	Matrisome-associated	ECM Regulators	Serpinb9g
Camp	Matrisome-associated	ECM Regulators	Serpinc1
Ctsb	Matrisome-associated	ECM Regulators	Serpind1
Ctsd	Matrisome-associated	ECM Regulators	Serpine1
Ctsg	Matrisome-associated	ECM Regulators	Serpine2
Ctsl	Matrisome-associated	ECM Regulators	Serpine3
Ctss	Matrisome-associated	ECM Regulators	Serpinf1
Ctsz	Matrisome-associated	ECM Regulators	Serpinf2
M6pr	Matrisome-associated	ECM Regulators	Serping1
Igf2r	Matrisome-associated	ECM Regulators	Serpinh1
Cav1	Matrisome-associated	ECM Regulators	Serpini1
Cnrip1	Matrisome-associated	ECM Regulators	Serpini2
Cd109	Matrisome-associated	ECM Regulators	Slpi
Alcam	Matrisome-associated	ECM Regulators	Spam1
Cd177	Matrisome-associated	ECM Regulators	Spinkl
Cd2ap	Matrisome-associated	ECM Regulators	St14
Cd44	Matrisome-associated	ECM Regulators	Stfa1
Cd5l	Matrisome-associated	ECM Regulators	Stfa2
Cd59a	Matrisome-associated	ECM Regulators	Stfa2l1
Cd63	Matrisome-associated	ECM Regulators	Stfa3
Cd81	Matrisome-associated	ECM Regulators	Sulf1
Cd82	Matrisome-associated	ECM Regulators	Sulf2
Cd9	Matrisome-associated	ECM Regulators	Tgm1
Cd97	Matrisome-associated	ECM Regulators	Tgm2
Cd99	Matrisome-associated	ECM Regulators	Tgm3
Cisd1	Matrisome-associated	ECM Regulators	Tgm4
Cadm1	Matrisome-associated	ECM Regulators	Tgm5
Cadm3	Matrisome-associated	ECM Regulators	Tgm6
Ccar2	Matrisome-associated	ECM Regulators	Tgm7
Cdc42	Matrisome-associated	ECM Regulators	Timp1
Ccar1	Matrisome-associated	ECM Regulators	Timp2
Mcam	Matrisome-associated	ECM Regulators	Timp3
Cnbp	Matrisome-associated	ECM Regulators	Timp4
Crabp1	Matrisome-associated	ECM Regulators	Tll1
Crabp2	Matrisome-associated	ECM Regulators	Tll2
Zw10	Matrisome-associated	ECM Regulators	Tmprss15
Cep250	Matrisome-associated	ECM Regulators	Tpbpa
Cp	Matrisome-associated	ECM Regulators	Tpbpb
Chmp4b	Matrisome-associated	ECM Regulators	Try10
Chmp5	Matrisome-associated	ECM Regulators	Try4
Chi3l1	Matrisome-associated	ECM Regulators	Try5
Chil3	Matrisome-associated	ECM Regulators	U06147
Clic1	Matrisome-associated	Secreted Factors	Amh
Clic4	Matrisome-associated	Secreted Factors	Angpt1
Slc44a2	Matrisome-associated	Secreted Factors	Angpt2
Pcyt1a	Matrisome-associated	Secreted Factors	Angpt4
Cbx1	Matrisome-associated	Secreted Factors	Angptl1
Cbx3	Matrisome-associated	Secreted Factors	Angptl2
Cbx5	Matrisome-associated	Secreted Factors	Angptl3
Cma1	Matrisome-associated	Secreted Factors	Angptl4
Clybl	Matrisome-associated	Secreted Factors	Angptl6
Cs	Matrisome-associated	Secreted Factors	Angptl7
Cltc	Matrisome-associated	Secreted Factors	Areg
Clint1	Matrisome-associated	Secreted Factors	Artn
Clta	Matrisome-associated	Secreted Factors	Bdnf
Cltb	Matrisome-associated	Secreted Factors	Bmp10
Nudt21	Matrisome-associated	Secreted Factors	Bmp15
Cpsf6	Matrisome-associated	Secreted Factors	Bmp2
Cstf2;Cstf2t	Matrisome-associated	Secreted Factors	Bmp3
Clu	Matrisome-associated	Secreted Factors	Bmp4
Cotl1	Matrisome-associated	Secreted Factors	Bmp5
F13a1	Matrisome-associated	Secreted Factors	Bmp6
F13b	Matrisome-associated	Secreted Factors	Bmp7
Copb1	Matrisome-associated	Secreted Factors	Bmp8a
Copb2	Matrisome-associated	Secreted Factors	Bmp8b
Arcn1	Matrisome-associated	Secreted Factors	Brinp2
Cope	Matrisome-associated	Secreted Factors	Brinp3
Copg1	Matrisome-associated	Secreted Factors	Btc
Copg2	Matrisome-associated	Secreted Factors	Cbln1
Copz1	Matrisome-associated	Secreted Factors	Cbln2
Cfl1	Matrisome-associated	Secreted Factors	Cbln3
Cfl2	Matrisome-associated	Secreted Factors	Cbln4
Ccdc22	Matrisome-associated	Secreted Factors	Ccbe1
Ccdc47	Matrisome-associated	Secreted Factors	Ccl1
Ccdc90b	Matrisome-associated	Secreted Factors	Ccl11
Zbed5;Chchd2	Matrisome-associated	Secreted Factors	Ccl12
Csde1	Matrisome-associated	Secreted Factors	Ccl17
Cirbp	Matrisome-associated	Secreted Factors	Ccl19
Col1a1	Matrisome-associated	Secreted Factors	Ccl2
Col3a1	Matrisome-associated	Secreted Factors	Ccl20
Col4a1	Matrisome-associated	Secreted Factors	Ccl21a
Col5a1	Matrisome-associated	Secreted Factors	Ccl21b
Col6a1	Matrisome-associated	Secreted Factors	Ccl21c
Col7a1	Matrisome-associated	Secreted Factors	Ccl22
Col11a1	Matrisome-associated	Secreted Factors	Ccl24
Col12a1	Matrisome-associated	Secreted Factors	Ccl25
Col14a1	Matrisome-associated	Secreted Factors	Ccl26
Col15a1	Matrisome-associated	Secreted Factors	Ccl27a
Col17a1	Matrisome-associated	Secreted Factors	Ccl28
Col18a1	Matrisome-associated	Secreted Factors	Ccl3
Col24a1	Matrisome-associated	Secreted Factors	Ccl4
Col1a2	Matrisome-associated	Secreted Factors	Ccl5
Col4a2	Matrisome-associated	Secreted Factors	Ccl6
Col5a2	Matrisome-associated	Secreted Factors	Ccl7
Col6a2	Matrisome-associated	Secreted Factors	Ccl8
Col4a3	Matrisome-associated	Secreted Factors	Ccl9
Col4a4	Matrisome-associated	Secreted Factors	Cfc1
Col6a5	Matrisome-associated	Secreted Factors	Chrd
Col6a6	Matrisome-associated	Secreted Factors	Chrdl1
Cthrc1	Matrisome-associated	Secreted Factors	Chrdl2
Col5a3	Matrisome-associated	Secreted Factors	Clcf1
Colec12	Matrisome-associated	Secreted Factors	Cntf
Commd3	Matrisome-associated	Secreted Factors	Crhbp
Commd6	Matrisome-associated	Secreted Factors	Crlf1
Commd8	Matrisome-associated	Secreted Factors	Crlf3
Commd9	Matrisome-associated	Secreted Factors	Crnn
C1qb	Matrisome-associated	Secreted Factors	Csf1
C1ra;C1rl;C1rb	Matrisome-associated	Secreted Factors	Csf2
C1s1;C1sa	Matrisome-associated	Secreted Factors	Csf3
C3	Matrisome-associated	Secreted Factors	Ctf1
C4b	Matrisome-associated	Secreted Factors	Ctf2
C5	Matrisome-associated	Secreted Factors	Cx3cl1
C1qbp	Matrisome-associated	Secreted Factors	Cxcl1
C8a	Matrisome-associated	Secreted Factors	Cxcl10
C8b	Matrisome-associated	Secreted Factors	Cxcl11
C8g	Matrisome-associated	Secreted Factors	Cxcl12
C9	Matrisome-associated	Secreted Factors	Cxcl13
Cr1l	Matrisome-associated	Secreted Factors	Cxcl14
Cfb;Gm20547	Matrisome-associated	Secreted Factors	Cxcl15
Cfd	Matrisome-associated	Secreted Factors	Cxcl2
Cfh	Matrisome-associated	Secreted Factors	Cxcl3
Cfhr1	Matrisome-associated	Secreted Factors	Cxcl5
Cfi	Matrisome-associated	Secreted Factors	Cxcl9
Gps1	Matrisome-associated	Secreted Factors	Dhh
Cops2	Matrisome-associated	Secreted Factors	Ebi3
Cops4	Matrisome-associated	Secreted Factors	Eda
Cops6	Matrisome-associated	Secreted Factors	Egf
Cops7a	Matrisome-associated	Secreted Factors	Egfl6
Cops8	Matrisome-associated	Secreted Factors	Egfl7
Cpne1	Matrisome-associated	Secreted Factors	Egfl8
Cpne3	Matrisome-associated	Secreted Factors	Epgn
Cpne5;Cpne4;Cpne6;Cpne2;Cpne9;Cpne8	Matrisome-associated	Secreted Factors	Epo
Cpne7	Matrisome-associated	Secreted Factors	Ereg
Cutc	Matrisome-associated	Secreted Factors	Fam132a
Atox1	Matrisome-associated	Secreted Factors	Fam132b
H2afy	Matrisome-associated	Secreted Factors	Fasl
H2afy2	Matrisome-associated	Secreted Factors	Fgf1
Coro1a	Matrisome-associated	Secreted Factors	Fgf10
Coro1b	Matrisome-associated	Secreted Factors	Fgf11
Coro1c	Matrisome-associated	Secreted Factors	Fgf12
Coro7	Matrisome-associated	Secreted Factors	Fgf13
Serpina6	Matrisome-associated	Secreted Factors	Fgf14
Abracl	Matrisome-associated	Secreted Factors	Fgf15
Cmc1	Matrisome-associated	Secreted Factors	Fgf16
Cxadr	Matrisome-associated	Secreted Factors	Fgf17
Ckb	Matrisome-associated	Secreted Factors	Fgf18
Ckm	Matrisome-associated	Secreted Factors	Fgf2
Ckmt2	Matrisome-associated	Secreted Factors	Fgf20
Ckmt1	Matrisome-associated	Secreted Factors	Fgf21
Crkl	Matrisome-associated	Secreted Factors	Fgf22
Ctbp1	Matrisome-associated	Secreted Factors	Fgf23
Mgl2;Clec10a	Matrisome-associated	Secreted Factors	Fgf3
Clec11a	Matrisome-associated	Secreted Factors	Fgf4
Mrc2	Matrisome-associated	Secreted Factors	Fgf5
Cand1	Matrisome-associated	Secreted Factors	Fgf6
Cdk5;Cdk1;Cdk4;Cdk15;Cdk14;Cdk9;Cdk2;Cdk3;Cdk6;Cdk17;Cdk18;Cdk16;Cdk12;Cdk13	Matrisome-associated	Secreted Factors	Fgf7
Cstb	Matrisome-associated	Secreted Factors	Fgf8
Cst3	Matrisome-associated	Secreted Factors	Fgf9
Csrp1	Matrisome-associated	Secreted Factors	Fgfbp1
Csad	Matrisome-associated	Secreted Factors	Fgfbp3
Crip1	Matrisome-associated	Secreted Factors	Figf
Crip2	Matrisome-associated	Secreted Factors	Flg
Creld2	Matrisome-associated	Secreted Factors	Flg2
Cyb5a	Matrisome-associated	Secreted Factors	Flt3l
Cyb5b	Matrisome-associated	Secreted Factors	Frzb
Uqcrc1	Matrisome-associated	Secreted Factors	Fst
Uqcrc2	Matrisome-associated	Secreted Factors	Fstl1
Uqcrh	Matrisome-associated	Secreted Factors	Fstl3
Uqcrh	Matrisome-associated	Secreted Factors	Gdf1
Uqcrb	Matrisome-associated	Secreted Factors	Gdf10
Uqcr10	Matrisome-associated	Secreted Factors	Gdf11
Uqcrfs1	Matrisome-associated	Secreted Factors	Gdf15
Mtco2	Matrisome-associated	Secreted Factors	Gdf2
Cox4i1	Matrisome-associated	Secreted Factors	Gdf3
Cox5a	Matrisome-associated	Secreted Factors	Gdf5
Cox5b	Matrisome-associated	Secreted Factors	Gdf6
Cox6a1	Matrisome-associated	Secreted Factors	Gdf7
Cox6b1	Matrisome-associated	Secreted Factors	Gdf9
Cox6c	Matrisome-associated	Secreted Factors	Gdnf
Cox7a2	Matrisome-associated	Secreted Factors	Gh
Cox7c	Matrisome-associated	Secreted Factors	Gm13271
Ndufa4	Matrisome-associated	Secreted Factors	Gm13272
Cycs	Matrisome-associated	Secreted Factors	Gm13275
Cyc1	Matrisome-associated	Secreted Factors	Gm13276
Cyp2c29;Cyp2c39	Matrisome-associated	Secreted Factors	Gm13277
Cyp2f2	Matrisome-associated	Secreted Factors	Gm13278
Cygb	Matrisome-associated	Secreted Factors	Gm13279
Aco1	Matrisome-associated	Secreted Factors	Gm13283
Dync1h1	Matrisome-associated	Secreted Factors	Gm13285
Dync1i2	Matrisome-associated	Secreted Factors	Gm13287
Dync1li1	Matrisome-associated	Secreted Factors	Gm13288
Dync1li2	Matrisome-associated	Secreted Factors	Gm13289
Ckap4	Matrisome-associated	Secreted Factors	Gm13290
Lap3	Matrisome-associated	Secreted Factors	Gm13306
Acot7	Matrisome-associated	Secreted Factors	Gm5849
Cndp2	Matrisome-associated	Secreted Factors	Hbegf
Phgdh	Matrisome-associated	Secreted Factors	Hcfc1
Dazap1	Matrisome-associated	Secreted Factors	Hcfc2
Bdh1	Matrisome-associated	Secreted Factors	Hgf
Zdbf2	Matrisome-associated	Secreted Factors	Hgfac
Appl1	Matrisome-associated	Secreted Factors	Hhip
Ddt	Matrisome-associated	Secreted Factors	Hrnr
Ddrgk1	Matrisome-associated	Secreted Factors	Ifna1
Dap	Matrisome-associated	Secreted Factors	Ifna11
Dcn	Matrisome-associated	Secreted Factors	Ifna12
Dhrs1	Matrisome-associated	Secreted Factors	Ifna13
Dhrs4	Matrisome-associated	Secreted Factors	Ifna14
Ech1	Matrisome-associated	Secreted Factors	Ifna15
Aldh4a1	Matrisome-associated	Secreted Factors	Ifna16
Alad	Matrisome-associated	Secreted Factors	Ifna2
Sgcd	Matrisome-associated	Secreted Factors	Ifna4
Dguok	Matrisome-associated	Secreted Factors	Ifna5
Samhd1	Matrisome-associated	Secreted Factors	Ifna6
Dnase1	Matrisome-associated	Secreted Factors	Ifna7
Dpt	Matrisome-associated	Secreted Factors	Ifna9
Des	Matrisome-associated	Secreted Factors	Ifnab
Dsc2	Matrisome-associated	Secreted Factors	Ifnb1
Dsc3	Matrisome-associated	Secreted Factors	Ifne
Dsg1a	Matrisome-associated	Secreted Factors	Ifng
Dsg1b	Matrisome-associated	Secreted Factors	Ifnk
Dsg3	Matrisome-associated	Secreted Factors	Ifnz
Dsp	Matrisome-associated	Secreted Factors	Igf1
Dstn	Matrisome-associated	Secreted Factors	Igf2
Dkk3	Matrisome-associated	Secreted Factors	Ihh
Dld	Matrisome-associated	Secreted Factors	Il10
Dlat	Matrisome-associated	Secreted Factors	Il11
Dlst	Matrisome-associated	Secreted Factors	Il12a
Qdpr	Matrisome-associated	Secreted Factors	Il12b
Crmp1	Matrisome-associated	Secreted Factors	Il13
Dpysl2	Matrisome-associated	Secreted Factors	Il15
Dpysl3	Matrisome-associated	Secreted Factors	Il16
Fmo1	Matrisome-associated	Secreted Factors	Il17a
Dpep1	Matrisome-associated	Secreted Factors	Il17b
Ctsc	Matrisome-associated	Secreted Factors	Il17c
Dpp7	Matrisome-associated	Secreted Factors	Il17d
Dpp3	Matrisome-associated	Secreted Factors	Il17f
Dpp4	Matrisome-associated	Secreted Factors	Il18
Dab2	Matrisome-associated	Secreted Factors	Il19
Dlg1	Matrisome-associated	Secreted Factors	Il1a
Ddb1	Matrisome-associated	Secreted Factors	Il1b
Polr2i	Matrisome-associated	Secreted Factors	Il1f10
Polr2h	Matrisome-associated	Secreted Factors	Il1f5
Dnaja1	Matrisome-associated	Secreted Factors	Il1f6
Dnaja2	Matrisome-associated	Secreted Factors	Il1f8
Dnajb11	Matrisome-associated	Secreted Factors	Il1f9
Dnajb6;Dnajb7	Matrisome-associated	Secreted Factors	Il1rn
Dnajc3	Matrisome-associated	Secreted Factors	Il2
Dnajc5	Matrisome-associated	Secreted Factors	Il20
Dnajc8	Matrisome-associated	Secreted Factors	Il22
Ddost	Matrisome-associated	Secreted Factors	Il23a
Rpn1	Matrisome-associated	Secreted Factors	Il24
Rpn2	Matrisome-associated	Secreted Factors	Il25
Dad1	Matrisome-associated	Secreted Factors	Il3
Drap1	Matrisome-associated	Secreted Factors	Il34
Dbnl	Matrisome-associated	Secreted Factors	Il4
Map2k1	Matrisome-associated	Secreted Factors	Il5
Dusp3	Matrisome-associated	Secreted Factors	Il6
Dctn1	Matrisome-associated	Secreted Factors	Il7
Dctn2	Matrisome-associated	Secreted Factors	Il9
Dctn3	Matrisome-associated	Secreted Factors	Inha
Dctn6	Matrisome-associated	Secreted Factors	Inhba
Dnm1	Matrisome-associated	Secreted Factors	Inhbb
Dnm1l	Matrisome-associated	Secreted Factors	Inhbc
Dnm2	Matrisome-associated	Secreted Factors	Inhbe
Opa1	Matrisome-associated	Secreted Factors	Ins1
Dynll1;BC048507	Matrisome-associated	Secreted Factors	Ins2
Dynll2	Matrisome-associated	Secreted Factors	Insl3
Dynlrb1	Matrisome-associated	Secreted Factors	Insl5
Dynlt1	Matrisome-associated	Secreted Factors	Insl6
Dst	Matrisome-associated	Secreted Factors	Ism1
Dag1	Matrisome-associated	Secreted Factors	Ism2
Dzip3	Matrisome-associated	Secreted Factors	Kitl
Rbx1	Matrisome-associated	Secreted Factors	Lefty1
Ufl1	Matrisome-associated	Secreted Factors	Lefty2
Eea1	Matrisome-associated	Secreted Factors	Lep
Eml2	Matrisome-associated	Secreted Factors	Lif
Entpd1	Matrisome-associated	Secreted Factors	Lta
Entpd2	Matrisome-associated	Secreted Factors	Ltb
Enpp3	Matrisome-associated	Secreted Factors	Mdk
Efhd2	Matrisome-associated	Secreted Factors	Megf10
Efemp1	Matrisome-associated	Secreted Factors	Megf11
Efemp2	Matrisome-associated	Secreted Factors	Megf6
Ehd1	Matrisome-associated	Secreted Factors	Megf8
Ehd2	Matrisome-associated	Secreted Factors	Megf9
Ehd3	Matrisome-associated	Secreted Factors	Mst1
Ehd4	Matrisome-associated	Secreted Factors	Mstn
Elavl1	Matrisome-associated	Secreted Factors	Ngf
Slc4a4	Matrisome-associated	Secreted Factors	Nodal
Etfa	Matrisome-associated	Secreted Factors	Nrg1
Etfb	Matrisome-associated	Secreted Factors	Nrg2
Etfdh	Matrisome-associated	Secreted Factors	Nrg3
Eef1a1	Matrisome-associated	Secreted Factors	Nrg4
Eef1b	Matrisome-associated	Secreted Factors	Nrtn
Eef1d	Matrisome-associated	Secreted Factors	Ntf3
Eef1d	Matrisome-associated	Secreted Factors	Ntf5
Eef1g	Matrisome-associated	Secreted Factors	Osm
Eef2	Matrisome-associated	Secreted Factors	Pdgfa
Tufm	Matrisome-associated	Secreted Factors	Pdgfb
Emd	Matrisome-associated	Secreted Factors	Pdgfc
Emilin1	Matrisome-associated	Secreted Factors	Pdgfd
Eng	Matrisome-associated	Secreted Factors	Pf4
Endod1	Matrisome-associated	Secreted Factors	Pgf
Sh3gl1	Matrisome-associated	Secreted Factors	Pik3ip1
Sh3glb1	Matrisome-associated	Secreted Factors	Ppbp
Sh3glb2	Matrisome-associated	Secreted Factors	Prl
Erap1	Matrisome-associated	Secreted Factors	Prl2a1
Erp29	Matrisome-associated	Secreted Factors	Prl2b1
Erp44	Matrisome-associated	Secreted Factors	Prl2c1
Ergic1	Matrisome-associated	Secreted Factors	Prl2c2
Hsp90b1	Matrisome-associated	Secreted Factors	Prl2c3
Erh	Matrisome-associated	Secreted Factors	Prl2c4
Eci1	Matrisome-associated	Secreted Factors	Prl2c5
Eci2	Matrisome-associated	Secreted Factors	Prl3a1
Echdc2	Matrisome-associated	Secreted Factors	Prl3b1
Echs1	Matrisome-associated	Secreted Factors	Prl3c1
Evpl	Matrisome-associated	Secreted Factors	Prl3d1
Eps8l1	Matrisome-associated	Secreted Factors	Prl3d2
Eps15	Matrisome-associated	Secreted Factors	Prl3d3
Npc2	Matrisome-associated	Secreted Factors	Prl4a1
Man2b2	Matrisome-associated	Secreted Factors	Prl5a1
Eppk1	Matrisome-associated	Secreted Factors	Prl6a1
Esrp1	Matrisome-associated	Secreted Factors	Prl7a1
Ephx1	Matrisome-associated	Secreted Factors	Prl7a2
Sgce	Matrisome-associated	Secreted Factors	Prl7b1
Epn3	Matrisome-associated	Secreted Factors	Prl7c1
Emc10	Matrisome-associated	Secreted Factors	Prl7d1
Erc2;Erc1	Matrisome-associated	Secreted Factors	Prl8a1
Erlin1	Matrisome-associated	Secreted Factors	Prl8a2
Erlin2	Matrisome-associated	Secreted Factors	Prl8a6
Stom	Matrisome-associated	Secreted Factors	Prl8a8
D10Jhu81e	Matrisome-associated	Secreted Factors	Prl8a9
N/A	Matrisome-associated	Secreted Factors	Pspn
Hsd17b11	Matrisome-associated	Secreted Factors	Ptn
Hsd17b8;H2-Ke6	Matrisome-associated	Secreted Factors	Rptn
Eif4a1	Matrisome-associated	Secreted Factors	S100a1
Eif4a2	Matrisome-associated	Secreted Factors	S100a10
Eif4a3;Gm8994	Matrisome-associated	Secreted Factors	S100a11
Gspt1	Matrisome-associated	Secreted Factors	S100a13
Eif1	Matrisome-associated	Secreted Factors	S100a14
Eif2s1	Matrisome-associated	Secreted Factors	S100a16
Eif2s3x;Eif2s3y	Matrisome-associated	Secreted Factors	S100a2
Eif3a	Matrisome-associated	Secreted Factors	S100a3
Eif3b	Matrisome-associated	Secreted Factors	S100a4
Eif3c	Matrisome-associated	Secreted Factors	S100a5
Eif3d	Matrisome-associated	Secreted Factors	S100a6
Eif3f	Matrisome-associated	Secreted Factors	S100a7a
Eif3g	Matrisome-associated	Secreted Factors	S100a8
Eif3h	Matrisome-associated	Secreted Factors	S100a9
Eif3i	Matrisome-associated	Secreted Factors	S100b
Eif3j1;Eif3j2	Matrisome-associated	Secreted Factors	S100g
Eif3k	Matrisome-associated	Secreted Factors	S100z
Eif3m	Matrisome-associated	Secreted Factors	Scube1
Eif4g1	Matrisome-associated	Secreted Factors	Scube2
Eif4b	Matrisome-associated	Secreted Factors	Scube3
Eif4e	Matrisome-associated	Secreted Factors	Sfrp1
Eif4h	Matrisome-associated	Secreted Factors	Sfrp2
Eif5	Matrisome-associated	Secreted Factors	Sfrp4
Eif5a	Matrisome-associated	Secreted Factors	Sfrp5
Eif6	Matrisome-associated	Secreted Factors	Shh
Esp15	Matrisome-associated	Secreted Factors	Tchh
Esp18	Matrisome-associated	Secreted Factors	Tchhl1
Xpo1	Matrisome-associated	Secreted Factors	Tdgf1
Cse1l	Matrisome-associated	Secreted Factors	Tgfa
Esyt1	Matrisome-associated	Secreted Factors	Tgfb1
Ecm1	Matrisome-associated	Secreted Factors	Tgfb2
Ecm2	Matrisome-associated	Secreted Factors	Tgfb3
Sod3	Matrisome-associated	Secreted Factors	Thpo
Ezr	Matrisome-associated	Secreted Factors	Tnf
Ssrp1	Matrisome-associated	Secreted Factors	Tnfsf10
Capza1	Matrisome-associated	Secreted Factors	Tnfsf11
Capza2	Matrisome-associated	Secreted Factors	Tnfsf12
Capzb	Matrisome-associated	Secreted Factors	Tnfsf12tnfsf13
Fubp1	Matrisome-associated	Secreted Factors	Tnfsf13
Khsrp	Matrisome-associated	Secreted Factors	Tnfsf13b
Fdps	Matrisome-associated	Secreted Factors	Tnfsf14
Fadd	Matrisome-associated	Secreted Factors	Tnfsf15
Faf2	Matrisome-associated	Secreted Factors	Tnfsf18
Fscn1	Matrisome-associated	Secreted Factors	Tnfsf4
Fasn	Matrisome-associated	Secreted Factors	Tnfsf8
Fabp4	Matrisome-associated	Secreted Factors	Tnfsf9
Fabp5	Matrisome-associated	Secreted Factors	Tpo
Fabp3	Matrisome-associated	Secreted Factors	Vegfa
Fermt2	Matrisome-associated	Secreted Factors	Vegfb
Fth1	Matrisome-associated	Secreted Factors	Vegfc
Ftl1;Ftl2	Matrisome-associated	Secreted Factors	Vwc2
Fetub	Matrisome-associated	Secreted Factors	Vwc2l
Fbn1	Matrisome-associated	Secreted Factors	Wfikkn1
Fga	Matrisome-associated	Secreted Factors	Wfikkn2
Fgb	Matrisome-associated	Secreted Factors	Wif1
Fgg	Matrisome-associated	Secreted Factors	Wnt1
Fgl2	Matrisome-associated	Secreted Factors	Wnt10a
Fmod	Matrisome-associated	Secreted Factors	Wnt10b
Fn1	Matrisome-associated	Secreted Factors	Wnt11
Fn1	Matrisome-associated	Secreted Factors	Wnt16
Fbln1	Matrisome-associated	Secreted Factors	Wnt2
Fbln1	Matrisome-associated	Secreted Factors	Wnt2b
Fbln2	Matrisome-associated	Secreted Factors	Wnt3
Fbln5	Matrisome-associated	Secreted Factors	Wnt3a
Flna	Matrisome-associated	Secreted Factors	Wnt4
Flnb	Matrisome-associated	Secreted Factors	Wnt5a
Flnc	Matrisome-associated	Secreted Factors	Wnt5b
Fibin	Matrisome-associated	Secreted Factors	Wnt6
Blvrb	Matrisome-associated	Secreted Factors	Wnt7a
Flot1	Matrisome-associated	Secreted Factors	Wnt7b
Flot2	Matrisome-associated	Secreted Factors	Wnt8a
Folr1	Matrisome-associated	Secreted Factors	Wnt8b
Fstl1	Matrisome-associated	Secreted Factors	Wnt9a
Fhl3	Matrisome-associated	Secreted Factors	Wnt9b
Aldoa;Aldoart1	Matrisome-associated	Secreted Factors	Xcl1
Aldoc
Fuom
Fh
Fah
Fahd2
Fgd5
Galk1
Lgals7
Lgals3
Lgals9
Lgals1
Lgals3bp
Lgals3bp
Lgals7
Add3
Crygb
Crygc
Crygf;Cryge;Crygd
Eno2
Ggt5
Ggt1
Napg
Gm2a
Gja1
Pofut1
Gsn
Gsn
Uso1
Gmfb
Gmfg
Gnpda1
Gnpda2;Gnpda1
G6pdx
Gpi
Prkcsh
Glud1
Erich5
Gls
Glul
Qpct
Glrx
Glrx3
Glrx5
Gpx1
Gpx3
Gpx7
Gpx4
Gsr
Gsta1;Gsta2
Gsta3
Gsta4
Gstm1
Gstm2
Gstm5
Gsto1
Gstp1;Gstp2
Gstt1
Gstt3
Gss
Gapdh;Gm7293
Gyk;Gk
Gpd1l
Gpd2
Gatm
Gars
Pygb
Pygm
Gyg1;Gyg
Gpha2
Glod4
Grhpr
Gpc1
Gpc4
Gpc6
Gmps
Glg1
Golim4
Golph3
Gorasp2
Grn
Grb2
Grpel1
Ak3
Hras
Gimap4
Kras;Hras
Nras
Ran;1700009N14Rik;Rasl2-9
Sar1a
Sar1b
Gda
Gnai2
Gng10;Gm20503
Gng12
Gng2
Gng5
Gnb1
Gnb2
Gnai3
Gnao1
Gnaq
Gnas
Gna11
Gna13
Gna14
Gnb2l1
Gnb4
Hddc3
Guk1
Nhp2
H2-D1
H2-K1
H2-L
H2-Q10
H2-Aa
H2-Ab1
Hdhd2
Hp
Hspa13
Hspa1a
Hspa1b
Hspa4
Hspa8
Hsbp1
Hsph1
Trap1
Hspb1
Hsp90aa1
Hsp90ab1
Hspa2
Hn1
Hcls1
Cd34
Cd34
Hmox2
Hebp1
Hba
Hbb-b1
Hbb-b2
Hbb-y
Hbz
Hpx
Sgsh
Hdgf
Hdgfrp3
Hp1bp3
Hnrnpab
Hnrnpa0
Hnrnpa1
Hnrnpa3
Hnrnpa3
Hnrnpd
Hnrnpdl
Hnrnpf
Hnrnph1
Hnrnph2
Hnrnpk
Hnrnpl
Hnrnpll
Hnrnpm
Syncrip
Hnrnpr
Hnrnpu
Hnrnpul1
Hnrnpul2
Hnrnpa2b1
Hnrnpa2b1
Hnrnpc
Hk1
Hmgb1
Hmgb2
Hint1
Hint2
Hrg
Gm10093;Hdac1;Hdac2
H1f0
Hist1h1a
Hist1h1c
Hist1h1d
Hist1h1e
Hist1h1b
Hist1h2ah;H2afj;Hist1h2ak;Hist1h2af;Hist3h2a;Hist1h2ab;Hist1h2aa
Hist2h2ab
H2afv;H2afz
Hist1h2al;Hist2h2ac;Hist2h2aa1
Hist1h2bc;Hist2h2bb;Hist1h2bh;Hist1h2bm;Hist1h2ba
Hist1h2bp;Hist1h2bb;Hist1h2bf;Hist1h2br;Hist1h2bk;Hist3h2ba;Hist3h2bb
Hist1h3a;H3f3a
Hist1h3b
H3f3a;H3f3c
Hist1h4a
Rbbp4
Rbbp7
Setd7
Hcfc1
St13
Cdc37
Hypk
Hapln3
Hadh
Hmgcl
Hsdl2
Hprt1
Hyou1
Igha
Ighg1
Ighg1
Ighg;Igh-1a
Igh-3
Ighg3
N/A
Ighv5-12;Ighv5-15
N/A
N/A
Ighv1-42;Ighv1-31
Ighv5-17
N/A
Ighv5-9-1;Ighv5-6
Ighv6-3
Igkc
Igk-V19-17
N/A
Igkv3-2
Igkv3-7
N/A
N/A
N/A
N/A
Igkv6-29
Gm5571
Igkv4-86
Iglv1;Iglv2
Iglc2;Iglc3
Ighm
Fcgrt
Igj
Islr
Igsf8
Kpna6;Kpna1
Kpna4;Kpna3
Kpna1
Kpnb1
Ipo5
Cpxm2
Pnliprp1
Ptk7
Inmt
Ica;1300017J02Rik
Ikbip
Ikbip
Ppa1
Ppa2
Itpa
Impdh2
Impa1
Isyna1
Insrr
Igfbp2
Igfbp7
Igfals
Itm2b
Itga1
Itga3
Itga5
Itga6
Itgam
Itgav
Itgb2
Itgb4
Itgb5
Itgb1
Itgbl1
Ilkap
Ilk
Itih4
Itih1
Itih2
Itih3
Icam1
Ifi202
Ifi35
Ifitm2
Ifitm3
Ilf2
Il1rn
Il6st
Kcnj13
Iscu
Acad8
Isoc1
Isoc2a
Idh3a
Idh3g
Idh3b
Idh1
Idh2
Iars2
Idi1
Ivd
Jakmip1
Jup
F11r
Kdelc2
Krt32
Krt10
Krt12
Krt13
Krt14
Krt15
Krt16
Krt17
Krt18
Krt19
Krt1
Krt77
Krt76
Krt4
Krt5
Krt6a
Krt6b
Krt7
Krt73
Krt74
Krt8
Krt80
Krt222
Kera
Fn3krp
Khdrbs1
Klc1
Kif5b
Kng1
Kng1
Kank2
Gm1553
Mfge8
Ltf
Glo1
Cryl1
Tmpo
Tmpo
Lmnb1
Lmnb2
Lama2
Lama3
Lama4
Lama5
Lamb1
Lamb2
Lamb3
Lamc1
Lamc2
Bag6
Ltbp1
Ltbp4
Lxn
Mesdc2
Dct
Lgmn
Letm1
Lztfl1
Lrg1
Lrpprc
Lrrc1
Lrrc17
Lrrc59
Lifr
Lect1
Serpinb1a
Cd47
Lta4h
Lims1
Lasp1
Lima1
Ldb3
Nebl
Lsamp
Gm5097
Dbt
Lpp
Ldhb
Ldha
Lonp1
Acadl
Acp1
Lrrn4cl
Lum
Ssb
Lypd3
Ly6c1;Ly6c2
Lsp1
Kars
Gaa
Man2b1
Scarb2
Lamp1
Lamp2
Lyz2;Lyz1
Loxl1
Loxl2
Loxl3
Dcps
Mrc1
Mif
Capg
Mdp1
Mpp6
Mvp
Mdh1
Mdh2
Mcts1;Mcts2
Mamdc2
Epdr1
Masp1
Masp2
Gmppb
Mbl1
Mbl2
Cpa3
Mcpt4
Mcemp1
Matn4
Matr3
Mmp9
Mxra7
Mxra8
Hnrnph3
Myh2
Akr1b10
Mettl7a1
Serpinb6d
2200002D01Rik
Rbm31y
Myl12a
Gm12888
Acadm
Pmel
Aoc3
Pgrmc1
Pgrmc2
Manf
Timp1
Timp2
Steap3
Steap4
Mtx2
Mat2b
Metap1
Metap2
Msrb3
Mccc2
Mccc1
Aldh6a1
Mut
Mri1
Apip
Minos1
Chchd3
Chchd6
Immt
Mfap4
Mfap2
Mfap5
Mgst1
Map4
Mapre1
Mapre2
Ogn
Mavs
Fis1
Timm10
Timm13
Timm50
Timm8a1
Timm8b
Timm9
Tomm22
Msra
Pmpca
Pmpcb
Mapk1
Mapk3
Bub3
Mob4
Msn
Slc16a1
Cd14
Mthfd1l
Mgll
Rae1
Muc4
Trmt112
Paics
Mug1
Mbnl1
Mbnl2
Bin1
Mbp
Mpz
Prtn3
Retnlg
Mpo
Myoc
Myom1
Myl1
Myl1
Myl6b
Mylk
Myl6
Myl6
Myl12b
Mylpf
Myl9
Myh1
Myh10
Myh11
Myh14
Myh3
Myh4
Myh8
Myh9
Mtpn
Myoz1
Marcks
Aga
Ddah1
Ddah2
Slc9a3r1
Slc9a3r2
Nagk
Galns
Gns
Renbp
Nnt
Nqo1
Apoa1bp
Me2
Ndufa10
Ndufa12
Ndufa13
Ndufa2
Ndufa5
Ndufa6
Ndufa7
Ndufa8
Ndufa9
Ndufb1
Ndufb10
Ndufb4
Ndufb5
Ndufb7
Ndufb8
Ndufb9
Ndufc2
Ndufv1
Ndufv2
Ndufv3
Ndufs2
Ndufs3
Ndufs4
Ndufs5
Ndufs6
Ndufs7
Ndufs8
Cyb5r3
Ndufs1
Por
Naca
Pvrl1
Pvrl4
Nedd8
Uba3
Ube2m
Npnt
Mme
Nes
Ntn4
Nenf
Ncam1
L1cam
Nefh
Nefl
Nefm
Src
Nptn
Ganab
Mmp8
Ncf2
Elane
Lcn2
Ngp
Nhp2l1
Fam129b
Ncstn
Nampt
Naprt
Nid1
Nid2
Nit1
Nmral1
Nmi
Nono
Scp2
Nsfl1c
Nudc
Nup155
Nup93
Nup62
Nutf2
Nucks1
Ybx1;Ybx3;Ybx2
Nucb1
Nucb2
Ncl
Tia1;Tial1
Tial1
Npm1;Gm5611
Nup35
Tpr
Nme1
Gm20390;Nme2
Nap1l1
Nap1l4
Macrod1
Ola1
Ociad1
Ociad2
Obp1a
Obp1b
Olfml3
Rexo2
Nit2
Optc
Oat
Ostf1
Oxr1
Palld
Palmd
Ppt1
Papln
Palm
Pspc1
Ptms
Pddc1
Pxn
Psip1
Pdlim1
Pdlim2
Pdlim3
Pdlim5
Pef1
Pi16
Pglyrp1
Ppia
Ppib
Ppic
Ppid
Ppif
Fkbp10
Fkbp1a
Fkbp2
Fkbp3
Fkbp4
Fkbp7
Fkbp9
Ppih
Pin1
Ppil1
Ptrh2
Plin3
Postn
Prph
Ppl
Prdx1
Prdx2
Prdx4
Prdx5
Prdx6
Hsd17b4
Ethe1
Pcnp
Farsa
Slc25a3
Pebp1
Inppl1
Pitpna
Picalm
Pck2
Pgm1;Pgm2
Pgm2
Pgk1
Pgam1
Pgp
Plbd1
Pltp
Pmm2
Pfas
Psat1
Serpinf1
Pir
Pkp1
Pkp3
Cyp4v3;Klkb1
Serping1
Plvap
Serbp1
Plg
Lcp1
Pls3
Pafah1b1
Pafah1b2
Pafah1b3
Pdgfrl
Plekho2
Phldb1
Plec
Plxdc2
Plxnb2
Podxl
Podn
Adprhl2
Pcbp1
Pcbp2;Pcbp3
Puf60
Pabpc2
Pabpc1
Pabpn1;Gm20521
Ptrf
Ptbp1
Ptbp3
Kctd12b
Pfdn1
Pfdn2
Vbp1
Pfdn5
Pfdn6
Lmna
Prpf19
Bcas2
Pcyox1
Pitrm1
Ddx17
Ddx5
Cpxm1
Ctsh
Pcolce
Colgalt2
Plod1
Plod3
Pfn1
Pfn2
Pdcd6ip
Pdcd10
Pdcd4
Pdcd5
Pdcd6
Phb
Phb2
Pip
Prelp
Pcna
Pa2g4
Prosc
Lrp1
Lepre1
Leprel2
P4ha1
P4ha2
Prep
Cfp
Pcca
Pccb
Ptgis
Ptges3
Ptgfrn
Ptgr1
Ptgr2
Ptgds
Adrm1
Psme1
Psme2
Psme3
Psma1
Psma2
Psma3
Psma4
Psma5;Gm8394
Psma6
Psma7
Psmb1
Psmb10
Psmb2
Psmb3
Psmb4
Psmb5
Psmb6
Psmb7
Psmb8
Psmb9
2010300C02Rik
Abi3bp
Ahnak2
Ahnak2
Ambp
2002-08-01
Brk1
1600014C10Rik
Cnpy2
Cnpy3
Cnpy4
Cdv3
Cfhr2
Col22a1
Col4a5
Col6a3
Col6a3
Creg1
Cuta
Dek
P4hb
Pdia3
Pdia4
Pdia5
Pdia6
Tmx3
Park7
Dpy30
Dr1
Lman1
Fam3c
Fam83h
Fam98b
Fnta
Fubp3
Gm10073
Gm14743
Gm4788
Gm5938
Hook3
Ighv1-20
Ighv5-9
Ighv6-6
Igkv1-110
Igkv1-117
Igkv1-122
Igkv1-133
Igkv12-41
Igkv12-44
Igkv12-46
Igkv14-111
Igkv16-104
Igkv4-55
Igkv4-57-1
Igkv4-69
Igkv5-39
Igkv5-43
Igkv8-21
Igkv8-24
Igkv8-30
Igkv9-124
Iglc1
Pacsin3
Pacsin2
Prkcdbp
Krt78
Krt88
Lin7a
Lin7c
Lpo
Mybpc1
Myh15
Ndrg1
Ndrg2
Neb
Fam129a
Nipsnap1
Gbas
Fam114a1
Numa1
Ppp1r12b
Ppp1r12a
Ppp1r7
Pof1b
Prrc1
Qars
Qil1
Qki
Rap1gds1
Rcc2
S100a1
S100a10
S100a11
S100a13
S100a14
S100a16
S100a4
S100a6
S100a8
S100a9
Scrib
Sec13
Sec24d
Serpinb9
Serpinb9b
Set
Sf3b2
Sptbn2
Tfg
Tmed7
Tnxb
Sec23a
Sec23b
Sec31a
Rp2
Serpina10
Padi4
Tgm2
Tgm1
Pcmt1
Lox
Plp2
F2
Ptma
Pcbd2
Pnp
Npepps
Ahcyl1
Nif3l1
Rbbp9
Hyi
Plbd2
Dhx15
Rbm3
Luc7l
Luc7l2
Pdxk
Pdxdc1
Pycr2;Pycr1
Pycrl
Pcx;Pc
Pdha1
Pdhb
Pdhx
Pkm
Pkm
Cryz
Gdi1
Gdi2
Rdx
Lamtor1
Lamtor2
Lamtor3
Lamtor4
Lamtor5
Rangap1
Ranbp1
G3bp1
G3bp2
Iqgap1
Rsu1
Rac1;Rac3
Rac2
Rab10
Rab11a
Rab11b;Rab11a
Rab14
Rab18
Rab1A
Rab1b
Rab21
Rab27a
Rab27b
Rab2a;Rab2b
Rab31;Rab22a
Rab38
Rab3d
Rab4b
Rab5a
Rab5b
Rab5c
Rab6a;Rab6b
Rab7a
Rab8a
Rab8b
Ralb;Rala
Rap1a
Rap1b
Rap2b;Rap2a
Rap2c
Rras
Rras2
Reep5
Ptprb
Ptprc
Fam213a
Rprd1b
Ppp1r13l
Rpa3
Rcn1
Rcn2
Rcn3
Rtn4
Rtn3
Aldh1a1
Aldh1a2
Pde6d
Rlbp1
Rpe65
Scpep1
Rbp1
Rbp2
Rbp4
Asprv1
Reck
Arhgdia
Arhgdib
Arhgap1
Rhob
Rhoc
Rhog
Rnase4
Rnh1
Hrsp12
Raver1
Prps1l3;Prps1
Prps2
Gm10020;Rpl15
Rpl19
Rrbp1
Rpe
Rbmxl1
Rbmx
Rbms3;Rbms1
Rbm14;Gm21992
Rbm39
Ewsr1
Fus
Msi2
Rnps1
Crocc
Fbl
Ruvbl1
Ruvbl2
Mat2a
Sarnp
Srl
Atp2a1
Atp2a2
Sag
Cd163
Scel
Scfd1
Sec23ip
Scrn1
Sfrp1
Scgb2b2
Scgb2b7;Scgb2b20
Scgb2b24
Scamp1
Scamp2
Scamp3
Sephs1
Selenbp1;Selenbp2
Scly
Eefsec
Selm
Sema4b
Spr
Sept10
Sept11
Sept2
Sept4
Sept5
Sept6
Sept7
Sept8
Sept9
Shmt2
Shmt1
Htra1
Htra2
Serpina3c
Serpina3k
Serpina3m
Serpina3n
Srrm2
Srsf1
Srsf10;Srsf12
Srsf2
Srsf3;Gm12355
Srsf5
Srsf6
Srsf7
Stk25;Stk24;2610018G03Rik;Mst4
Pak2
Ppp2r2a
Ppp2r1a
Ppp2r1b
Ppp2r4
Ppp2ca
Ppp2cb
Ppp6c
Cpped1
Ppp1ca
Ppp1cb
Ppp1cc
Strap
Sars
Tf
Serpinb5
Serpinb6;Serpinb6a
Serpinh1
Srrt
Alb
Saa3
Saa4
Apcs
Sdpr
Pon1
Pon2
Pon3
Esd
Sh3bgrl
Sh3bgrl3
Acadsb
Acads
Nans
Sfxn3
Spcs2
Srp9
Srprb
Stat3
Stam
Ssbp1
Sgta
Snrpe
Snrpf
Snrpg
Snrpd1
Snrpd2;Gm5449
Snrpd3
Snrpb;Snrpn
Sumo2;Sumo3
Sumo3
Mtap
Snapin
Slc4a7
Slc9a6
Atp1a1
Atp1a2
Atp1a3
Atp1b1
Atp1b2
Atp1b3
Slc20a2
Fam169a
Slc12a2
Slc2a1
Sbspon
Sorbs1
Sorbs2
Sord
Sri
[truncated: 316 more rows]
