# Supplementary material for: The role of extracellular matrix in mouse and human corneal neovascularization
Source: Sci Rep. 2019 Oct 3;9:14272. doi: 10.1038/s41598-019-50718-8 (PMC6776511; doi:10.1038/s41598-019-50718-8)
Supplement: Supplementary file 3 — Supplementary table S2 [file 41598_2019_50718_MOESM3_ESM.xls]

## Sheet: Core Matrisome_Hs
Division	Category	Gene Symbol	Gene Name	Synonyms	HGNC_IDs	HGNC_IDs Links	UniProt_IDs	Refseq_IDs	Orthology	Notes
Core matrisome	ECM Glycoproteins	ABI3BP	ABI family, member 3 (NESH) binding protein	FLJ41743|FLJ41754|NESHBP|TARSH	17265	17265	B4DSV9:D3YTG3:E9PPR9:E9PRB5:H0Y897:H0YCG4:H0YCP4:H0YDN0:H0YDW0:H0YEA0:H0YEL2:H0YF18:H0YF57:H7C4H3:H7C4N5:H7C4S3:H7C4T1:H7C4X4:H7C524:H7C556:H7C5S3:Q5JPC9:Q7Z7G0	NP_056244.2:XP_005247340.1	Mouse:Abi3bp|
Core matrisome	ECM Glycoproteins	ADIPOQ	adiponectin, C1Q and collagen domain containing	ACDC|ACRP30|ADIPQTL1|ADPN|APM-1|APM1|GBP28|adipone	13633	13633	Q15848	NP_001171271.1:NP_004788.1	Mouse:Adipoq|
Core matrisome	ECM Glycoproteins	AEBP1	AE binding protein 1	ACLP; FLJ33612	303	303	C9JLQ8:H7C0W8:H7C1J5:H7C391:H7C3D7:H7C4B5:Q8IUX7	NP_001120.3	Mouse:Aebp1|
Core matrisome	ECM Glycoproteins	AGRN	agrin	FLJ45064	329	329	H0Y5U1:O00468	NP_940978.2:XP_005244806.1:XP_006710696.1	Mouse:Agrn|
Core matrisome	ECM Glycoproteins	AMBN	ameloblastin (enamel matrix protein)	-	452	452	Q9NP70	NP_057603.1	Mouse:Ambn|
Core matrisome	ECM Glycoproteins	AMELX	amelogenin (amelogenesis imperfecta 1, X-linked)	AIH1|ALGN|AMG|AMGL|AMGX	461	461	Q99217	NP_001133.1:NP_872621.1:NP_872622.1	Mouse:Amelx|
Core matrisome	ECM Glycoproteins	AMELY	amelogenin, Y-linked	AMGL|AMGY	462	462	J3KPK5:Q99218	NP_001134.1
Core matrisome	ECM Glycoproteins	BGLAP	bone gamma-carboxyglutamate (gla) protein	BGP|OC|PMF1	1043	1043	P02818	NP_954642.1	Mouse:Bglap2|
Core matrisome	ECM Glycoproteins	BMPER	BMP binding endothelial regulator	CRIM3|CV-2|CV2	24154	24154	C9JY72:F8WDG9:G5E9K4:Q8N8U9	NP_597725.1	Mouse:Bmper|	Growth Factor-binding
Core matrisome	ECM Glycoproteins	BSPH1	binder of sperm protein homolog 1	BSP1|ELSPBP2	33906	33906	Q075Z2	NP_001121798.1	Mouse:Bsph1|
Core matrisome	ECM Glycoproteins	CDCP2	CUB domain containing protein 2	-	27297	27297	Q5VXM1	NP_963840.2	Mouse:Cdcp2|
Core matrisome	ECM Glycoproteins	CILP	cartilage intermediate layer protein, nucleotide pyrophosphohydrolase	CILP-1|HsT18872	1980	1980	O75339	NP_003604.3	Mouse:Cilp|
Core matrisome	ECM Glycoproteins	CILP2	cartilage intermediate layer protein 2	CLIP-2|MGC45771	24213	24213	K7EPJ4:Q8IUL8	NP_694953.2	Mouse:Cilp2|
Core matrisome	ECM Glycoproteins	COCH	coagulation factor C homolog, cochlin (Limulus polyphemus)	COCH-5B2|COCH5B2|DFNA9	2180	2180	E7EN67:G3V4C4:G3V5G6:G3V5V4:G3V5X3:H0YJJ0:H0YJW4:O43405:Q96IU6	NP_001128530.1:NP_004077.1:XP_006720136.1	Mouse:Coch|
Core matrisome	ECM Glycoproteins	COLQ	collagen-like tail subunit (single strand of homotrimer) of asymmetric acetylcholinesterase	EAD|FLJ55041	2226	2226	C9JBB2:F8WA67:Q9Y215:S4R408	NP_005668.2:NP_536799.1:NP_536800.2	Mouse:Colq|	Basement Membrane
Core matrisome	ECM Glycoproteins	COMP	cartilage oligomeric matrix protein	EDM1|EPD1|MED|MGC131819|MGC149768|PSACH|THBS5	2227	2227	B4DKJ3:G3XAP6:P49747	NP_000086.2	Mouse:Comp|
Core matrisome	ECM Glycoproteins	CRELD1	cysteine-rich with EGF-like domains 1	AVSD2|CIRRIN|DKFZp566D213	14630	14630	F8WBY3:H7C2L3:Q96HD1	NP_001026887.1:NP_001070883.1:NP_056328.2:XP_006713391.1	Mouse:Creld1|
Core matrisome	ECM Glycoproteins	CRELD2	cysteine-rich with EGF-like domains 2	DKFZp667O055|MGC11256	28150	28150	A6PWM2:Q6UXH1	NP_001128573.1:NP_001271246.1:NP_001271247.1:NP_077300.3:XP_005261795.1	Mouse:Creld2|
Core matrisome	ECM Glycoproteins	CRIM1	cysteine rich transmembrane BMP regulator 1 (chordin-like)	MGC138194|S52	2359	2359	H7C1Z0:H7C2T6:H7C458:Q9NZV1	NP_057525.1	Mouse:Crim1|
Core matrisome	ECM Glycoproteins	CRISPLD1	cysteine-rich secretory protein LCCL domain containing 1	CRISP10|DKFZp762F133|LCRISP1	18206	18206	B7Z8V9:E5RJS4:Q9H336	NP_001273707.1:NP_113649.1	Mouse:Crispld1|
Core matrisome	ECM Glycoproteins	CRISPLD2	cysteine-rich secretory protein LCCL domain containing 2	CRISP11|DKFZp434B044|LCRISP2|MGC74865	25248	25248	H3BS62:H3BSZ9:H3BTI0:H3BTP0:J3QKP2:Q9H0B8	NP_113664.1:XP_005256247.1	Mouse:Crispld2|
Core matrisome	ECM Glycoproteins	CTGF	connective tissue growth factor	CCN2|HCS24|IGFBP8|MGC102839|NOV2	2500	2500	P29279	NP_001892.1	Mouse:Ctgf|	CCN Family
Core matrisome	ECM Glycoproteins	CTHRC1	collagen triple helix repeat containing 1	-	18831	18831	E5RK99:E7EVQ5:Q96CG8	NP_001243028.1:NP_612464.1	Mouse:Cthrc1|
Core matrisome	ECM Glycoproteins	CYR61	cysteine-rich, angiogenic inducer, 61	CCN1|GIG1|IGFBP10	2654	2654	O00622	NP_001545.2	Mouse:Cyr61|	CCN Family
Core matrisome	ECM Glycoproteins	DDX26B	DEAD/H (Asp-Glu-Ala-Asp/His) box polypeptide 26B	DKFZp686G0470|FLJ41215|MGC88298	27334	27334	Q5JSJ4	NP_872346.3	Mouse:Ddx26b|
Core matrisome	ECM Glycoproteins	DMBT1	deleted in malignant brain tumors 1	FLJ61058|GP340|MGC164738|muclin	2926	2926	Q9UGM3	NP_004397.2:NP_015568.2:NP_060049.2	Mouse:Dmbt1|
Core matrisome	ECM Glycoproteins	DMP1	dentin matrix acidic phosphoprotein 1	ARHP|ARHR|DMP-1	2932	2932	Q13316	NP_001073380.1:NP_004398.1	Mouse:Dmp1|
Core matrisome	ECM Glycoproteins	DPT	dermatopontin	TRAMP	3011	3011	Q07507	NP_001928.2	Mouse:Dpt|
Core matrisome	ECM Glycoproteins	DSPP	dentin sialophosphoprotein	DFNA39|DGI1|DMP3|DPP|DSP|DTDP2	3054	3054	Q9NZW4	NP_055023.2	Mouse:Dspp|
Core matrisome	ECM Glycoproteins	ECM1	extracellular matrix protein 1	-	3153	3153	Q16610	NP_001189787.1:NP_004416.2:NP_073155.2	Mouse:Ecm1|
Core matrisome	ECM Glycoproteins	ECM2	extracellular matrix protein 2, female organ and adipocyte specific	MGC126355|MGC126356	3154	3154	O94769:Q5T9F3:Q5T9F4	NP_001184224.1:NP_001184225.1:NP_001384.1	Mouse:Ecm2|
Core matrisome	ECM Glycoproteins	EDIL3	EGF-like repeats and discoidin I-like domains 3	DEL1|MGC26287	3173	3173	O43854	NP_001265571.1:NP_005702.3	Mouse:Edil3|
Core matrisome	ECM Glycoproteins	EFEMP1	EGF-containing fibulin-like extracellular matrix protein 1	DHRD|DRAD|FBLN3|FBNL|FLJ35535|MGC111353|MLVT|MTLV|	3218	3218	C9J4H7:C9J4J8:C9J8S9:C9JPZ9:C9JQX7:C9JUM4:Q12805:Q580Q6	NP_001034437.1:NP_001034438.1	Mouse:Efemp1|	Fibulin
Core matrisome	ECM Glycoproteins	EFEMP2	EGF-containing fibulin-like extracellular matrix protein 2	FBLN4|MBP1|UPH1	3219	3219	E9PI47:E9PKA3:E9PNB8:E9PRQ8:E9PRU1:E9PSC1:H0YCB5:H0YCR9:H0YET5:H0YEU0:O95967	NP_058634.4	Mouse:Efemp2|	Fibulin
Core matrisome	ECM Glycoproteins	EGFLAM	EGF-like, fibronectin type III and laminin G domains	AGRINL|AGRNL|FLJ39155	26810	26810	D6RG24:D6RJD2:Q63HQ2	NP_001192230.1:NP_689616.2:NP_877950.1:NP_877953.1	Mouse:Egflam|
Core matrisome	ECM Glycoproteins	ELN	elastin	FLJ38671|FLJ43523|SVAS|WBS|WS	3327	3327	E7EN51:E7EN65:E7ENM0:E7ENW7:E7EP82:E7EQH8:E7ETP7:E7EWS8:E9PGX4:F8WAH6:G3V0G6:G5E950:H7C3K0:P15502	NP_000492.2:NP_001075221.1:NP_001075222.1:NP_001075223.1:NP_001075224.1:NP_001265844.1:NP_001265845.1:NP_001265841.1:NP_001265842.1:NP_001265843.1:NP_001265846.1	Mouse:Eln|
Core matrisome	ECM Glycoproteins	ELSPBP1	epididymal sperm binding protein 1	E12|EDDM12|HE12	14417	14417	M0QZH6:M0R006:M0R179:M0R331:Q96BH3	NP_071425.3
Core matrisome	ECM Glycoproteins	EMID1	EMI domain containing 1	EMI5|EMU1|MGC50657|hEmu1	18036	18036	B0QYK2:B0QYK3:B0QYK4:B0QYK5:F8WDX7:H0Y6W4:Q96A84	NP_001254824.1:NP_597712.2:XP_005261385.1	Mouse:Emid1|
Core matrisome	ECM Glycoproteins	EMILIN1	elastin microfibril interfacer 1	DKFZp586M121|EMI|EMILIN|gp115	19880	19880	H0Y7A0:Q9Y6C2	NP_008977.1	Mouse:Emilin1|
Core matrisome	ECM Glycoproteins	EMILIN2	elastin microfibril interfacer 2	EMILIN-2|FLJ33200|FOAP-10	19881	19881	Q9BXX0	NP_114437.2	Mouse:Emilin2|
Core matrisome	ECM Glycoproteins	EMILIN3	elastin microfibril interfacer 3	C20orf130|DKFZp434A2410|EMILIN5|dJ620E11.4	16123	16123	Q9NT22	NP_443078.1	Mouse:Emilin3|
Core matrisome	ECM Glycoproteins	EYS	eyes shut homolog (Drosophila)	C6orf178|C6orf179|C6orf180|EGFL10|EGFL11|KIAA0663|	21555	21555	F8WDD3:H0Y3Q4:Q5T1H1	NP_001136272.1:NP_001136273.1:NP_938024.1
Core matrisome	ECM Glycoproteins	FBLN1	fibulin 1	FBLN|FIBL1	3600	3600	B1AHL2:B1AHM4:B1AHM5:B1AHM6:B1AHM7:B1AHM8:B1AHM9:B1AHN3:F8W7M9:H7C1M6:P23142	NP_001987.2:NP_006476.2:NP_006477.2:NP_006478.2	Mouse:Fbln1|	Fibulin
Core matrisome	ECM Glycoproteins	FBLN2	fibulin 2	-	3601	3601	C9JQS6:F5H1F3:H7BXL0:H7C1A3:P98095	NP_001004019.1:NP_001158507.1:NP_001989.2	Mouse:Fbln2|	Fibulin
Core matrisome	ECM Glycoproteins	FBLN5	fibulin 5	ARMD3|DANCE|EVEC|FIBL-5|FLJ90059|UP50	3602	3602	G3V2P8:G3V329:G3V3Y2:G3V4U0:G3XA98:H0YJ31:Q9UBX5	NP_006320.2	Mouse:Fbln5|	Fibulin
Core matrisome	ECM Glycoproteins	FBLN7	fibulin 7	DKFZp547D0610|FLJ37440|TM14	26740	26740	B8ZZC1:H7BZ65:Q53RD9:Q8IY13	NP_001121637.1:NP_694946.2	Mouse:Fbln7|	Fibulin
Core matrisome	ECM Glycoproteins	FBN1	fibrillin 1	FBN|MASS|MFS1|OCTD|SGS|WMS	3603	3603	F6U495:H0YN80:H0YND0:P35555	NP_000129.3	Mouse:Fbn1|
Core matrisome	ECM Glycoproteins	FBN2	fibrillin 2	CCA|DA9	3604	3604	D6REJ2:D6RJI3:E9PHW4:P35556	NP_001990.2	Mouse:Fbn2|
Core matrisome	ECM Glycoproteins	FBN3	fibrillin 3	KIAA1776	18794	18794	M0QXL8:M0R2Q5:Q75N90	NP_115823.3
Core matrisome	ECM Glycoproteins	FGA	fibrinogen alpha chain	Fib2|MGC119422|MGC119423|MGC119425	3661	3661	P02671	NP_000499.1:NP_068657.1	Mouse:Fga|	Hemostasis
Core matrisome	ECM Glycoproteins	FGB	fibrinogen beta chain	MGC104327|MGC120405	3662	3662	D6REL8:F8W6P4:P02675	NP_001171670.1:NP_005132.2	Mouse:Fgb|	Hemostasis
Core matrisome	ECM Glycoproteins	FGG	fibrinogen gamma chain	-	3694	3694	C9JC84:C9JEU5:C9JPQ9:C9JU00:P02679	NP_000500.2:NP_068656.2	Mouse:Fgg|	Hemostasis
Core matrisome	ECM Glycoproteins	FGL1	fibrinogen-like 1	HFREP1|HP-041|LFIRE1|MGC12455	3695	3695	Q08830	NP_004458.3:NP_671736.2:NP_963846.1:NP_963847.1	Mouse:Fgl1|
Core matrisome	ECM Glycoproteins	FGL2	fibrinogen-like 2	T49|pT49	3696	3696	Q14314	NP_006673.1	Mouse:Fgl2|
Core matrisome	ECM Glycoproteins	FN1	fibronectin 1	CIG|DKFZp686F10164|DKFZp686H0342|DKFZp686I1370|DKF	3778	3778	F8W7G7:H0Y4K8:H0Y7Z1:P02751	NP_002017.1:NP_473375.2:NP_997639.1:NP_997641.1:NP_997643.1:NP_997647.1:XP_005246457.1:XP_005246463.1:XP_005246470.1:XP_005246472.1:XP_005246474.1	Mouse:Fn1|
Core matrisome	ECM Glycoproteins	FNDC1	fibronectin type III domain containing 1	AGS8|FNDC2|KIAA1866|MEL4B3|bA243O10.1|dJ322A24.1	21184	21184	J3KNQ2:Q4ZHG4	NP_115921.2	Mouse:Fndc1|
Core matrisome	ECM Glycoproteins	FNDC7	fibronectin type III domain containing 7	FLJ35838|MGC163293|RP11-293A10.2	26668	26668	H7C2H6:J3KN65:Q5VTL7	NP_001138409.1	Mouse:Fndc7|
Core matrisome	ECM Glycoproteins	FNDC8	fibronectin type III domain containing 8	DKFZp434H2215	25286	25286	Q8TC99	NP_060029.1	Mouse:Fndc8|
Core matrisome	ECM Glycoproteins	FRAS1	Fraser syndrome 1	DKFZp686I05113|DKFZp686P08111|FLJ14927|FLJ22031|KI	19185	19185	D6RCP6:H0Y8V2:H0Y930:H0Y9A6:H0Y9C9:Q86XX4	NP_001159605.1:NP_079350.5	Mouse:Fras1|
Core matrisome	ECM Glycoproteins	GAS6	growth arrest-specific 6	AXLLG|AXSF|DKFZp666G247|FLJ34709	4168	4168	J3KP07:Q14393	NP_000811.1:NP_001137417.1:NP_001137418.1	Mouse:Gas6|
Core matrisome	ECM Glycoproteins	GLDN	gliomedin	CLOM|COLM|CRG-L2|CRGL2|FLJ23917|UNC-112	29514	29514	H0YM22:Q6ZMI3	NP_861454.2:XP_006720545.1:XP_006720546.1	Mouse:Gldn|
Core matrisome	ECM Glycoproteins	HMCN1	hemicentin 1	ARMD1|FBLN6|FIBL-6|FIBL6	19194	19194	Q5TCP6:Q96RW7	NP_114141.2	Mouse:Hmcn1|	Fibulin
Core matrisome	ECM Glycoproteins	HMCN2	hemicentin 2	DKFZp434P0216|FLJ23816|FLJ46139|FLJ46844	21293	21293	A2A3K3:H0Y3X1:H7BZI5:H7C0N8:H7C3T8:Q8NDA2	NP_001278744.1	Mouse:Hmcn2|
Core matrisome	ECM Glycoproteins	IBSP	integrin-binding sialoprotein	BNSP|BSP|BSP-II|SP-II	5341	5341	P21815	NP_004958.2	Mouse:Ibsp|
Core matrisome	ECM Glycoproteins	IGFALS	insulin-like growth factor binding protein, acid labile subunit	ALS	5468	5468	H3BSX8:P35858	NP_001139478.1:NP_004961.1	Mouse:Igfals|	Growth Factor-binding
Core matrisome	ECM Glycoproteins	IGFBP1	insulin-like growth factor binding protein 1	AFBP|IBP1|IGF-BP25|PP12|hIGFBP-1	5469	5469	C9J6H2:C9JXF9:P08833	NP_000587.1	Mouse:Igfbp1|	Growth Factor-binding
Core matrisome	ECM Glycoproteins	IGFBP2	insulin-like growth factor binding protein 2, 36kDa	IBP2|IGF-BP53	5471	5471	C9JMY1:C9JW52:H7C1H0:P18065	NP_000588.2	Mouse:Igfbp2|	Growth Factor-binding
Core matrisome	ECM Glycoproteins	IGFBP3	insulin-like growth factor binding protein 3	BP-53|IBP3	5472	5472	B3KWK7:C9JMX4:H0Y485:H0Y5K2:P17936	NP_000589.2:NP_001013416.1	Mouse:Igfbp3|	Growth Factor-binding
Core matrisome	ECM Glycoproteins	IGFBP4	insulin-like growth factor binding protein 4	BP-4|HT29-IGFBP|IBP4|IGFBP-4	5473	5473	B4E351:P22692	NP_001543.2	Mouse:Igfbp4|	Growth Factor-binding
Core matrisome	ECM Glycoproteins	IGFBP5	insulin-like growth factor binding protein 5	IBP5	5474	5474	C9JXX4:P24593	NP_000590.1	Mouse:Igfbp5|	Growth Factor-binding
Core matrisome	ECM Glycoproteins	IGFBP6	insulin-like growth factor binding protein 6	IBP6	5475	5475	F8VVA5:F8VYK9:P24592	NP_002169.1	Mouse:Igfbp6|	Growth Factor-binding
Core matrisome	ECM Glycoproteins	IGFBP7	insulin-like growth factor binding protein 7	FSTL2|IGFBP-7|IGFBP-7v|IGFBPRP1|MAC25|PSF	5476	5476	Q16270	NP_001240764.1:NP_001544.1	Mouse:Igfbp7|	Growth Factor-binding
Core matrisome	ECM Glycoproteins	IGFBPL1	insulin-like growth factor binding protein-like 1	IGFBP-RP4|bA113O24.1	20081	20081	Q8WX77	NP_001007564.1	Mouse:Igfbpl1|	Growth Factor-binding
Core matrisome	ECM Glycoproteins	IGSF10	immunoglobulin superfamily, member 10	CMF608|FLJ25972	26384	26384	H7C4M2:Q6WRI0	NP_001171616.1:NP_001171617.1:NP_849144.2:XP_005247434.1:XP_006713660.1:XP_006713663.1	Mouse:Igsf10|
Core matrisome	ECM Glycoproteins	KAL1	Kallmann syndrome 1 sequence	ADMLX|HHA|KAL|KALIG-1|KMS	6211	6211	P23352	NP_000207.2	Mouse:Slamf6|
Core matrisome	ECM Glycoproteins	KCP	kielin/chordin-like protein	CRIM2|KCP1|NET67	17585	17585	Q6ZWJ8	NP_001129386.1:NP_955381.2	Mouse:Kcp|	Growth Factor-binding
Core matrisome	ECM Glycoproteins	LAMA1	laminin, alpha 1	LAMA	6481	6481	P25391	NP_005550.2	Mouse:Lama1|	Laminin, Basement Membrane
Core matrisome	ECM Glycoproteins	LAMA2	laminin, alpha 2	LAMM	6482	6482	P24043	NP_000417.2:NP_001073291.1	Mouse:Lama2|	Laminin, Basement Membrane
Core matrisome	ECM Glycoproteins	LAMA3	laminin, alpha 3	BM600|E170|LAMNA|LOCS|lama3a	6483	6483	K7EIP4:K7EMU9:K7EPP3:K7EQ42:K7ERM0:Q16787	NP_000218.2:NP_001121189.1:NP_001121190.1:NP_937762.1	Mouse:Lama3|	Laminin, Basement Membrane
Core matrisome	ECM Glycoproteins	LAMA4	laminin, alpha 4	DKFZp686D23145|LAMA3|LAMA4*-1	6484	6484	E5RFD7:E5RFQ2:E5RHF3:E5RK79:H0Y351:H0YAP9:H0YAQ5:Q16363:Q6LET9	NP_001098676.2:NP_001098677.2:NP_001098678.1:NP_001098679.1:NP_002281.3	Mouse:Lama4|	Laminin, Basement Membrane
Core matrisome	ECM Glycoproteins	LAMA5	laminin, alpha 5	KIAA1907	6485	6485	E2QRK0:F2Z2S4:H7C5J6:O15230:Q5JTP4	NP_005551.3	Mouse:Lama5|	Laminin, Basement Membrane
Core matrisome	ECM Glycoproteins	LAMB1	laminin, beta 1	CLM|MGC142015	6486	6486	C9J296:E7EPA6:E9PCS6:G3XAI2:P07942	NP_002282.2	Mouse:Lamb1|	Laminin, Basement Membrane
Core matrisome	ECM Glycoproteins	LAMB2	laminin, beta 2 (laminin S)	LAMS	6487	6487	F5H520:P55268	NP_002283.3:XP_005265184.1	Mouse:Lamb2|	Laminin, Basement Membrane
Core matrisome	ECM Glycoproteins	LAMB3	laminin, beta 3	BM600-125KDA|FLJ99565|LAM5|LAMNB1	6490	6490	Q13751:Q5THA1:X1WI29	NP_000219.2:NP_001017402.1:NP_001121113.1:XP_005273181.1	Mouse:Lamb3|	Laminin, Basement Membrane
Core matrisome	ECM Glycoproteins	LAMB4	laminin, beta 4	-	6491	6491	A4D0S4:C9JMJ0	NP_031382.2:XP_005250289.1		Laminin, Basement Membrane
Core matrisome	ECM Glycoproteins	LAMC1	laminin, gamma 1 (formerly LAMB2)	LAMB2|MGC87297	6492	6492	P11047:R4GNC7	NP_002284.3	Mouse:Lamc1|	Laminin, Basement Membrane
Core matrisome	ECM Glycoproteins	LAMC2	laminin, gamma 2	B2T|BM600|CSF|EBR2|EBR2A|LAMB2T|LAMNB2|MGC138491|M	6493	6493	Q13753	NP_005553.2:NP_061486.2	Mouse:Lamc2|	Laminin, Basement Membrane
Core matrisome	ECM Glycoproteins	LAMC3	laminin, gamma 3	DKFZp434E202	6494	6494	H7BY04:Q5JTC4:Q9Y6N6	NP_006050.3	Mouse:Lamc3|	Laminin, Basement Membrane
Core matrisome	ECM Glycoproteins	LGI1	leucine-rich, glioma inactivated 1	EPITEMPIN|EPT|ETL1|IB1099	6572	6572	O95970	NP_005088.1:XP_005270329.1	Mouse:Lgi1|
Core matrisome	ECM Glycoproteins	LGI2	leucine-rich repeat LGI family, member 2	FLJ10675|KIAA1916|LGIL2|MGC126808|MGC126810	18710	18710	H0YA65:Q8N0V4	NP_060646.2	Mouse:Lgi2|
Core matrisome	ECM Glycoproteins	LGI3	leucine-rich repeat LGI family, member 3	LGIL4	18711	18711	A5PLP2:E5RIV5:H0YAP4:Q8N145	NP_644807.1	Mouse:Lgi3|
Core matrisome	ECM Glycoproteins	LGI4	leucine-rich repeat LGI family, member 4	LGIL3	18712	18712	A8MVC2:K7ENQ0:Q8N135	NP_644813.1	Mouse:Lgi4|
Core matrisome	ECM Glycoproteins	LRG1	leucine-rich alpha-2-glycoprotein 1	HMFT1766|LRG	29480	29480	P02750	NP_443204.1	Mouse:Lrg1|
Core matrisome	ECM Glycoproteins	LTBP1	latent transforming growth factor beta binding protein 1	MGC163161	6714	6714	C9JD84:C9JDW2:E7EUU6:E7EV71:H7BZ76:H7C0I7:H7C2H7:H7C4L5:Q14766	NP_000618.3:NP_001159736.1:NP_001159737.1:NP_001159738.1:NP_996826.2	Mouse:Ltbp1|	Growth Factor-binding
Core matrisome	ECM Glycoproteins	LTBP2	latent transforming growth factor beta binding protein 2	C14orf141|GLC3D|LTBP3|MSTP031	6715	6715	G3V254:G3V3X5:G3V511:H0YJ20:Q14767	NP_000419.1	Mouse:Ltbp2|	Growth Factor-binding
Core matrisome	ECM Glycoproteins	LTBP3	latent transforming growth factor beta binding protein 3	DKFZp586M2123|FLJ33431|FLJ39893|FLJ42533|FLJ44138|	6716	6716	E9PJR2:E9PKW1:E9PPT7:E9PQR0:E9PR75:E9PR84:E9PRF2:F5GWC4:H0YC99:H0YCQ2:H0YCX6:H0YE75:Q9NS15	NP_001123616.1:NP_001157738.1:NP_066548.2	Mouse:Ltbp3|	Growth Factor-binding
Core matrisome	ECM Glycoproteins	LTBP4	latent transforming growth factor beta binding protein 4	FLJ46318|FLJ90018|LTBP-4|LTBP4L|LTBP4S	6717	6717	E7ENG9:E7EUU1:F5GXC9:F8WAA0:M0QXV3:M0QYE9:M0QZX0:M0R351:Q8N2S1	NP_001036009.1:NP_001036010.1:NP_003564.2	Mouse:Ltbp4|	Growth Factor-binding
Core matrisome	ECM Glycoproteins	MATN1	matrilin 1, cartilage matrix protein	CMP|CRTM	6907	6907	P21941	NP_002370.1	Mouse:Matn1|
Core matrisome	ECM Glycoproteins	MATN2	matrilin 2	-	6908	6908	E5RJM4:H0YBD5:H0YBF2:H0YBJ4:H0YBM3:H0YBN2:H0YBU5:H0YBV5:J3KN08:O00339	NP_002371.3:NP_085072.2	Mouse:Matn2|
Core matrisome	ECM Glycoproteins	MATN3	matrilin 3	DIPOA|EDM5|HOA|OADIP|OS2	6909	6909	O15232	NP_002372.1	Mouse:Matn3|
Core matrisome	ECM Glycoproteins	MATN4	matrilin 4	FLJ14417|HE6WCR54	6910	6910	A6NNA4:O95460	NP_085080.1:NP_085095.1:XP_005260654.1:NP_085095.1	Mouse:Matn4|
Core matrisome	ECM Glycoproteins	MEPE	matrix extracellular phosphoglycoprotein	OF45	13361	13361	D6RAC8:D6RFW6:Q9NQ76	NP_001171623.1:NP_001171624.1:NP_001171625.1:NP_001171626.1:NP_001278112.1:NP_064588.1:XP_006714341.1	Mouse:Mepe|
Core matrisome	ECM Glycoproteins	MFAP1	microfibrillar-associated protein 1	-	7032	7032	P55081	NP_005917.2	Mouse:Mfap1a|Mouse:Mfap1b|
Core matrisome	ECM Glycoproteins	MFAP2	microfibrillar-associated protein 2	FLJ50901|MAGP|MAGP-1|MAGP1	7033	7033	P55001	NP_001128719.1:NP_001128720.1:NP_002394.1:NP_059453.1	Mouse:Mfap2|
Core matrisome	ECM Glycoproteins	MFAP3	microfibrillar-associated protein 3	DKFZp586F0219	7034	7034	E5RH26:E5RHQ6:E5RJ59:P55082	NP_001128509.1:NP_001229265.1:NP_005918.1	Mouse:Mfap3|
Core matrisome	ECM Glycoproteins	MFAP4	microfibrillar-associated protein 4	-	7035	7035	K7ES70:P55083	NP_001185624.1:NP_002395.1	Mouse:Mfap4|
Core matrisome	ECM Glycoproteins	MFAP5	microfibrillar associated protein 5	MAGP2|MP25	29673	29673	B3KW70:F5GYX4:F5H1C0:F5H2W4:F5H413:F5H7Z2:H0YG03:H0YGS3:Q13361:Q7Z490	NP_003471.1:XP_005253542.1	Mouse:Mfap5|
Core matrisome	ECM Glycoproteins	MFGE8	milk fat globule-EGF factor 8 protein	BA46|EDIL1|HsT19888|MFG-E8|OAcGD3S|SED1|SPAG10|hP4	7036	7036	F5GZN3:F5H7N9:H0YKB5:H0YKS8:Q08431:X6R3G6	NP_001108086.1:NP_001108086.1:NP_005919.2	Mouse:Mfge8|
Core matrisome	ECM Glycoproteins	MGP	matrix Gla protein	GIG36|MGLAP|NTI	7060	7060	H0YGZ6:P08493	NP_000891.2:NP_001177768.1	Mouse:Mgp|
Core matrisome	ECM Glycoproteins	MMRN1	multimerin 1	ECM|EMILIN4|GPIa*|MMRN	7178	7178	E7EPG1:Q13201	NP_031377.2	Mouse:Mmrn1|
Core matrisome	ECM Glycoproteins	MMRN2	multimerin 2	EMILIN3|EndoGlyx-1|FLJ13465	19888	19888	Q9H8L6:R4GMY6:V9GY37:V9GY43:V9GYS9	NP_079032.2	Mouse:Mmrn2|
Core matrisome	ECM Glycoproteins	MXRA5	matrix-remodelling associated 5	DKFZp564I1922	7539	7539	Q9NR99	NP_056234.2
Core matrisome	ECM Glycoproteins	NDNF	chromosome 4 open reading frame 31	FLJ23191|C4orf31	26256	26256	D6R972:D6RF18:Q8TB73	NP_078850.3	Mouse:Ndnf|
Core matrisome	ECM Glycoproteins	NELL1	NEL-like 1 (chicken)	FLJ45906|IDH3GL|NRP1	7750	7750	F5H6I3:J3KNC5:Q92832	NP_001275642.1:NP_001275642.1:NP_001275643.1:NP_006148.2:NP_963845.1:NP_001275643.1	Mouse:Nell1|
Core matrisome	ECM Glycoproteins	NELL2	NEL-like 2 (chicken)	NRP2	7751	7751	F8VRQ0:F8VVB6:F8VXR5:F8VZ72:F8W1A2:F8W1I8:H0YHY5:H0YI34:H0YIT4:Q99435	NP_001138579.1:NP_001138580.1:NP_001138581.1:NP_001138582.1:NP_006150.1:XP_005268962.1	Mouse:Nell2|
Core matrisome	ECM Glycoproteins	NID1	nidogen 1	NID	7821	7821	P14543	NP_002499.2	Mouse:Nid1|	Basement Membrane
Core matrisome	ECM Glycoproteins	NID2	nidogen 2 (osteonidogen)	-	13389	13389	H0YJV3:Q14112	NP_031387.3	Mouse:Nid2|	Basement Membrane
Core matrisome	ECM Glycoproteins	NOV	nephroblastoma overexpressed gene	CCN3|IGFBP9	7885	7885	P48745	NP_002505.1	Mouse:Nov|	CCN Family
Core matrisome	ECM Glycoproteins	NPNT	nephronectin	EGFL6L|POEM	27405	27405	D6RE63:D6RH31:H0Y8M1:H0YA60:H0YAK9:Q6UXI9	NP_001028219.1:NP_001171619.1:NP_001171620.1:NP_001171621.1:NP_001171622.1	Mouse:Npnt|
Core matrisome	ECM Glycoproteins	NTN1	netrin 1	NTN1L	8029	8029	H7BZF4:O95631	NP_004813.2:XP_006721658.1	Mouse:Ntn1|
Core matrisome	ECM Glycoproteins	NTN3	netrin 3	NTN2L	8030	8030	O00634	NP_006172.1	Mouse:Ntn3|
Core matrisome	ECM Glycoproteins	NTN4	netrin 4	FLJ23180|PRO3091	13658	13658	F8W0I7:Q9HB63	NP_067052.2	Mouse:Ntn4|
Core matrisome	ECM Glycoproteins	NTN5	netrin 5	-	25208	25208	M0QXZ9:Q8WTR8	NP_665806.1:XP_006723074.1	Mouse:Ntn5|
Core matrisome	ECM Glycoproteins	NTNG1	netrin G1	KIAA0976|Lmnt1	23319	23319	A6NK56:B4DKF0:F5GYT0:F8WEB5:Q9Y2I2	NP_001106697.1:NP_001106699.1:NP_055732.2:XP_006710519.1	Mouse:Ntng1|
Core matrisome	ECM Glycoproteins	NTNG2	netrin G2	KIAA0625|KIAA1857|LHLL9381|Lmnt2|MGC21884|NTNG1|bA	14288	14288	A6NMX7:Q5JUJ3:Q96CW9	NP_115925.2	Mouse:Ntng2|
Core matrisome	ECM Glycoproteins	OIT3	oncoprotein induced transcript 3	FLJ39116|LZP	29953	29953	Q8WWZ8	NP_689848.1	Mouse:Oit3|
Core matrisome	ECM Glycoproteins	OTOG	otogelin	FLJ46346|OTGN|mlemp	8516	8516	C9IZ84:H9KVB3:Q6ZRI0	NP_001264198.1	Mouse:Otog|
Core matrisome	ECM Glycoproteins	OTOL1	otolin-1	-	34071	34071	A6NHN0	NP_001073909.1:XP_005247166.1	Mouse:Otol1|
Core matrisome	ECM Glycoproteins	PAPLN	papilin, proteoglycan-like sulfated glycoprotein	DKFZp434F053|MGC50452	19262	19262	B5MDP7:G3V5P6:H0YJA1:H0YMM2:O95428	NP_775733.3	Mouse:Papln|
Core matrisome	ECM Glycoproteins	PCOLCE	procollagen C-endopeptidase enhancer	PCPE|PCPE1	8738	8738	Q15113	NP_002584.2	Mouse:Pcolce|
Core matrisome	ECM Glycoproteins	PCOLCE2	procollagen C-endopeptidase enhancer 2	PCPE2	8739	8739	C9JYX9:H7C520:H7C5D5:Q9UKZ9	NP_037495.1	Mouse:Pcolce2|
Core matrisome	ECM Glycoproteins	POMZP3	POM (POM121 homolog, rat) and ZP3 fusion	MGC8359|POM-ZP3|POM121	9203	9203	C9J370:C9JER0:H7C4D5:Q6PJE2	NP_036362.3:NP_694537.1
Core matrisome	ECM Glycoproteins	POSTN	periostin, osteoblast specific factor	MGC119510|MGC119511|OSF-2|OSF2|PDLPOSTN|PN|RP11-41	16953	16953	B1ALD9:Q15063	NP_001129406.1:NP_001129407.1:NP_001129408.1:NP_001273594.1:NP_001273595.1:NP_001273596.1:NP_006466.2:XP_005266288.1	Mouse:Postn|
Core matrisome	ECM Glycoproteins	PXDN	peroxidasin homolog (Drosophila)	D2S448|D2S448E|KIAA0230|MG50|PRG2|PXN|VPO	14966	14966	C9J4I9:H7C1W1:H7C300:H7C3W2:Q92626	NP_036425.1	Mouse:Pxdn|
Core matrisome	ECM Glycoproteins	PXDNL	peroxidasin homolog (Drosophila)-like	FLJ25471|VPO2	26359	26359	A1KZ92:H0YAV0:K4DIA6	NP_653252.3
Core matrisome	ECM Glycoproteins	RELN	reelin	PRO1598|RL	9957	9957	H7C2B0:J3KQ66:P78509	NP_005036.2:NP_774959.1	Mouse:Reln|
Core matrisome	ECM Glycoproteins	RSPO1	R-spondin homolog (Xenopus laevis)	CRISTIN3|FLJ40906|RSPO	21679	21679	Q2MKA7	NP_001033722.1:NP_001229837.1:NP_001229838.1:NP_001229839.1:XP_006710646.1	Mouse:Rspo1|
Core matrisome	ECM Glycoproteins	RSPO2	R-spondin 2 homolog (Xenopus laevis)	CRISTIN2|MGC35555|MGC43342	28583	28583	E5RGU9:E5RH25:E5RHC3:E5RJA2:E5RJU7:Q6UXX9	NP_001269792.1:NP_848660.3:XP_005250963.1	Mouse:Rspo2|
Core matrisome	ECM Glycoproteins	RSPO3	R-spondin 3 homolog (Xenopus laevis)	CRISTIN1|FLJ14440|PWTSR|THSD2	20866	20866	Q9BXY4	NP_116173.2	Mouse:Rspo3|
Core matrisome	ECM Glycoproteins	RSPO4	R-spondin family, member 4	C20orf182|CRISTIN4|FLJ16018	16175	16175	Q2I0M5	NP_001025042.2:NP_001035096.1	Mouse:Rspo4|
Core matrisome	ECM Glycoproteins	SBSPON	chromosome 8 open reading frame 84	FLJ40021|RPESP|C8orf84	30362	30362	Q8IVN8	NP_694957.3
Core matrisome	ECM Glycoproteins	SLIT1	slit homolog 1 (Drosophila)	MEGF4|MGC164811|SLIL1|SLIT3|Slit-1	11085	11085	O75093:Q5T0V0:Q5T0V2:Q5T0V3:Q5T0V4	NP_003052.2	Mouse:Slit1|
Core matrisome	ECM Glycoproteins	SLIT2	slit homolog 2 (Drosophila)	FLJ14420|SLIL3|Slit-2	11086	11086	E9PCX4:F5H0U4:H0Y968:H0Y9Z6:O94813:X6R3P0	NP_001276064.1:NP_001276065.1:NP_004778.1	Mouse:Slit2|
Core matrisome	ECM Glycoproteins	SLIT3	slit homolog 3 (Drosophila)	FLJ10764|MEGF5|SLIL2|SLIT1|Slit-3|slit2	11087	11087	O75094	NP_001258875.1:NP_003053.1	Mouse:Slit3|
Core matrisome	ECM Glycoproteins	SMOC1	SPARC related modular calcium binding 1	-	20318	20318	Q9H4F8	NP_001030024.1:NP_071420.1	Mouse:Smoc1|
Core matrisome	ECM Glycoproteins	SMOC2	SPARC related modular calcium binding 2	MST117|MSTP117|MSTP140|SMAP2|bA270C4A.1|bA37D8.1|d	20323	20323	H0Y3J4:H0Y5I1:Q9H3U7	NP_001159884.1:NP_071421.1	Mouse:Smoc2|
Core matrisome	ECM Glycoproteins	SNED1	sushi, nidogen and EGF-like domains 1	DKFZp586B2420|FLJ00133|SST3|Snep	24696	24696	B5MEF5:H7BYY9:H7C0D4:H7C1R9:Q8TER0	NP_001073906.1:XP_006712468.1:XP_006712469.1	Mouse:Sned1|
Core matrisome	ECM Glycoproteins	SPARC	secreted protein, acidic, cysteine-rich (osteonectin)	ON	11219	11219	E5RJA5:E5RK62:F5GY03:F5H4E2:P09486	NP_003109.1	Mouse:Sparc|
Core matrisome	ECM Glycoproteins	SPARCL1	SPARC-like 1 (hevin)	PIG33|SC1	11220	11220	B4E2Z0:C9JJR8:D6RA29:E7EU82:E9PC64:F5H1Y9:F5H331:F5H4Y3:Q14515	NP_001121782.1:NP_004675.3	Mouse:Sparcl1|
Core matrisome	ECM Glycoproteins	SPON1	spondin 1, extracellular matrix protein	KIAA0762|MGC10724|f-spondin	11252	11252	Q9HCB6	NP_006099.2	Mouse:Spon1|
Core matrisome	ECM Glycoproteins	SPON2	spondin 2, extracellular matrix protein	DIL-1|DIL1|DKFZp686G21139|FLJ16313|FLJ22401|FLJ344	11253	11253	D6RA41:D6RB12:D6RBY3:D6REX2:D6RFY9:D6RIH5:Q9BUD6	NP_001121797.1:NP_001185950.1:NP_036577.1	Mouse:Spon2|
Core matrisome	ECM Glycoproteins	SPP1	secreted phosphoprotein 1	BNSP|BSPI|ETA-1|MGC110940|OPN	11255	11255	D6R9C5:P10451	NP_000573.1:NP_001035147.1:NP_001035149.1:NP_001238758.1:NP_001238759.1	Mouse:Spp1|
Core matrisome	ECM Glycoproteins	SRPX	sushi-repeat-containing protein, X-linked	DRS|ETX1|SRPX1	11309	11309	P78539	NP_001164221.1:NP_001164222.1:NP_001164223.1:NP_006298.1	Mouse:Srpx|
Core matrisome	ECM Glycoproteins	SRPX2	sushi-repeat-containing protein, X-linked 2	BPP|CBPS|PMGX|RESDX|SRPUL	30668	30668	O60687	NP_055282.1:XP_005262178.1	Mouse:Srpx2|
Core matrisome	ECM Glycoproteins	SSPO	SCO-spondin homolog (Bos taurus)	FLJ36112|FLJ45737|KIAA2036|SCO-spondin	21998	21998	A2VEC9	NP_940857.2	Mouse:Sspo|
Core matrisome	ECM Glycoproteins	SVEP1	sushi, von Willebrand factor type A, EGF and pentraxin domain containing 1	C9orf13|CCP22|FLJ16013|FLJ90719|POLYDOM|SEL-OB|SEL	15985	15985	E9PBN8:Q4LDE5	NP_699197.3	Mouse:Svep1|
Core matrisome	ECM Glycoproteins	TECTA	tectorin alpha	DFNA12|DFNA8|DFNB21	11720	11720	O75443	NP_005413.2	Mouse:Tecta|
Core matrisome	ECM Glycoproteins	TECTB	tectorin beta	KIAA1560|MGC142057|MGC142059	11721	11721	Q96PL2	NP_478129.1:XP_005270164.1	Mouse:Tectb|
Core matrisome	ECM Glycoproteins	TGFBI	transforming growth factor, beta-induced, 68kDa	BIGH3|CDB1|CDG2|CDGG1|CSD|CSD1|CSD2|CSD3|EBMD|LCD1	11771	11771	D6RBX4:G8JLA8:H0Y8L3:H0Y8M8:H0Y9D7:H0YAB8:H0YAH8:Q15582:S4R3C6	NP_000349.1	Mouse:Tgfbi|
Core matrisome	ECM Glycoproteins	THBS1	thrombospondin 1	THBS|THBS-1|TSP|TSP-1|TSP1	11785	11785	A8MZG1:P07996	NP_003237.2	Mouse:Thbs1|
Core matrisome	ECM Glycoproteins	THBS2	thrombospondin 2	TSP2	11786	11786	P35442:Q5RI53	NP_003238.2	Mouse:Thbs2|
Core matrisome	ECM Glycoproteins	THBS3	thrombospondin 3	MGC119564|MGC119565|TSP3	11787	11787	B4DQH6:F5H4Z8:P49746:Q2HIZ1	NP_001239536.1:NP_001239537.1:NP_009043.1	Mouse:Thbs3|
Core matrisome	ECM Glycoproteins	THBS4	thrombospondin 4	TSP4	11788	11788	E7ES19:P35443	NP_003239.2	Mouse:Thbs4|
Core matrisome	ECM Glycoproteins	THSD4	thrombospondin, type I, domain containing 4	ADAMTSL6|FLJ13710|FVSY9334|PRO34005	25835	25835	Q6ZMP0	NP_001273358.1:NP_079093.2:XP_006720755.1	Mouse:Thsd4|
Core matrisome	ECM Glycoproteins	TINAG	tubulointerstitial nephritis antigen	TIN-AG	14599	14599	B1AQ11:Q5T466:Q5T471:Q9UJW2	NP_055279.3	Mouse:Tinag|
Core matrisome	ECM Glycoproteins	TINAGL1	tubulointerstitial nephritis antigen-like 1	ARG1|LCN7|LIECG3|TINAGRP	19168	19168	B4DNS5:E7EUP2:Q9GZM7	NP_001191343.1:NP_001191344.1:NP_071447.1	Mouse:Tinagl1|
Core matrisome	ECM Glycoproteins	TNC	tenascin C	150-225|GMEM|GP|HXB|JI|MGC167029|TN	5318	5318	E9PC84:F5H5D6:F5H7V9:H0YGZ3:J3QSU6:P24821	NP_002151.2:XP_005252029.1:XP_005252031.1:XP_005252032.1:XP_006717161.1:XP_006717163.1	Mouse:Tnc|
Core matrisome	ECM Glycoproteins	TNFAIP6	tumor necrosis factor, alpha-induced protein 6	TSG-6|TSG6	11898	11898	P98066	NP_009046.2	Mouse:Tnfaip6|
Core matrisome	ECM Glycoproteins	TNN	tenascin N	TN-W	22942	22942	Q9UQP3	NP_071376.1	Mouse:Tnn|
Core matrisome	ECM Glycoproteins	TNR	tenascin R (restrictin, janusin)	MGC149328|TN-R	11953	11953	H0Y668:Q92752	NP_003276.3	Mouse:Tnr|
Core matrisome	ECM Glycoproteins	TNXB	tenascin XB	HXBL|TENX|TNX|TNXB1|TNXB2|TNXBS|XB|XBS	11976	11976	C9J7W4:E7EPZ9:P22105	NP_061978.6:NP_115859.2	Mouse:Tnxb|
Core matrisome	ECM Glycoproteins	TSKU	tsukushi small leucine rich proteoglycan homolog (Xenopus laevis)	E2IG4|LRRC54|TSK	28850	28850	E9PLG7:E9PN12:Q8WUA8	NP_001245139.1:NP_056331.2	Mouse:Tsku|
Core matrisome	ECM Glycoproteins	TSPEAR	chromosome 21 open reading frame 29	MGC11251|TSPEAR|C21orf29	1268	1268	A8MW19:Q8WU66	NP_001258966.1:NP_659428.2:XP_005261214.1	Mouse:Tspear|
Core matrisome	ECM Glycoproteins	VIT	vitrin	DKFZp313L1517|MGC149746|MGC70561	12697	12697	B5MD45:C9J6F5:H7C587:Q6UXI7	NP_001171440.1:NP_001171441.1:NP_001171442.1:NP_001171443.1:NP_444506.2	Mouse:Vit|
Core matrisome	ECM Glycoproteins	VTN	vitronectin	V75|VN|VNT	12724	12724	P04004	NP_000629.3	Mouse:Vtn|	Hemostasis
Core matrisome	ECM Glycoproteins	VWA1	von Willebrand factor A domain containing 1	DKFZp761O051|FLJ22215|WARP	30910	30910	J3QLP3:J3QRR0:Q6PCB0	NP_073745.2:NP_954572.2	Mouse:Vwa1|
Core matrisome	ECM Glycoproteins	VWA2	von Willebrand factor A domain containing 2	AMACO|CCSP-2|MGC157755|NET42	24709	24709	Q5GFL6	NP_001258975.1	Mouse:Vwa2|
Core matrisome	ECM Glycoproteins	VWA3A	von Willebrand factor A domain containing 3A	FLJ40941|FLJ46765	27088	27088	A6NCI4:H3BTG8:H3BTX3:H3BUS3:H7BXL8	NP_775886.3	Mouse:Vwa3a|
Core matrisome	ECM Glycoproteins	VWA3B	von Willebrand factor A domain containing 3B	FLJ32686|MGC26733	28385	28385	B7Z7Q7:F8W737:F8WBX4:F8WD48:F8WD56:H0YCW7:H0YDS6:H0YEM4:H0YF54:Q502W6	NP_659429.4:XP_005263954.1	Mouse:Vwa3b|
Core matrisome	ECM Glycoproteins	VWA5A	von Willebrand factor A domain containing 5A	BCSC-1|BCSC1|LOH11CR2A	6658	6658	B4DHS6:O00534	NP_001123614.1:NP_055437.2:NP_938057.1	Mouse:AW551984|Mouse:Vwa5a|
Core matrisome	ECM Glycoproteins	VWA5B1	von Willebrand factor A domain containing 5B1	FLJ32784|FLJ43845	26538	26538	E7EM39:E7EM40:E9PMB3:E9PNX8:E9PP07:E9PQ62:H0YED8:Q5TIE3	NP_001034589.2	Mouse:Vwa5b1|
Core matrisome	ECM Glycoproteins	VWA5B2	von Willebrand factor A domain containing 5B2	-	25144	25144	E9PF42:Q8N398	NP_612354.1:XP_006713882.1:XP_006713881.1	Mouse:Vwa5b2|
Core matrisome	ECM Glycoproteins	VWA7	chromosome 6 open reading frame 27	FLJ25524|G7c|NG37|C6orf27	13939	13939	E7EMA3:Q9Y334	NP_079534.2	Mouse:Vwa7|
Core matrisome	ECM Glycoproteins	VWA9	chromosome 15 open reading frame 44	DKFZp564O1664|C15orf44	25372	25372	B4DJL6:B4DVT3:H3BMK7:H3BN95:H3BNR6:H3BP17:H3BRY6:H3BT02:H3BV25:Q96SY0	NP_001193987.1:NP_001193988.1:XP_006720772.1:XP_006720773.1:XP_006720774.1	Mouse:Vwa9|
Core matrisome	ECM Glycoproteins	VWCE	von Willebrand factor C and EGF domains	FLJ32009|URG11|VWC1	26487	26487	B4DS56:B4DY31:Q96DN2	NP_689931.2	Mouse:Vwce|
Core matrisome	ECM Glycoproteins	VWDE	von Willebrand factor D and EGF domains	FLJ14712	21897	21897	E5RG96:J3KQJ9:Q8N2E2	NP_001129396.1	Mouse:Vwde|
Core matrisome	ECM Glycoproteins	VWF	von Willebrand factor	F8VWF|VWD	12726	12726	I3L4K4:P04275:Q8TCE8	NP_000543.2	Mouse:Vwf|	Hemostasis
Core matrisome	ECM Glycoproteins	WISP1	WNT1 inducible signaling pathway protein 1	CCN4|WISP1c|WISP1i|WISP1tc	12769	12769	E5RG88:O95388	NP_001191798.1:NP_001191799.1:NP_003873.1:NP_543028.1	Mouse:Wisp1|	CCN Family
Core matrisome	ECM Glycoproteins	WISP2	WNT1 inducible signaling pathway protein 2	CCN5|CT58|CTGF-L	12770	12770	O76076:Q6PEG3	NP_003872.1:XP_005260660.1	Mouse:Wisp2|	CCN Family
Core matrisome	ECM Glycoproteins	WISP3	WNT1 inducible signaling pathway protein 3	CCN6|LIBC|MGC125987|MGC125988|MGC125989|PPAC|PPD	12771	12771	F8WC24:G3V0J1:O95389:O95958:Q3T1A9	NP_003871.1:NP_937882.1:XP_005267252.1	Mouse:Wisp3|	CCN Family
Core matrisome	ECM Glycoproteins	ZP1	zona pellucida glycoprotein 1 (sperm receptor)	MGC87693	13187	13187	H0YG11:P60852	NP_997224.2	Mouse:Zp1|
Core matrisome	ECM Glycoproteins	ZP2	zona pellucida glycoprotein 2 (sperm receptor)	ZPA	13188	13188	Q05996	NP_001277033.1:NP_003451.1	Mouse:Zp2|
Core matrisome	ECM Glycoproteins	ZP3	zona pellucida glycoprotein 3 (sperm receptor)	ZP3A|ZP3B|ZPC	13189	13189	E9PFI9:H0Y3M4:P21754	NP_001103824.1:NP_009086.4	Mouse:Zp3|
Core matrisome	ECM Glycoproteins	ZP4	zona pellucida glycoprotein 4	ZBP|ZP1|ZPB	15770	15770	Q12836	NP_067009.1	Mouse:Zp4-ps|
Core matrisome	ECM Glycoproteins	ZPLD1	zona pellucida-like domain containing 1	-	27022	27022	Q8TCW7	NP_778226.1:XP_005247167.1	Mouse:Zpld1|
Core matrisome	Collagens	COL10A1	collagen, type X, alpha 1	-	2185	2185	Q03692:Q5QPC7:Q5QPC8	NP_000484.2:XP_006715395.1:XP_006715396.1	Mouse:Col10a1|
Core matrisome	Collagens	COL11A1	collagen, type XI, alpha 1	CO11A1|COLL6|STL2	2186	2186	C9JMN2:H7C381:P12107	NP_001177638.1:NP_001845.3:NP_542196.2:NP_542197.3	Mouse:Col11a1|
Core matrisome	Collagens	COL11A2	collagen, type XI, alpha 2	DFNA13|DFNB53|HKE5|PARP|STL3	2187	2187	A2AAS7:H0Y3B3:H0Y3B5:H0Y3M9:H0YHM5:H0YHM9:H0YIS1:P13942:Q4VXY6	NP_001157243.1:NP_542411.2:NP_542412.2:NP_542410.2:NP_542412.2	Mouse:Col11a2|
Core matrisome	Collagens	COL12A1	collagen, type XII, alpha 1	BA209D8.1|COL12A1L|DJ234P15.1	2188	2188	D6RGG3:H0Y4P7:H0Y5N9:H0Y991:Q99715	NP_004361.3:NP_542376.2	Mouse:Col12a1|	FACIT
Core matrisome	Collagens	COL13A1	collagen, type XIII, alpha 1	COLXIIIA1|FLJ42485	2190	2190	E7ES46:E7ES47:E7ES49:E7ES50:E7ES51:E7ES55:E7ES56:E7EX21:E9PEG9:G5E987:H7BYT9:H7BZB6:Q5TAT6	NP_001123575.1:NP_542988.3:NP_542990.3:NP_542991.3:NP_542992.3:NP_542995.3	Mouse:Col13a1|
Core matrisome	Collagens	COL14A1	collagen, type XIV, alpha 1	UND	2191	2191	H0YBB2:J3QT75:J3QT83:Q05707:Q4G0W3	NP_066933.1:XP_005251116.1:XP_006716714.1	Mouse:Col14a1|	FACIT
Core matrisome	Collagens	COL15A1	collagen, type XV, alpha 1	FLJ38566	2192	2192	P39059	NP_001846.3	Mouse:Col15a1|	Basement Membrane
Core matrisome	Collagens	COL16A1	collagen, type XVI, alpha 1	447AA|FP1572	2193	2193	A6NCT7:A6NDR9:H7BY97:H7BZL8:H7C3F0:Q07092	NP_001847.3	Mouse:Col16a1|	FACIT
Core matrisome	Collagens	COL17A1	collagen, type XVII, alpha 1	BA16H23.2|BP180|BPAG2|FLJ60881|KIAA0204|LAD-1	2194	2194	A2A2Y8:H0Y420:Q9UMD9	NP_000485.3	Mouse:Col17a1|
Core matrisome	Collagens	COL18A1	collagen, type XVIII, alpha 1	FLJ27325|FLJ34914|KNO|KNO1|MGC74745	2195	2195	H7BXV5:H7C457:P39060	NP_085059.2:NP_569712.2	Mouse:Col18a1|	Basement Membrane
Core matrisome	Collagens	COL19A1	collagen, type XIX, alpha 1	COL9A1L|D6S228E	2196	2196	Q14993:Q5JVU1	NP_001849.2	Mouse:Col19a1|	FACIT
Core matrisome	Collagens	COL1A1	collagen, type I, alpha 1	OI4	2197	2197	I3L3H7:P02452	NP_000079.2	Mouse:Col1a1|
Core matrisome	Collagens	COL1A2	collagen, type I, alpha 2	OI4	2198	2198	P08123	NP_000080.2	Mouse:Col1a2|
Core matrisome	Collagens	COL20A1	collagen, type XX, alpha 1	KIAA1510|bA261N11.4	14670	14670	B7ZBI4:B7ZBI5:Q9P218	NP_065933.2	Mouse:Col20a1|	FACIT
Core matrisome	Collagens	COL21A1	collagen, type XXI, alpha 1	COLA1L|DKFZp564B052|FLJ39125|FLJ44623|FP633|MGC266	17025	17025	A6PVD9:F5GZK2:H0Y4C9:H0YDH6:Q96P44	NP_110447.2		FACIT
Core matrisome	Collagens	COL22A1	collagen, type XXII, alpha 1	-	22989	22989	H0YAX7:Q8NFW1	NP_690848.1:XP_005250867.1:XP_006716576.1	Mouse:Col22a1|	FACIT
Core matrisome	Collagens	COL23A1	collagen, type XXIII, alpha 1	DKFZp434K0621	22990	22990	Q86Y22	NP_775736.2	Mouse:Col23a1|
Core matrisome	Collagens	COL24A1	collagen, type XXIV, alpha 1	MGC142214	20821	20821	E9PNK8:F8WDM8:H0YCZ7:Q17RW2	NP_690850.2	Mouse:Col24a1|
Core matrisome	Collagens	COL25A1	collagen, type XXV, alpha 1	CLAC|CLACP	18603	18603	A8MWQ5:D6R8Y2:E9PNV9:H0YAE1:Q9BXS0	NP_001243003.1:NP_115907.2:NP_942014.1	Mouse:Col25a1|
Core matrisome	Collagens	COL26A1	EMI domain containing 2	COL26A1|EMI6|EMU2|MGC129848|SH2B|hEmu2|EMID2	18038	18038	C9JPW4:Q96A83	NP_001265492.1:NP_597714.2	Mouse:Col26a1|
Core matrisome	Collagens	COL27A1	collagen, type XXVII, alpha 1	FLJ11895|KIAA1870|MGC11337	22986	22986	H0YD40:Q5T1U7:Q8IZC6	NP_116277.2	Mouse:Col27a1|
Core matrisome	Collagens	COL28A1	collagen, type XXVIII, alpha 1	COL28	22442	22442	H7BZU0:H7C3P2:Q2UY09	NP_001032852.2	Mouse:Col28a1|
Core matrisome	Collagens	COL2A1	collagen, type II, alpha 1	ANFH|AOM|COL11A3|MGC131516|SEDC	2200	2200	P02458	NP_001835.3:NP_149162.2	Mouse:Col2a1|
Core matrisome	Collagens	COL3A1	collagen, type III, alpha 1	EDS4A|FLJ34534	2201	2201	E7ENY8:H7C435:P02461	NP_000081.1	Mouse:Col3a1|
Core matrisome	Collagens	COL4A1	collagen, type IV, alpha 1	arresten	2202	2202	F5H5K0:P02462	NP_001836.2	Mouse:Col4a1|	Basement Membrane
Core matrisome	Collagens	COL4A2	collagen, type IV, alpha 2	DKFZp686I14213|FLJ22259	2203	2203	A2A352:P08572	NP_001837.2	Mouse:Col4a2|	Basement Membrane
Core matrisome	Collagens	COL4A3	collagen, type IV, alpha 3 (Goodpasture antigen)	-	2204	2204	H7BXM4:Q01955	NP_000082.2	Mouse:Col4a3|	Basement Membrane
Core matrisome	Collagens	COL4A4	collagen, type IV, alpha 4	CA44	2206	2206	J3KNM7:P53420	NP_000083.3:XP_005246338.1	Mouse:Col4a4|	Basement Membrane
Core matrisome	Collagens	COL4A5	collagen, type IV, alpha 5	ASLN|ATS|CA54|MGC167109|MGC42377	2207	2207	H0Y998:H0Y9H0:H0Y9R8:P29400	NP_000486.1:NP_203699.1:XP_006724679.1	Mouse:Col4a5|	Basement Membrane
Core matrisome	Collagens	COL4A6	collagen, type IV, alpha 6	MGC88184	2208	2208	A8MXH5:B4DZ39:F5H3Q5:F5H851:Q14031	NP_001274688.1:NP_001274689.1:NP_001274689.1:NP_001838.2:NP_378667.1	Mouse:Col4a6|	Basement Membrane
Core matrisome	Collagens	COL5A1	collagen, type V, alpha 1	-	2209	2209	H7BY82:P20908	NP_000084.3	Mouse:Col5a1|
Core matrisome	Collagens	COL5A2	collagen, type V, alpha 2	MGC105115	2210	2210	P05997	NP_000384.2	Mouse:Col5a2|
Core matrisome	Collagens	COL5A3	collagen, type V, alpha 3	-	14864	14864	P25940	NP_056534.2	Mouse:Col5a3|
Core matrisome	Collagens	COL6A1	collagen, type VI, alpha 1	OPLL	2211	2211	P12109	NP_001839.2	Mouse:Col6a1|
Core matrisome	Collagens	COL6A2	collagen, type VI, alpha 2	DKFZp586E1322|FLJ46862|PP3610	2212	2212	C9JH44:H7C0M5:P12110	NP_001840.3:NP_478054.2:NP_478055.2	Mouse:Col6a2|
Core matrisome	Collagens	COL6A3	collagen, type VI, alpha 3	DKFZp686D23123|DKFZp686K04147|DKFZp686N0262|FLJ347	2213	2213	C9JNG9:E7ENL6:E9PCV6:I3L392:P12111	NP_004360.2:NP_476505.3:NP_476506.3:NP_476507.3:NP_476508.2:XP_005246122.1	Mouse:Col6a3|
Core matrisome	Collagens	COL6A5	collagen, type XXIX, alpha 1	COL29A1|FLJ35880|VWA4	26674	26674	A8TX70:E9PAL5:F8W8G8:H0Y393:H0Y935:H0Y9T2	NP_001265227.1:NP_694996.5	Mouse:Col6a5|
Core matrisome	Collagens	COL6A6	collagen, type VI, alpha 6	-	27023	27023	A6NMZ7:F8W6Y7:H0Y940:H0YA33	NP_001096078.1:XP_005247178.1	Mouse:Col6a6|
Core matrisome	Collagens	COL7A1	collagen, type VII, alpha 1	EBD1|EBDCT|EBR1	2214	2214	C9JBL3:Q02388	NP_000085.1	Mouse:Col7a1|
Core matrisome	Collagens	COL8A1	collagen, type VIII, alpha 1	C3orf7|MGC9568	2215	2215	C9JTN9:P27658	NP_001841.2:NP_065084.2	Mouse:Col8a1|
Core matrisome	Collagens	COL8A2	collagen, type VIII, alpha 2	FECD|FECD1|FLJ00201|MGC116970|MGC116972|PPCD|PPCD2	2216	2216	E9PP49:P25067	NP_005193.1:XP_005270535.1:XP_005270536.1	Mouse:Col8a2|
Core matrisome	Collagens	COL9A1	collagen, type IX, alpha 1	DJ149L1.1.2|EDM6|FLJ40263|MED	2217	2217	A6NEQ6:P20849	NP_001842.3:NP_511040.2	Mouse:Col9a1|	FACIT
Core matrisome	Collagens	COL9A2	collagen, type IX, alpha 2	DJ39G22.4|EDM2|MED	2218	2218	B1AKJ1:B1AKJ3:H0Y409:Q14055	NP_001843.1:XP_006710428.1	Mouse:Col9a2|	FACIT
Core matrisome	Collagens	COL9A3	collagen, type IX, alpha 3	DJ885L7.4.1|EDM3|FLJ90759|IDD|MED	2219	2219	Q14050:Q4VXW1	NP_001844.3	Mouse:Col9a3|	FACIT
Core matrisome	Proteoglycans	ACAN	aggrecan	AGC1|AGCAN|CSPG1|CSPGCP|MSK16|SEDK	319	319	E7ENV9:E7EX88:H0YK70:H0YM81:H0YMF1:P16112:Q6PID9	NP_001126.3:NP_037359.3	Mouse:Acan|
Core matrisome	Proteoglycans	ASPN	asporin	FLJ20129|OS3|PLAP1|SLRR1C	14872	14872	C9JGC9:Q05CQ6:Q5TBF2:Q9BXN1	NP_001180264.1:NP_060150.4	Mouse:Aspn|
Core matrisome	Proteoglycans	BCAN	brevican	BEHAB|CSPG7|MGC13038	23059	23059	Q5T3I6:Q5T3I7:Q5T3I8:Q96GW7:V9GXZ8:V9GY88	NP_068767.3:NP_940819.1	Mouse:Bcan|
Core matrisome	Proteoglycans	BGN	biglycan	DSPG1|PG-S1|PGI|SLRR1A	1044	1044	C9JKG1:P21810	NP_001702.1	Mouse:Bgn|
Core matrisome	Proteoglycans	CHAD	chondroadherin	SLRR4A	1909	1909	H0YA03:O15335	NP_001258.2	Mouse:Chad|
Core matrisome	Proteoglycans	CHADL	chondroadherin-like	SLRR4B	25165	25165	B0QYT2:H0Y4I5:Q6NUI6	NP_612490.1	Mouse:Chadl|
Core matrisome	Proteoglycans	DCN	decorin	CSCD|DSPG2|PG40|PGII|PGS2|SLRR1B	2705	2705	F8VNV6:F8VNW0:F8VSI3:F8VU58:F8VUF6:F8VWU0:F8VX58:F8VXZ8:H0YI87:H0YIH3:P07585	NP_001911.1:NP_598010.1:NP_598011.1:NP_598012.1:NP_598013.1:NP_598014.1:XP_005268750.1:XP_006719333.1	Mouse:Dcn|
Core matrisome	Proteoglycans	EPYC	epiphycan	DSPG3|PGLB|Pg-Lb|SLRR3B	3053	3053	F8VSI4:Q99645	NP_004941.2	Mouse:Epyc|
Core matrisome	Proteoglycans	ESM1	endothelial cell-specific molecule 1	endocan	3466	3466	M0R154:Q9NQ30	NP_001129076.1:NP_008967.1	Mouse:Esm1|
Core matrisome	Proteoglycans	FMOD	fibromodulin	SLRR2E	3774	3774	Q06828	NP_002014.2	Mouse:Fmod|
Core matrisome	Proteoglycans	HAPLN1	hyaluronan and proteoglycan link protein 1	CRTL1	2380	2380	D6RAK7:D6RBS1:D6RBX9:D6RC59:D6RFI7:D6RG04:P10915	NP_001875.1	Mouse:Hapln1|
Core matrisome	Proteoglycans	HAPLN2	hyaluronan and proteoglycan link protein 2	BRAL1	17410	17410	Q5T3J1:Q9GZV7	NP_068589.1:XP_005245472.1	Mouse:Hapln2|
Core matrisome	Proteoglycans	HAPLN3	hyaluronan and proteoglycan link protein 3	EXLD1|HsT19883	21446	21446	H3BRY4:H3BT26:H3BTH8:Q96S86	NP_839946.1	Mouse:Hapln3|
Core matrisome	Proteoglycans	HAPLN4	hyaluronan and proteoglycan link protein 4	BRAL2|KIAA1926	31357	31357	Q86UW8	NP_075378.1	Mouse:Hapln4|
Core matrisome	Proteoglycans	HSPG2	heparan sulfate proteoglycan 2	PLC|PRCAN|SJA|SJS|SJS1	5273	5273	H0Y5A9:H7BYA5:H7C4A6:P98160:Q5SZI5:Q5SZI9:Q5SZJ1:Q5SZJ2	NP_001278789.1:NP_005520.4	Mouse:Hspg2|	Basement Membrane
Core matrisome	Proteoglycans	IMPG1	interphotoreceptor matrix proteoglycan 1	GP147|IPM150|SPACR	6055	6055	Q17R60:Q5JSC4:Q68D53	NP_001269297.1:NP_001554.2	Mouse:Impg1|
Core matrisome	Proteoglycans	IMPG2	interphotoreceptor matrix proteoglycan 2	IPM200|SPACRCAN	18362	18362	Q9BZV3	NP_057331.2	Mouse:Impg2|
Core matrisome	Proteoglycans	KERA	keratocan	CNA2|SLRR2B	6309	6309	O60938	NP_008966.1	Mouse:Kera|
Core matrisome	Proteoglycans	LUM	lumican	LDC|SLRR2D	6724	6724	P51884	NP_002336.1	Mouse:Lum|
Core matrisome	Proteoglycans	NCAN	neurocan	CSPG3|FLJ44681	2465	2465	F5H7X3:K7EKF8:O14594	NP_004377.2:XP_005259802.1:XP_005259803.1	Mouse:Ncan|
Core matrisome	Proteoglycans	NYX	nyctalopin	CLRP|CSNB1|CSNB4|MGC138447	8082	8082	Q9GZU5	NP_072089.1:XP_005272689.1	Mouse:Nyx|
Core matrisome	Proteoglycans	OGN	osteoglycin	DKFZp586P2421|OG|OIF|SLRR3A	8126	8126	P20774:Q5TBF5	NP_054776.1:NP_148935.1	Mouse:Ogn|
Core matrisome	Proteoglycans	OMD	osteomodulin	OSAD|SLRR2C	8134	8134	Q99983	NP_005005.1	Mouse:Omd|
Core matrisome	Proteoglycans	OPTC	opticin	OPT	8158	8158	Q5T2G3:Q9UBM4	NP_055174.1	Mouse:Optc|
Core matrisome	Proteoglycans	PODN	podocan	MGC24995|PCAN|SLRR5A	23174	23174	Q7Z5L7	NP_001186009.1:NP_001186010.1:NP_001186011.1:NP_714914.2:XP_005270514.1	Mouse:Podn|
Core matrisome	Proteoglycans	PODNL1	podocan-like 1	FLJ23447|SLRR5B	26275	26275	B7Z3M0:K7EJ07:K7EMV0:K7EPI2:K7EPR1:K7ER84:K7ERE6:K7ESB1:Q6PEZ8	NP_001139726.1:NP_001139727.1:NP_079101.3:NP_001139726.1:NP_079101.3	Mouse:Podnl1|
Core matrisome	Proteoglycans	PRELP	proline/arginine-rich end leucine-rich repeat protein	MGC45323|MST161|MSTP161|SLRR2A	9357	9357	P51888	NP_002716.1:NP_958505.1	Mouse:Prelp|
Core matrisome	Proteoglycans	PRG2	proteoglycan 2, bone marrow (natural killer cell activator, eosinophil granule major basic protein)	BMPG|MBP|MBP1|MGC14537	9362	9362	A6XMW0:P13727	NP_001230174.1:NP_002719.3	Mouse:Prg2|
Core matrisome	Proteoglycans	PRG3	proteoglycan 3	MBP2|MBPH|MGC126662|MGC141971	9363	9363	Q9Y2Y8	NP_006084.2	Mouse:Prg3|
Core matrisome	Proteoglycans	PRG4	p53-responsive gene 4	-	9364	9364	E7EQ48:E9PLR3:J3KP74:Q92954	NP_001121180.1:NP_001121181.1:NP_001121182.1:NP_005798.2	Mouse:Prg4|
Core matrisome	Proteoglycans	SPOCK1	sparc/osteonectin, cwcv and kazal-like domains proteoglycan (testican) 1	FLJ37170|SPOCK|TESTICAN|TIC1	11251	11251	D6RAM7:D6RB21:D6RFX3:Q08629	NP_004589.1	Mouse:Spock1|
Core matrisome	Proteoglycans	SPOCK2	sparc/osteonectin, cwcv and kazal-like domains proteoglycan (testican) 2	FLJ97039|testican-2	13564	13564	F5H283:Q92563	NP_001127906.1:NP_001231879.1:NP_055582.1:XP_005270359.1	Mouse:Spock2|
Core matrisome	Proteoglycans	SPOCK3	sparc/osteonectin, cwcv and kazal-like domains proteoglycan (testican) 3	HSAJ1454|TES-3	13565	13565	B4DG04:E7EMP8:E7ENM6:E7ENT7:E7ENY3:E7EQ24:E7ESN1:E7EVH4:H0YA19:Q4W5S3:Q9BQ16	NP_001035249.1:NP_001191281.1:NP_001191282.1:NP_001191283.1:NP_001191284.1:NP_001191285.1:NP_001191287.1:NP_001238896.1:NP_058646.2	Mouse:Spock3|
Core matrisome	Proteoglycans	SRGN	serglycin	FLJ12930|MGC9289|PPG|PRG|PRG1	9361	9361	P10124	NP_002718.2	Mouse:Srgn|
Core matrisome	Proteoglycans	VCAN	versican	CSPG2|DKFZp686K06110|ERVR|GHAP|PG-M|WGN|WGN1	2464	2464	D6RGZ6:E9PF17:P13611:Q86W61	NP_001119808.1:NP_001119808.1:NP_001157569.1:NP_001157570.1:NP_004376.2	Mouse:Vcan|

## Sheet: Matrisome associated_Hs
Division	Category	Gene Symbol	Gene Name	Synonyms	HGNC_IDs	HGNC_IDs Links	UniProt_IDs	Refseq_IDs	Orthology	Notes
Matrisome-associated	ECM-affiliated Proteins	ANXA1	annexin A1	ANX1|LPC1	533	533	P04083:Q5T3N0:Q5T3N1	NP_000691.1	Mouse:Anxa1|	Annexin
Matrisome-associated	ECM-affiliated Proteins	ANXA10	annexin A10	ANX14	534	534	Q9UJ72	NP_009124.2	Mouse:Anxa10|	Annexin
Matrisome-associated	ECM-affiliated Proteins	ANXA11	annexin A11	ANX11|CAP50	535	535	H0Y6E1:P50995:Q5T0G7:Q5T0G9	NP_001148.1:NP_001265336.1:NP_001265337.1:NP_001265338.1:NP_665875.1:NP_665876.1	Mouse:Anxa11|	Annexin
Matrisome-associated	ECM-affiliated Proteins	ANXA13	annexin A13	ANX13|ISA|MGC150460	536	536	E5RIN3:P27216	NP_001003954.1:NP_004297.2	Mouse:Anxa13|	Annexin
Matrisome-associated	ECM-affiliated Proteins	ANXA2	annexin A2	ANX2|ANX2L4|CAL1H|LIP2|LPC2|LPC2D|P36|PAP-IV	537	537	H0YKL9:H0YKN4:H0YKS4:H0YKV8:H0YKX9:H0YKZ7:H0YL33:H0YLE2:H0YLV6:H0YM50:H0YMD0:H0YMD9:H0YMM1:H0YMT9:H0YMU9:H0YMW4:H0YN28:H0YN42:H0YN52:H0YNA0:H0YNB8:H0YNP5:P07355	NP_001002857.1:NP_001002858.1:NP_001129487.1:NP_004030.1	Mouse:Anxa2|	Annexin
Matrisome-associated	ECM-affiliated Proteins	ANXA3	annexin A3	ANX3	541	541	D6RA82:D6RAZ8:D6RCA8:D6RFG5:D6RFJ9:P12429	NP_005130.1:XP_005263030.1	Mouse:Anxa3|	Annexin
Matrisome-associated	ECM-affiliated Proteins	ANXA4	annexin A4	ANX4|DKFZp686H02120|MGC75105|PIG28|ZAP36	542	542	B4DDF9:P09525:Q6P452	NP_001144.1	Mouse:Anxa4|	Annexin
Matrisome-associated	ECM-affiliated Proteins	ANXA5	annexin A5	ANX5|ENX2|PP4	543	543	D6RBE9:D6RBL5:D6RCN3:E9PHT9:P08758	NP_001145.1	Mouse:Anxa5|	Annexin
Matrisome-associated	ECM-affiliated Proteins	ANXA6	annexin A6	ANX6|CBP68	544	544	A6NN80:E5RFF0:E5RI05:E5RIU8:E5RJF5:E5RJR0:E5RK63:E5RK69:E7EMC6:H0YC77:P08133	NP_001146.2:NP_001180473.1:XP_005268489.1	Mouse:Anxa6|	Annexin
Matrisome-associated	ECM-affiliated Proteins	ANXA7	annexin A7	ANX7|SNX|SYNEXIN	545	545	B4DT77:B9ZVT2:P20073	NP_001147.1:NP_004025.1	Mouse:Anxa7|	Annexin
Matrisome-associated	ECM-affiliated Proteins	ANXA8	annexin A8	ANX8|FLJ53095	546	546	B4DTC9:P13928:Q5VTM3	NP_001035173.1:NP_001092315.2:NP_001258631.1:NP_001258632.1	Mouse:Anxa8|	Annexin
Matrisome-associated	ECM-affiliated Proteins	ANXA8L1	annexin A8-like 1	bA301J7.3	23334	23334	F5H7X5:Q5T2P7:Q5T2P8	NP_001258632.1		Annexin
Matrisome-associated	ECM-affiliated Proteins	ANXA9	annexin A9	ANX31	547	547	O76027	NP_003559.2	Mouse:Anxa9|	Annexin
Matrisome-associated	ECM-affiliated Proteins	C1QA	complement component 1, q subcomponent, A chain	-	1241	1241	P02745:X6RLJ0	NP_057075.1	Mouse:C1qa|
Matrisome-associated	ECM-affiliated Proteins	C1QB	complement component 1, q subcomponent, B chain	-	1242	1242	D6R934:D6RGJ1:P02746	NP_000482.3:XP_005246039.1	Mouse:C1qb|
Matrisome-associated	ECM-affiliated Proteins	C1QC	complement component 1, q subcomponent, C chain	C1Q-C|C1QG|FLJ27103	1245	1245	P02747	NP_001107573.1:NP_758957.2	Mouse:C1qc|
Matrisome-associated	ECM-affiliated Proteins	C1QL1	complement component 1, q subcomponent-like 1	C1QRF|CRF	24182	24182	O75973	NP_006679.1	Mouse:C1ql1|
Matrisome-associated	ECM-affiliated Proteins	C1QL2	complement component 1, q subcomponent-like 2	C1QTNF10|CTRP10	24181	24181	Q7Z5L3	NP_872334.2	Mouse:C1ql2|
Matrisome-associated	ECM-affiliated Proteins	C1QL3	complement component 1, q subcomponent-like 3	C1QTNF13|C1ql|K100	19359	19359	Q5VWW1	NP_001010908.1	Mouse:C1ql3|
Matrisome-associated	ECM-affiliated Proteins	C1QL4	complement component 1, q subcomponent-like 4	C1QTNF11|MGC131708	31416	31416	Q86Z23	NP_001008224.1	Mouse:C1ql4|
Matrisome-associated	ECM-affiliated Proteins	C1QTNF1	C1q and tumor necrosis factor related protein 1	CTRP1|FLJ90694|GIP|ZSIG37	14324	14324	Q6ZMH6:Q9BXJ1	NP_112230.1:NP_699203.1:NP_940995.1:NP_940996.1:XP_006721730.1:XP_006721729.1	Mouse:C1qtnf1|
Matrisome-associated	ECM-affiliated Proteins	C1QTNF2	C1q and tumor necrosis factor related protein 2	CTRP2|zacrp2	14325	14325	Q9BXJ5	NP_114114.2	Mouse:C1qtnf2|
Matrisome-associated	ECM-affiliated Proteins	C1QTNF3	C1q and tumor necrosis factor related protein 3	C1ATNF3|CORS26|CTRP3|Corcs|Cors|Cors-26|FLJ37576	14326	14326	Q9BXJ4	NP_112207.1:NP_852100.3	Mouse:C1qtnf3|
Matrisome-associated	ECM-affiliated Proteins	C1QTNF4	C1q and tumor necrosis factor related protein 4	CTRP4|ZACRP4	14346	14346	E9PPZ5:Q9BXJ3	NP_114115.2	Mouse:C1qtnf4|
Matrisome-associated	ECM-affiliated Proteins	C1QTNF5	C1q and tumor necrosis factor related protein 5	CTRP5|DKFZp586B0621|FLJ30570|LORD	14344	14344	Q9BXJ0	NP_001265360.1:NP_056460.1	Mouse:C1qtnf5|
Matrisome-associated	ECM-affiliated Proteins	C1QTNF6	C1q and tumor necrosis factor related protein 6	CTRP6|ZACRP6	14343	14343	F8WC87:Q9BXI9	NP_114116.3:NP_872292.1:XP_005261382.1:XP_006724188.1	Mouse:C1qtnf6|
Matrisome-associated	ECM-affiliated Proteins	C1QTNF7	C1q and tumor necrosis factor related protein 7	CTRP7|ZACRP7	14342	14342	J3KPK0:Q9BXJ2	NP_001128642.1:NP_001128643.1:NP_114117.1	Mouse:C1qtnf7|
Matrisome-associated	ECM-affiliated Proteins	C1QTNF8	C1q and tumor necrosis factor related protein 8	CTRP8|UNQ5829	31374	31374	P60827	NP_997302.2
Matrisome-associated	ECM-affiliated Proteins	C1QTNF9	C1q and tumor necrosis factor related protein 9	C1QTNF9A|CTRP9|MGC48915	28732	28732	P0C862	NP_848635.2	Mouse:C1qtnf9|
Matrisome-associated	ECM-affiliated Proteins	CD209	CD209 molecule	CDSIGN|CLEC4L|DC-SIGN|DC-SIGN1|MGC129965	1641	1641	M0QZG5:M0R0P0:Q9NNX6:X6RB12	NP_001138365.1:NP_001138365.1:NP_001138366.1:NP_001138367.1:NP_001138368.1:NP_001138369.1:NP_066978.1:NP_001138371.1	Mouse:Cd209a|
Matrisome-associated	ECM-affiliated Proteins	CLC	Charcot-Leyden crystal protein	LGALS10|LGALS10A|LPPL_HUMAN|MGC149659	2014	2014	Q05315	NP_001819.2	Mouse:Clc|
Matrisome-associated	ECM-affiliated Proteins	CLEC10A	C-type lectin domain family 10, member A	CD301|CLECSF13|CLECSF14|HML|HML2	16916	16916	I3NI09:J3KR22:Q8IUN9	NP_006335.2:NP_878910.1:XP_005256469.1	Mouse:Clec10a|
Matrisome-associated	ECM-affiliated Proteins	CLEC11A	C-type lectin domain family 11, member A	CLECSF3|LSLCL|P47|SCGF	10576	10576	M0R081:Q9Y240	NP_002966.1	Mouse:Clec11a|
Matrisome-associated	ECM-affiliated Proteins	CLEC12A	C-type lectin domain family 12, member A	CLL-1|CLL1|DCAL-2|MGC70602|MICL	31713	31713	A8MVL9:Q5QGZ9	NP_001193939.1:NP_612210.4:NP_963917.2:XP_005253381.1:XP_006719097.1:XP_006719100.1	Mouse:Clec12a|
Matrisome-associated	ECM-affiliated Proteins	CLEC12B	C-type lectin domain family 12, member B	UNQ5782	31966	31966	F5H4H7:Q2HXU8	NP_001123470.1:NP_995324.2:XP_006719134.1:XP_006719135.1	Mouse:Clec12b|
Matrisome-associated	ECM-affiliated Proteins	CLEC14A	C-type lectin domain family 14, member A	C14orf27|CEG1	19832	19832	Q86T13	NP_778230.1	Mouse:Clec14a|
Matrisome-associated	ECM-affiliated Proteins	CLEC17A	C-type lectin domain family 17, member A	FLJ45910	34520	34520	F8W1T8:H9KVA4:Q6ZS10	NP_001191047.1:NP_997273.3
Matrisome-associated	ECM-affiliated Proteins	CLEC18A	C-type lectin domain family 18, member A	CLEC18C|FLJ77955|MGC164804|MRCL|MRCL1	30388	30388	A5D8T8:F8W692:H3BNR9	NP_001129686.1:NP_001258126.1:NP_872425.2:XP_005255991.1	Mouse:Clec18a|
Matrisome-associated	ECM-affiliated Proteins	CLEC18B	C-type lectin domain family 18, member B	MRCL2	33849	33849	Q6UXF7	NP_001011880.2	Mouse:Clec18a|
Matrisome-associated	ECM-affiliated Proteins	CLEC18C	C-type lectin domain family 18, member C	MGC34761|MRCL|MRCL3	28538	28538	F5H550:H3BSF2:H3BUD1:Q8NCF0	NP_775890.2	Mouse:Clec18a|
Matrisome-associated	ECM-affiliated Proteins	CLEC19A	C-type lectin domain family 19, member A	UNQ5810/PRO19627	34522	34522	H3BQW0:H3BQX8:Q6UXS0	NP_001243649.1
Matrisome-associated	ECM-affiliated Proteins	CLEC1A	C-type lectin domain family 1, member A	CLEC1|MGC34328	24355	24355	E7ESV9:E9PFB4:F5H038:F8WCT4:Q8NC01	NP_057595.2:XP_005253440.1	Mouse:Clec1a|
Matrisome-associated	ECM-affiliated Proteins	CLEC1B	C-type lectin domain family 1, member B	1810061I13Rik|CLEC2|CLEC2B|PRO1384|QDED721	24356	24356	H7BYT7:Q9P126	NP_001092901.1:NP_057593.3:XP_005253439.1	Mouse:Clec1b|
Matrisome-associated	ECM-affiliated Proteins	CLEC2A	C-type lectin domain family 2, member A	PILAR|UNQ5792	24191	24191	Q6UVW9	NP_001124183.1:XP_005253423.1	Mouse:Clec2d|Mouse:Clec2e|Mouse:Clec2g|Mouse:Clec2h|Mouse:Clec2i|Mouse:Clec2j|
Matrisome-associated	ECM-affiliated Proteins	CLEC2B	C-type lectin domain family 2, member B	AICL|CLECSF2|HP10085|IFNRG1	2053	2053	F5H631:Q92478	NP_005118.2	Mouse:Clec2d|Mouse:Clec2e|Mouse:Clec2g|Mouse:Clec2h|Mouse:Clec2i|Mouse:Clec2j|
Matrisome-associated	ECM-affiliated Proteins	CLEC2D	C-type lectin domain family 2, member D	CLAX|LLT1|OCIL	14351	14351	F5H0P0:F5H5U4:F8WF99:H0YGG6:H0YH49:Q9UHP7	NP_001004419.1:NP_001184246.1:NP_001184247.1:NP_001184248.1:NP_037401.1	Mouse:Clec2d|Mouse:Clec2e|Mouse:Clec2g|Mouse:Clec2h|Mouse:Clec2i|Mouse:Clec2j|
Matrisome-associated	ECM-affiliated Proteins	CLEC2L	C-type lectin domain family 2, member L	FLJ32986	21969	21969	H0YB20:P0C7M8	NP_001073980.2	Mouse:Clec2l|
Matrisome-associated	ECM-affiliated Proteins	CLEC3A	C-type lectin domain family 3, member A	CLECSF1|MGC129558|MGC129559	2052	2052	H3BTK1:J3KNC9:O75596	NP_005743.4	Mouse:Clec3a|
Matrisome-associated	ECM-affiliated Proteins	CLEC3B	C-type lectin domain family 3, member B	DKFZp686H17246|TN|TNA	11891	11891	E9PHK0:P05452	NP_003269.2:XP_005265483.1	Mouse:Clec3b|
Matrisome-associated	ECM-affiliated Proteins	CLEC4A	C-type lectin domain family 4, member A	CLECSF6|DCIR|DDB27|HDCGC13P|LLIR	13257	13257	H0YGF9:Q9UMR7	NP_057268.1:NP_919429.2:NP_919430.1:NP_919432.1	Mouse:Clec4a1|Mouse:Clec4a2|Mouse:Clec4a3|Mouse:Clec4a4|Mouse:Clec4b1|Mouse:Clec4b2|
Matrisome-associated	ECM-affiliated Proteins	CLEC4C	C-type lectin domain family 4, member C	BDCA2|CD303|CLECSF11|CLECSF7|DLEC|HECL|MGC125789|M	13258	13258	H0YFH6:H0YGB2:Q8WTT0	NP_569708.1:NP_987099.1	Mouse:Clec4a1|Mouse:Clec4a2|Mouse:Clec4a3|Mouse:Clec4a4|Mouse:Clec4b1|Mouse:Clec4b2|
Matrisome-associated	ECM-affiliated Proteins	CLEC4D	C-type lectin domain family 4, member D	CLEC-6|CLEC6|CLECSF8|MCL|MGC40078|MPCL	14554	14554	A6NHA5:Q8WXI8	NP_525126.2	Mouse:Clec4d|
Matrisome-associated	ECM-affiliated Proteins	CLEC4E	C-type lectin domain family 4, member E	CLECSF9|MINCLE	14555	14555	F5H5X7:F8WFA1:H0YGH9:Q9ULY5	NP_055173.1	Mouse:Clec4e|
Matrisome-associated	ECM-affiliated Proteins	CLEC4F	C-type lectin domain family 4, member F	CLECSF13|FLJ39110|KCLR	25357	25357	A4QPA5:Q8N1N0	NP_775806.2:XP_005264229.1	Mouse:Clec4f|
Matrisome-associated	ECM-affiliated Proteins	CLEC4G	C-type lectin domain family 4, member G	LP2698|LSECtin|UNQ431	24591	24591	M0R277:Q6UXB4	NP_940894.1	Mouse:Clec4g|
Matrisome-associated	ECM-affiliated Proteins	CLEC4M	C-type lectin domain family 4, member M	CD209L|CD299|DC-SIGN2|DC-SIGNR|DCSIGNR|HP10347|L-S	13523	13523	E7ENS9:H7BXE2:H7BXU4:M0QYX2:M0QZ42:Q9H2X3	NP_001138376.1:NP_001138377.1:NP_001138378.1:NP_001138379.1:NP_001138380.1:NP_001138381.1:NP_001138382.1:NP_001138383.1:NP_055072.3:XP_006722678.1	Mouse:Cd209d|
Matrisome-associated	ECM-affiliated Proteins	CLEC5A	C-type lectin domain family 5, member A	CLECSF5|MDL-1|MDL1|MGC138304	2054	2054	C9JCE4:C9JPR7:F8WCL0:Q14DL9:Q9NY25	NP_037384.1:XP_005250022.1	Mouse:Clec5a|
Matrisome-associated	ECM-affiliated Proteins	CLEC6A	C-type lectin domain family 6, member A	CLECSF10|dectin-2	14556	14556	Q6EIG7	NP_001007034.1	Mouse:Clec4n|
Matrisome-associated	ECM-affiliated Proteins	CLEC7A	C-type lectin domain family 7, member A	BGR|CANDF4|CLECSF12|DECTIN1	14558	14558	Q68D78:Q9BXN2	NP_072092.2:NP_922938.1:NP_922939.1:NP_922940.1:NP_922941.1:NP_072092.2:NP_922938.1:NP_922939.1:NP_922940.1:NP_922941.1:NP_922945.1:XP_005253524.1:XP_005253525.1:XP_006719198.1:XP_006719199.1	Mouse:Clec7a|
Matrisome-associated	ECM-affiliated Proteins	CLEC9A	C-type lectin domain family 9, member A	DNGR1|UNQ9341	26705	26705	Q6UXN8	NP_997228.1	Mouse:Clec9a|
Matrisome-associated	ECM-affiliated Proteins	COLEC10	collectin sub-family member 10 (C-type lectin)	CLL1|MGC118794|MGC118795	2220	2220	Q9Y6Z7	NP_006429.2	Mouse:Colec10|
Matrisome-associated	ECM-affiliated Proteins	COLEC11	collectin sub-family member 11	CL-K1-I|CL-K1-II|CL-K1-IIa|CL-K1-IIb|CLK1|DKFZp686	17213	17213	C9JWT5:F8WB29:Q9BWP8	NP_001242911.1:NP_001242912.1:NP_001242913.1:NP_001242914.1:NP_001242915.1:NP_001242916.1:NP_001242917.1:NP_001242918.1:NP_076932.1:NP_954705.1	Mouse:Colec11|
Matrisome-associated	ECM-affiliated Proteins	COLEC12	collectin sub-family member 12	CLP1|NSR2|SCARA4|SRCL	16016	16016	Q5KU26	NP_569057.1	Mouse:Colec12|
Matrisome-associated	ECM-affiliated Proteins	CSPG4	chondroitin sulfate proteoglycan 4	HMW-MAA|MCSP|MCSPG|MEL-CSPG|MSK16|NG2	2466	2466	Q6UVK1	NP_001888.2	Mouse:Cspg4|
Matrisome-associated	ECM-affiliated Proteins	CSPG5	chondroitin sulfate proteoglycan 5 (neuroglycan C)	MGC44034|NGC	2467	2467	O95196	NP_001193872.1:NP_001193873.1:NP_006565.2	Mouse:Cspg5|
Matrisome-associated	ECM-affiliated Proteins	ELFN1	extracellular leucine-rich repeat and fibronectin type III domain containing 1	-	33154	33154	P0C7U0	NP_001122108.1:XP_006715788.1:XP_006715789.1:XP_006715790.1:XP_006715791.1:XP_006715792.1	Mouse:Elfn1|
Matrisome-associated	ECM-affiliated Proteins	ELFN2	extracellular leucine-rich repeat and fibronectin type III domain containing 2	KIAA1904|LRRC62|dJ63G5.3	29396	29396	Q5R3F8	NP_443138.2:XP_005261381.1:XP_006724186.1:XP_006724187.1	Mouse:Elfn2|
Matrisome-associated	ECM-affiliated Proteins	EMCN	endomucin	EMCN2|MUC14	16041	16041	D6RHW5:H0YAA7:Q9ULC0	NP_001153166.1:NP_057326.2	Mouse:Emcn|
Matrisome-associated	ECM-affiliated Proteins	FCN1	ficolin (collagen/fibrinogen domain containing) 1	FCNM	3623	3623	O00602	NP_001994.2	Mouse:Fcna|
Matrisome-associated	ECM-affiliated Proteins	FCN2	ficolin (collagen/fibrinogen domain containing lectin) 2 (hucolin)	EBP-37|FCNL|P35|ficolin-2	3624	3624	Q15485	NP_004099.2:NP_056652.1	Mouse:Fcnb|
Matrisome-associated	ECM-affiliated Proteins	FCN3	ficolin (collagen/fibrinogen domain containing) 3 (Hakata antigen)	FCNH|HAKA1|MGC22543	3625	3625	O75636:Q5SSB9	NP_003656.2:NP_775628.1
Matrisome-associated	ECM-affiliated Proteins	FREM1	FRAS1 related extracellular matrix 1	BNAR|C9orf143|C9orf145|C9orf154|FLJ25461|QBRICK|RP	23399	23399	C9JT55:F8WE85:Q5H8C1	NP_001171175.1:NP_659403.4:XP_005251439.1:XP_005251441.1:XP_006716786.1:XP_006716792.1	Mouse:Frem1|
Matrisome-associated	ECM-affiliated Proteins	FREM2	FRAS1 related extracellular matrix protein 2	DKFZp686J0811|DKFZp781I048|KIAA1074	25396	25396	Q5SZK8	NP_997244.4	Mouse:Frem2|
Matrisome-associated	ECM-affiliated Proteins	FREM3	FRAS1 related extracellular matrix 3	-	25172	25172	P0C091	NP_001161707.1	Mouse:Frem3|
Matrisome-associated	ECM-affiliated Proteins	GPC1	glypican 1	FLJ38078|glypican	4449	4449	C9J4Y6:H7BZE9:H7BZL4:H7C024:H7C410:P35052	NP_002072.2	Mouse:Gpc1|	Glypican
Matrisome-associated	ECM-affiliated Proteins	GPC2	glypican 2	DKFZp547M109|FLJ38962	4450	4450	Q8N158	NP_689955.1	Mouse:Gpc2|	Glypican
Matrisome-associated	ECM-affiliated Proteins	GPC3	glypican 3	DGSX|GTR2-2|MXR7|OCI-5|SDYS|SGB|SGBS|SGBS1	4451	4451	H0Y3U6:P51654	NP_001158089.1:NP_001158091.1:NP_004475.1	Mouse:Gpc3|	Glypican
Matrisome-associated	ECM-affiliated Proteins	GPC4	glypican 4	K-glypican	4452	4452	B4E2C0:O75487	NP_001439.2	Mouse:Gpc4|	Glypican
Matrisome-associated	ECM-affiliated Proteins	GPC5	glypican 5	-	4453	4453	P78333	NP_004457.1	Mouse:Gpc5|	Glypican
Matrisome-associated	ECM-affiliated Proteins	GPC6	glypican 6	MGC126288|OMIMD1	4454	4454	Q9Y625	NP_005699.1	Mouse:Gpc6|
Matrisome-associated	ECM-affiliated Proteins	GREM1	gremlin 1, cysteine knot superfamily, homolog (Xenopus laevis)	CKTSF1B1|DAND2|DRM|GREMLIN|IHG-2|MGC126660|PIG2	2001	2001	H0YLY2:O60565	NP_001178252.1:NP_037504.1	Mouse:Grem1|
Matrisome-associated	ECM-affiliated Proteins	GRIFIN	galectin-related inter-fiber protein	-	4577	4577	A4D1Z8	NP_001278713.1	Mouse:Grifin|
Matrisome-associated	ECM-affiliated Proteins	HPX	hemopexin	FLJ56652|HX	5171	5171	P02790	NP_000604.1:XP_005252940.1	Mouse:Hpx|
Matrisome-associated	ECM-affiliated Proteins	HSPC159	galectin-related protein	GRP|MGC33751|MGC71953	25012	25012	B9A055:F8WF17:Q3ZCW2:U3KQ88:U3KQU5	NP_054900.2	Mouse:Lgalsl|
Matrisome-associated	ECM-affiliated Proteins	ITLN1	intelectin 1 (galactofuranose binding)	FLJ20022|HL-1|HL1|INTL|ITLN|LFR|hIntL|omentin	18259	18259	Q8WWA0	NP_060095.2	Mouse:Itln1|
Matrisome-associated	ECM-affiliated Proteins	ITLN2	intelectin 2	HL-2|HL2	20599	20599	Q8WWU7	NP_543154.1	Mouse:Itlnb|
Matrisome-associated	ECM-affiliated Proteins	LGALS1	lectin, galactoside-binding, soluble, 1	DKFZp686E23103|GAL1|GBP	6561	6561	F8WCQ5:F8WEI7:P09382	NP_002296.1	Mouse:Lgals1|	Galectin
Matrisome-associated	ECM-affiliated Proteins	LGALS12	lectin, galactoside-binding, soluble, 12	GALECTIN-12|GRIP1	15788	15788	G5E970:Q96DT0	NP_001136007.1:NP_001136007.1:NP_001136008.1:NP_001136009.1:NP_001136010.1:NP_149092.2	Mouse:Lgals12|	Galectin
Matrisome-associated	ECM-affiliated Proteins	LGALS13	lectin, galactoside-binding, soluble, 13	GAL13|PLAC8|PP13	15449	15449	M0R015:Q9UHV8	NP_037400.1		Galectin
Matrisome-associated	ECM-affiliated Proteins	LGALS14	lectin, galactoside-binding, soluble, 14	CLC2|MGC22235|PPL13	30054	30054	M0R163:Q8TCE9	NP_064514.1:NP_982297.1		Galectin
Matrisome-associated	ECM-affiliated Proteins	LGALS16	beta-galactoside-binding lectin	-	40039	40039	A8MUM7:M0R108	NP_001177370.2		Galectin
Matrisome-associated	ECM-affiliated Proteins	LGALS2	lectin, galactoside-binding, soluble, 2	HL14|MGC75071	6562	6562	B0QYC9:P05162	NP_006489.1	Mouse:Lgals2|	Galectin
Matrisome-associated	ECM-affiliated Proteins	LGALS3	lectin, galactoside-binding, soluble, 3	CBP35|GAL3|GALBP|GALIG|LGALS2|MAC2	6563	6563	G3V3R6:G3V407:P17931	NP_002297.2	Mouse:Lgals3|	Galectin
Matrisome-associated	ECM-affiliated Proteins	LGALS4	lectin, galactoside-binding, soluble, 4	GAL4|L36LBP	6565	6565	M0QZ93:M0R1B2:M0R349:P56470	NP_006140.1	Mouse:Lgals4|	Galectin
Matrisome-associated	ECM-affiliated Proteins	LGALS7	lectin, galactoside-binding, soluble, 7	GAL7|LGALS7A	6568	6568	M0R281:P47929	NP_001035972.1:NP_002298.1	Mouse:Lgals7|	Galectin
Matrisome-associated	ECM-affiliated Proteins	LGALS8	lectin, galactoside-binding, soluble, 8	Gal-8|PCTA-1|PCTA1|Po66-CBP	6569	6569	B1ANM0:E9PJ77:E9PN19:E9PNC2:E9PPL1:E9PPM4:E9PRN3:F6V2D4:H7BXD8:O00214:Q5T3P9	NP_006490.3:NP_963837.1:NP_963838.1:NP_963839.1	Mouse:Lgals8|	Galectin
Matrisome-associated	ECM-affiliated Proteins	LGALS9	lectin, galactoside-binding, soluble, 9	HUAT|LGALS9A|MGC117375|MGC125973|MGC125974	6570	6570	B4DWP7:F8W9W4:J3KS82:J3KSA0:J3QKK6:J3QS92:K7EPS0:O00182:Q8WYQ7	NP_002299.2:NP_033665.1:XP_006721955.1:XP_006721957.1	Mouse:Lgals9|	Galectin
Matrisome-associated	ECM-affiliated Proteins	LGALS9B	lectin, galactoside-binding, soluble, 9B	FLJ58146|FLJ75081	24842	24842	J3QRN8:J3QSC5:Q3B8N2	NP_001036150.1		Galectin
Matrisome-associated	ECM-affiliated Proteins	LGALS9C	lectin, galactoside-binding, soluble, 9C	MGC125972	33874	33874	C9JHN9:J3KRF0:J3KSV0:J3KSY2:J3KT17:J3QKS2:J3QR96:J3QSH0:Q6DKI2	NP_001035167.2:XP_005256827.1		Galectin
Matrisome-associated	ECM-affiliated Proteins	LMAN1	lectin, mannose-binding, 1	ERGIC-53|ERGIC53|F5F8D|FMFD1|MCFD1|MR60|gp58	6631	6631	P49257	NP_005561.1	Mouse:Lman1|
Matrisome-associated	ECM-affiliated Proteins	LMAN1L	lectin, mannose-binding, 1 like	UNQ2784/PRO7174, ERGIC-53L, ERGL	6632	6632	H3BN74:H3BSC9:Q9HAT1	NP_068591.2	Mouse:Lman1l|
Matrisome-associated	ECM-affiliated Proteins	MBL2	mannose-binding lectin (protein C) 2, soluble (opsonic defect)	COLEC1|HSMBPC|MBL|MBP|MBP1|MGC116832|MGC116833	6922	6922	P11226	NP_000233.1:XP_006717924.1	Mouse:Mbl2|
Matrisome-associated	ECM-affiliated Proteins	MUC1	mucin 1, cell surface associated	CD227|EMA|H23AG|KL-6|MAM6|PEM|PEMT|PUM	7508	7508	B1AVQ5:B1AVQ7:P15941	NP_001018016.1:NP_001018017.1:NP_001037855.1:NP_001037856.1:NP_001037857.1:NP_001037858.1:NP_001191214.1:NP_001191215.1:NP_001191216.1:NP_001191217.1:NP_001191218.1:NP_001191219.1:NP_001191220.1:NP_001191221.1:NP_001191222.1:NP_001191223.1:NP_001191224.1:NP_001191225.1:NP_001191226.1:NP_002447.4:NP_001191214.1	Mouse:Muc1|	Mucin
Matrisome-associated	ECM-affiliated Proteins	MUC12	mucin 12, cell surface associated	MUC11	7510	7510	F5GWV9:H7BXN1:Q9UKN1	NP_001157934.1	Mouse:Muc12|	Mucin
Matrisome-associated	ECM-affiliated Proteins	MUC13	mucin 13, cell surface associated	DRCC1|FLJ20063	7511	7511	C9IZG1:Q9H3R2	NP_149038.3	Mouse:Muc13|	Mucin
Matrisome-associated	ECM-affiliated Proteins	MUC15	mucin 15, cell surface associated	PAS3|PASIII	14956	14956	E9PII6:F8W945:Q8N387	NP_001128563.1:NP_001128563.1:NP_001128564.1:NP_663625.2:NP_001128564.1	Mouse:Muc15|	Mucin
Matrisome-associated	ECM-affiliated Proteins	MUC16	mucin 16, cell surface associated	CA125|FLJ14303	15582	15582	B5ME49:F8WE81:M0QZZ9:M0R2S7:M0R2Y5:Q8WXI7	NP_078966.2	Mouse:Muc16|	Mucin
Matrisome-associated	ECM-affiliated Proteins	MUC17	mucin 17, cell surface associated	MUC3	16800	16800	E7EPM4:Q685J3	NP_001035194.1		Mucin
Matrisome-associated	ECM-affiliated Proteins	MUC19	mucin 19, oligomeric	FLJ35746	14362	14362	C9JCE7:H0YH61:H7BZA9:Q7Z5P9:V9GY53	NP_775871.2	Mouse:Muc19|	Mucin
Matrisome-associated	ECM-affiliated Proteins	MUC2	mucin 2, oligomeric mucus/gel-forming	MLP|SMUC	7512	7512	E7EUV1:H0Y2U6:H0Y317:Q02817	NP_002448.3	Mouse:Muc2|	Mucin
Matrisome-associated	ECM-affiliated Proteins	MUC20	mucin 20, cell surface associated	FLJ14408|FLJ53153|KIAA1359	23282	23282	C9JJE7:E9PH32:H7C102:Q8N307	NP_001269435.1:NP_001278762.1:NP_065841.1:NP_689886.3	Mouse:Muc20|	Mucin
Matrisome-associated	ECM-affiliated Proteins	MUC21	mucin 21, cell surface associated	C6orf205|KMQK697|MGC125609|bCX31G15.2	21661	21661	Q5SSG8	NP_001010909.2:XP_005275180.1	Mouse:Gm9573|	Mucin
Matrisome-associated	ECM-affiliated Proteins	MUC22	hypothetical LOC729792	LOC729792	39755	39755	E2RYF6	NP_001185744.1	Mouse:Gm9573|	Mucin
Matrisome-associated	ECM-affiliated Proteins	MUC3A	mucin 3A, cell surface associated	MUC3|mucin|MUC3B	7513	7513	H0Y6M1:J3QST7:Q02505	NP_005951.1	Mouse:Muc3|	Mucin
Matrisome-associated	ECM-affiliated Proteins	MUC4	mucin 4, cell surface associated	HSA276359	7514	7514	E7ENC5:E7EQG8:E7EQT2:E7ERK0:E7ETT5:E7EUL9:E7EW47:E7EWN1:E9PDY6:H0Y2Y1:H7BXN7:H7BZI3:Q99102	NP_004523.3:NP_060876.5:NP_612154.2:NP_060876.5	Mouse:Muc4|	Mucin
Matrisome-associated	ECM-affiliated Proteins	MUC5AC	mucin 5AC, oligomeric mucus/gel-forming	MUC5	7515	7515	E9PGF7:E9PJ98:P98088	XP_006718462.1:XP_006710008.1:XP_006710010.1:	Mouse:Muc5ac|	Mucin
Matrisome-associated	ECM-affiliated Proteins	MUC5B	mucin 5B, oligomeric mucus/gel-forming	MG1|MUC5|MUC9	7516	7516	E9PBJ0:H0YDX8:Q9HC84	NP_002449.2	Mouse:Muc5b|	Mucin
Matrisome-associated	ECM-affiliated Proteins	MUC6	mucin 6, oligomeric mucus/gel-forming	-	7517	7517	E9PJC5:H0YDA7:H0YEZ6:Q6W4X9	NP_005952.2	Mouse:Muc6|	Mucin
Matrisome-associated	ECM-affiliated Proteins	MUC7	mucin 7, secreted	DKFZp686J03256|FLJ27047|MG2|MGC34772	7518	7518	D6RHX1:Q8TAX7	NP_001138478.1:NP_001138479.1:NP_689504.2		Mucin
Matrisome-associated	ECM-affiliated Proteins	MUC8	mucin 8	-	7519	7519	M0R3A3	XP_005275787.1		Mucin
Matrisome-associated	ECM-affiliated Proteins	MUCL1	mucin-like 1	SBEM	30588	30588	F8VV13:Q96DR8	NP_477521.1	Mouse:Mucl1|	Mucin
Matrisome-associated	ECM-affiliated Proteins	OVGP1	oviductal glycoprotein 1, 120kDa	CHIT5|EGP|MUC9|OGP	8524	8524	B4DHP1:Q12889	NP_002548.3	Mouse:Ovgp1|
Matrisome-associated	ECM-affiliated Proteins	PARM1	prostate androgen-regulated mucin-like protein 1	Cipar1|DKFZP564O0823|PARM-1|WSC4	24536	24536	D6RBB6:Q6UWI2	NP_056208.2	Mouse:Parm1|
Matrisome-associated	ECM-affiliated Proteins	PLXDC1	plexin domain containing 1	DKFZp686F0937|FLJ36270|FLJ45632|TEM3|TEM7	20945	20945	B3KSI0:B4E173:C9JCL2:C9JWQ3:J3KS04:J3QR40:J3QRR7:Q8IUK5	NP_065138.2	Mouse:Plxdc1|
Matrisome-associated	ECM-affiliated Proteins	PLXDC2	plexin domain containing 2	FLJ14623|TEM7R	21013	21013	Q6UX71	NP_001269665.1:NP_116201.7	Mouse:Plxdc2|
Matrisome-associated	ECM-affiliated Proteins	PLXNA1	plexin A1	DKFZp761P19121|NOV|NOVP|PLEXIN-A1|PLXN1	9099	9099	F8VSZ4:Q9UIW2	NP_115618.3	Mouse:Plxna1|	Plexin
Matrisome-associated	ECM-affiliated Proteins	PLXNA2	plexin A2	FLJ11751|FLJ30634|KIAA0463|OCT|PLXN2	9100	9100	O75051	NP_079455.3	Mouse:Plxna2|	Plexin
Matrisome-associated	ECM-affiliated Proteins	PLXNA3	plexin A3	6.3|HSSEXGENE|PLEXIN-A3|PLXN3|PLXN4|SEX|XAP-6	9101	9101	P51805	NP_059984.3	Mouse:Plxna3|	Plexin
Matrisome-associated	ECM-affiliated Proteins	PLXNA4	plexin A4	DKFZp434G0625|DKFZp566O0546|FAYV2820|FLJ35026|FLJ3	9102	9102	Q9HCM2	NP_001099013.1:NP_065962.1:NP_861440.2:XP_005250743.1:XP_005250744.1:XP_006716234.1	Mouse:Plxna4|	Plexin
Matrisome-associated	ECM-affiliated Proteins	PLXNB1	plexin B1	KIAA0407|MGC149167|PLEXIN-B1|PLXN5|SEP	9103	9103	G8JLJ7:O43157	NP_001123554.1:NP_002664.2	Mouse:Plxnb1|	Plexin
Matrisome-associated	ECM-affiliated Proteins	PLXNB2	plexin B2	KIAA0315|MM1|Nbla00445|PLEXB2|dJ402G11.3	9104	9104	A6QRG9:A6QRH1:E2PU09:H0Y6J7:H0Y7X5:O15031	NP_036533.2:XP_005261966.1:XP_005261967.1:XP_005261968.1:XP_006724476.1	Mouse:Plxnb2|	Plexin
Matrisome-associated	ECM-affiliated Proteins	PLXNB3	plexin B3	FLJ76953|PLEXB3|PLEXR|PLXN6	9105	9105	B7Z3H9:F5GWC0:F5GZZ4:H7BZV5:H7C0P4:H7C3L0:Q9ULL4	NP_001156729.1:NP_005384.2	Mouse:Plxnb3|	Plexin
Matrisome-associated	ECM-affiliated Proteins	PLXNC1	plexin C1	CD232|PLXN-C1|VESPR	9106	9106	B4DHQ7:F5H3A2:F8VUW4:F8W095:F8W1K6:O60486	NP_005752.1	Mouse:Plxnc1|	Plexin
Matrisome-associated	ECM-affiliated Proteins	PLXND1	plexin D1	KIAA0620|MGC75353|PLEXD1	9107	9107	D6RH25:H0Y9D1:H0YA64:H0YAB2:H0YAM9:Q9Y4D7	NP_055918.2	Mouse:Plxnd1|	Plexin
Matrisome-associated	ECM-affiliated Proteins	PROL1	proline rich, lacrimal 1	BPLP|PRL1	17279	17279	Q99935	NP_067048.4	Mouse:Prol1|
Matrisome-associated	ECM-affiliated Proteins	REG1A	regenerating islet-derived 1 alpha	ICRF|MGC12447|P19|PSP|PSPS|PSPS1|PTP|REG	9951	9951	P05451	NP_002900.2	Mouse:Reg1|
Matrisome-associated	ECM-affiliated Proteins	REG1B	regenerating islet-derived 1 beta	PSPS2|REGH|REGI-BETA|REGL	9952	9952	H7BZ24:P48304	NP_006498.1	Mouse:Reg2|
Matrisome-associated	ECM-affiliated Proteins	REG3A	regenerating islet-derived 3 alpha	HIP|PAP|PAP-H|PAP1|PBCGF|REG-III|REG3	8601	8601	Q06141	NP_002571.1:NP_620354.1:NP_620355.1	Mouse:Reg3g|
Matrisome-associated	ECM-affiliated Proteins	REG3G	regenerating islet-derived 3 gamma	MGC118998|MGC118999|MGC119001|PAP1B|PAPIB|REG-III|	29595	29595	Q6UW15	NP_001008388.1:NP_001256969.1:NP_940850.1:XP_005264192.1	Mouse:Reg3b|
Matrisome-associated	ECM-affiliated Proteins	REG4	regenerating islet-derived family, member 4	GISP|REG-IV|RELP	22977	22977	E9PNV6:Q9BYZ8	NP_001152824.1:NP_001152825.1:NP_114433.1	Mouse:Reg4|
Matrisome-associated	ECM-affiliated Proteins	SDC1	syndecan 1	CD138|SDC|SYND1|syndecan	10658	10658	E9PHH3:F8WCX9:H7C1K4:P18827	NP_001006947.1:NP_002988.3	Mouse:Sdc1|	Syndecan
Matrisome-associated	ECM-affiliated Proteins	SDC2	syndecan 2	HSPG|HSPG1|SYND2	10659	10659	E5RHU3:E5RJB8:E7ESK6:E9PBI9:P34741	NP_002989.2:XP_005251077.1:XP_006716677.1	Mouse:Sdc2|	Syndecan
Matrisome-associated	ECM-affiliated Proteins	SDC3	syndecan 3	SDCN|SYND3	10660	10660	D3DPN2:O75056	NP_055469.3	Mouse:Sdc3|	Syndecan
Matrisome-associated	ECM-affiliated Proteins	SDC4	syndecan 4	MGC22217|SYND4	10661	10661	B4E1S6:P31431	NP_002990.2	Mouse:Sdc4|	Syndecan
Matrisome-associated	ECM-affiliated Proteins	SEMA3A	sema domain, immunoglobulin domain (Ig), short basic domain, secreted, (semaphorin) 3A	Hsema-I|Hsema-III|MGC133243|SEMA1|SEMAD|SEMAIII|SE	10723	10723	C9J9C4:C9JD25:Q14563	NP_006071.1:XP_005250167.1:XP_005250168.1:XP_006715901.1:XP_006715902.1	Mouse:Sema3a|	Semaphorin
Matrisome-associated	ECM-affiliated Proteins	SEMA3B	sema domain, immunoglobulin domain (Ig), short basic domain, secreted, (semaphorin) 3B	FLJ34863|LUCA-1|SEMA5|SEMAA|SemA|semaV	10724	10724	Q13214	NP_001005914.1:NP_001276989.1:NP_001276990.1:NP_001276991.1:NP_001276992.1:NP_004627.1	Mouse:Sema3b|	Semaphorin
Matrisome-associated	ECM-affiliated Proteins	SEMA3C	sema domain, immunoglobulin domain (Ig), short basic domain, secreted, (semaphorin) 3C	SEMAE|SemE	10725	10725	B4DRL8:F2Z2Y0:F5H1Z7:F8WEP9:Q99985	NP_006370.1	Mouse:Sema3c|	Semaphorin
Matrisome-associated	ECM-affiliated Proteins	SEMA3D	sema domain, immunoglobulin domain (Ig), short basic domain, secreted, (semaphorin) 3D	MGC39708|Sema-Z2|coll-2	10726	10726	C9JYT6:O95025	NP_689967.2	Mouse:Sema3d|	Semaphorin
Matrisome-associated	ECM-affiliated Proteins	SEMA3E	sema domain, immunoglobulin domain (Ig), short basic domain, secreted, (semaphorin) 3E	KIAA0331|M-SEMAH|M-SemaK|SEMAH|coll-5	10727	10727	C9JVH5:F8WCZ5:O15041	NP_001171600.1:NP_036563.1	Mouse:Sema3e|	Semaphorin
Matrisome-associated	ECM-affiliated Proteins	SEMA3F	sema domain, immunoglobulin domain (Ig), short basic domain, secreted, (semaphorin) 3F	SEMA-IV|SEMA4|SEMAK	10728	10728	C9IYS6:C9J1V2:C9J4H5:C9JPG5:H7C4A2:Q13275	NP_004177.3:XP_005265438.1:XP_005265439.1	Mouse:Sema3f|	Semaphorin
Matrisome-associated	ECM-affiliated Proteins	SEMA3G	sema domain, immunoglobulin domain (Ig), short basic domain, secreted, (semaphorin) 3G	FLJ00014|MGC119473|sem2	30400	30400	C9JXB2:H7C5M7:Q9NS98	NP_064548.1	Mouse:Sema3g|	Semaphorin
Matrisome-associated	ECM-affiliated Proteins	SEMA4A	sema domain, immunoglobulin domain (Ig), transmembrane domain (TM) and short cytoplasmic domain, (semaphorin) 4A	CORD10|FLJ12287|RP35|SEMAB|SEMB	10729	10729	Q5TCI4:Q5TCI6:Q5TCJ5:Q5TCJ7:Q9H3S1	NP_001180229.1:NP_001180230.1:NP_001180231.1:NP_071762.2	Mouse:Sema4a|	Semaphorin
Matrisome-associated	ECM-affiliated Proteins	SEMA4B	sema domain, immunoglobulin domain (Ig), transmembrane domain (TM) and short cytoplasmic domain, (semaphorin) 4B	KIAA1745|MGC131831|SEMAC|SemC	10730	10730	H0YKP2:H0YKV7:H0YLN3:H0YM68:H0YMD6:H0YMR1:H0YMZ3:H0YN49:H0YNC4:H0YNM2:J3KNP4:Q9NPR2	NP_064595.2:NP_945119.1	Mouse:Sema4b|	Semaphorin
Matrisome-associated	ECM-affiliated Proteins	SEMA4C	sema domain, immunoglobulin domain (Ig), transmembrane domain (TM) and short cytoplasmic domain, (semaphorin) 4C	FLJ20369|KIAA1739|M-SEMA-F|MGC126382|MGC126383|SEM	10731	10731	C9J4M7:C9JV89:Q9C0C4	NP_060259.4	Mouse:Sema4c|	Semaphorin
Matrisome-associated	ECM-affiliated Proteins	SEMA4D	sema domain, immunoglobulin domain (Ig), transmembrane domain (TM) and short cytoplasmic domain, (semaphorin) 4D	C9orf164|CD100|FLJ33485|FLJ34282|FLJ39737|FLJ46484	10732	10732	C9JD54:C9JFP1:C9JYS7:E9PFD9:F5H044:Q92854	NP_001135759.1:NP_006369.3:XP_005251711.1	Mouse:Sema4d|	Semaphorin
Matrisome-associated	ECM-affiliated Proteins	SEMA4F	sema domain, immunoglobulin domain (Ig), transmembrane domain (TM) and short cytoplasmic domain, (semaphorin) 4F	M-SEMA|PRO2353|SEMAM|SEMAW|m-Sema-M	10734	10734	B7Z931:C9JKW7:C9K0A1:F8WCP8:F8WD61:F8WEH3:O95754	NP_001258590.1:NP_001258591.1:NP_004254.2	Mouse:Sema4f|	Semaphorin
Matrisome-associated	ECM-affiliated Proteins	SEMA4G	sema domain, immunoglobulin domain (Ig), transmembrane domain (TM) and short cytoplasmic domain, (semaphorin) 4G	FLJ20590|KIAA1619|MGC102867	10735	10735	E5RFG2:E5RGX4:H0YBN3:Q9NTN9	NP_001190173.1:NP_060363.2:XP_005270065.1:XP_005270066.1:XP_005270067.1	Mouse:Sema4g|	Semaphorin
Matrisome-associated	ECM-affiliated Proteins	SEMA5A	sema domain, seven thrombospondin repeats (type 1 and type 1-like), transmembrane domain (TM) and short cytoplasmic domain, (semaphorin) 5A	FLJ12815|SEMAF|semF	10736	10736	D6R9K6:D6RAF4:H0Y9H9:Q13591	NP_003957.2:XP_006714569.1:XP_006714570.1	Mouse:Sema5a|	Semaphorin
Matrisome-associated	ECM-affiliated Proteins	SEMA5B	sema domain, seven thrombospondin repeats (type 1 and type 1-like), transmembrane domain (TM) and short cytoplasmic domain, (semaphorin) 5B	FLJ10372|KIAA1445|SEMAG|SemG	10737	10737	B5ME80:C9JKR3:C9JTV9:C9JTX2:F8WAT5:H0Y5U2:Q9P283	NP_001026872.2:NP_001243275.1:NP_001243276.1	Mouse:Sema5b|	Semaphorin
Matrisome-associated	ECM-affiliated Proteins	SEMA6A	sema domain, transmembrane domain (TM), and cytoplasmic domain, (semaphorin) 6A	HT018|KIAA1368|SEMA|SEMA6A1|SEMAQ|VIA	10738	10738	B3KU01:D6RAG9:D6RCR0:E7ERF3:E9PDV9:H0Y8V9:Q9H2E6	NP_065847.1	Mouse:Sema6a|	Semaphorin
Matrisome-associated	ECM-affiliated Proteins	SEMA6B	sema domain, transmembrane domain (TM), and cytoplasmic domain, (semaphorin) 6B	SEM-SEMA-Y|SEMA-VIB|SEMAN|semaZ	10739	10739	Q9H3T3	NP_115484.2	Mouse:Sema6b|	Semaphorin
Matrisome-associated	ECM-affiliated Proteins	SEMA6C	sema domain, transmembrane domain (TM), and cytoplasmic domain, (semaphorin) 6C	SEMAY|m-SemaY|m-SemaY2	10740	10740	Q9H3T2	NP_001171532.1:NP_001171533.1:NP_112175.2:XP_005244890.1:XP_005244892.1:XP_005244893.1	Mouse:Sema6c|	Semaphorin
Matrisome-associated	ECM-affiliated Proteins	SEMA6D	sema domain, transmembrane domain (TM), and cytoplasmic domain, (semaphorin) 6D	FLJ11598|KIAA1479	16770	16770	H0YL82:H0YM97:H0YMA6:H0YMP7:H0YMV0:Q8NFY4	NP_001185928.1:NP_065909.1:NP_079242.2:NP_705869.1:NP_705870.1:NP_705871.1:NP_705872.1:XP_005254744.1:XP_005254746.1:XP_005254747.1	Mouse:Sema6d|	Semaphorin
Matrisome-associated	ECM-affiliated Proteins	SEMA7A	semaphorin 7A, GPI membrane anchor (John Milton Hagen blood group)	CD108|CDw108|H-SEMA-K1|H-Sema-L|JMH|MGC126692|MGC1	10741	10741	F5GYX3:H3BMF9:O75326	NP_001139501.1:NP_001139502.1:NP_003603.1:NP_001139502.1	Mouse:Sema7a|	Semaphorin
Matrisome-associated	ECM-affiliated Proteins	SFTA2	surfactant associated 2	GSGL541|SFTPG|UNQ541	18386	18386	Q6UW10	NP_995326.1	Mouse:Sfta2|
Matrisome-associated	ECM-affiliated Proteins	SFTA3	surfactant associated 3	FLJ23494|SFTPH	18387	18387	E5RG42:G5EA12:P0C7M3	NP_001094811.1	Mouse:E030019B13Rik|
Matrisome-associated	ECM-affiliated Proteins	SFTPA1	surfactant protein A1	AC068139.6|COLEC4|FLJ50593|FLJ51913|FLJ61144|FLJ77	10798	10798	B4DNW5:J3KPA7:Q8IWL2	NP_001087239.2:NP_001158116.1:NP_001158119.1:NP_005402.3:XP_005270119.1:XP_006718016.1	Mouse:Sftpa1|
Matrisome-associated	ECM-affiliated Proteins	SFTPA2	surfactant protein A2	COLEC5|FLJ50594|FLJ50597|FLJ51953|FLJ79091|FLJ9367	10799	10799	Q8IWL1:R4GMN3:X6REF7	NP_001092138.1:XP_005270188.1:XP_005270189.1
Matrisome-associated	ECM-affiliated Proteins	SFTPB	surfactant protein B	PSP-B|SFTB3|SFTP3|SMDP1|SP-B	10801	10801	D6W5L6:H0Y7V6:P07988:U3KQT2	NP_000533.3:NP_942140.2:NP_000533.3:NP_942140.2:XP_005264544.1	Mouse:Sftpb|
Matrisome-associated	ECM-affiliated Proteins	SFTPC	surfactant protein C	PSP-C|SFTP2|SMDP2|SP-C	10802	10802	C9JYF6:E5RG20:E5RG93:E5RHW5:E5RI64:E5RI92:P11686	NP_001165828.1:NP_001165881.1:NP_003009.2	Mouse:Sftpc|
Matrisome-associated	ECM-affiliated Proteins	SFTPD	surfactant protein D	COLEC7|PSP-D|SFTP4|SP-D	10803	10803	P35247:Q5T0M2	NP_003010.4	Mouse:Sftpd|
Matrisome-associated	ECM Regulators	A2M	alpha-2-macroglobulin	CPAMD5|DKFZp779B086|FWP007|S863-7	7	7	F5H1E8:F8W7L3:H0YFH1:H0YGH6:P01023	NP_000005.2	Mouse:A2m|
Matrisome-associated	ECM Regulators	A2ML1	alpha-2-macroglobulin-like 1	CPAMD9|DKFZp686C1729|DKFZp686D2011|DKFZp686G1812|D	23336	23336	A8K2U0:F5GXP1:F5GYG7:F5H2Z2:H0YGG5:H0YH14	NP_653271.2
Matrisome-associated	ECM Regulators	ADAM10	ADAM metallopeptidase domain 10	AD10|CD156c|HsT18717|MADM|kuz	188	188	B4DU28:B5MC71:C9J9B4:H0YK32:H0YK87:H0YNC5:H3BS53:O14672	NP_001101.1	Mouse:Adam10|
Matrisome-associated	ECM Regulators	ADAM11	ADAM metallopeptidase domain 11	MDC	189	189	B4DKD2:H7BY08:K7EKA8:O75078	NP_002381.2	Mouse:Adam11|
Matrisome-associated	ECM Regulators	ADAM12	ADAM metallopeptidase domain 12	MCMP|MCMPMltna|MLTN|MLTNA	190	190	O43184:Q5JRP2	NP_001275903.1:NP_001275904.1:NP_003465.3:NP_067673.2	Mouse:Adam12|
Matrisome-associated	ECM Regulators	ADAM15	ADAM metallopeptidase domain 15	MDC15	193	193	A6NG98:Q13444	NP_001248393.1:NP_001248394.1:NP_003806.3:NP_997074.1:NP_997077.1:NP_997078.1:NP_997079.1:NP_997080.1	Mouse:Adam15|
Matrisome-associated	ECM Regulators	ADAM17	ADAM metallopeptidase domain 17	ADAM18|CD156B|CSVP|MGC71942|TACE	195	195	E7EUI5:P78536	NP_003174.3	Mouse:Adam17|
Matrisome-associated	ECM Regulators	ADAM18	ADAM metallopeptidase domain 18	ADAM27|MGC41836|MGC88272|tMDCIII	196	196	E5RIP0:E5RK96:Q0VAI3:Q9Y3Q7	NP_001177885.1:NP_055052.1	Mouse:Adam18|
Matrisome-associated	ECM Regulators	ADAM19	ADAM metallopeptidase domain 19 (meltrin beta)	FKSG34|MADDAM|MLTNB	197	197	E5RIS2:E7ENW4:E9PD32:H0YC66:Q9H013	NP_150377.1:XP_005266060.1	Mouse:Adam19|
Matrisome-associated	ECM Regulators	ADAM2	ADAM metallopeptidase domain 2	CRYN1|CRYN2|CT15|FTNB|PH-30b|PH30	198	198	B4DWY7:Q6P2G0:Q99965	NP_001265042.1:NP_001265043.1:NP_001455.3:NP_001265043.1	Mouse:Adam2|
Matrisome-associated	ECM Regulators	ADAM20	ADAM metallopeptidase domain 20	-	199	199	O43506	NP_003805.3:XP_005268208.1:XP_005268209.1
Matrisome-associated	ECM Regulators	ADAM21	ADAM metallopeptidase domain 21	ADAM31|MGC125389	200	200	Q9UKJ8	NP_003804.2	Mouse:Adam21|
Matrisome-associated	ECM Regulators	ADAM22	ADAM metallopeptidase domain 22	MDC2|MGC149832	201	201	E7EPF1:E9PF78:F8WAD8:G5E951:H7C0Q9:H7C3I4:Q9P0K1	NP_004185.1:NP_068367.1:NP_068368.2:NP_068369.1	Mouse:Adam22|
Matrisome-associated	ECM Regulators	ADAM23	ADAM metallopeptidase domain 23	MDC3	202	202	E7EWD3:H7C2M6:O75077	NP_003803.1:XP_005246989.1	Mouse:Adam23|
Matrisome-associated	ECM Regulators	ADAM28	ADAM metallopeptidase domain 28	ADAM23|MDC-Lm|MDC-Ls|MDCL|eMDCII	206	206	B4DDY3:E5RGY1:E5RJQ1:E7EMU1:H0YBG8:H0YBQ8:Q9UKQ2	NP_055080.2:NP_068547.2	Mouse:Adam28|
Matrisome-associated	ECM Regulators	ADAM29	ADAM metallopeptidase domain 29	CT73|svph1	207	207	D6RBU0:D6RHU0:D6RIU9:Q9UKF5	NP_001124175.1:NP_001124176.1:NP_001124177.1:NP_001265054.1:NP_001265055.1:NP_001265056.1:NP_055084.3:XP_005262761.1:XP_005262762.1	Mouse:Adam29|
Matrisome-associated	ECM Regulators	ADAM30	ADAM metallopeptidase domain 30	svph4	208	208	Q9UKF2	NP_068566.2	Mouse:Adam30|
Matrisome-associated	ECM Regulators	ADAM32	ADAM metallopeptidase domain 32	FLJ26299|FLJ29004	15479	15479	E3W988:E5RGK7:E5RJE6:E5RJY7:E7EPX8:E7ER82:Q8TC27	NP_659441.3	Mouse:Adam32|
Matrisome-associated	ECM Regulators	ADAM33	ADAM metallopeptidase domain 33	C20orf153|DJ964F7.1|DKFZp434K0521|FLJ35308|FLJ3675	15478	15478	A2A2L3:Q9BZ11	NP_001269376.1:NP_001269376.1:NP_079496.1:NP_694882.1	Mouse:Adam33|
Matrisome-associated	ECM Regulators	ADAM7	ADAM metallopeptidase domain 7	EAPI|GP-83	214	214	C9JK28:E5RK87:Q6PEJ6:Q9H2U9	NP_003808.2:XP_005273727.1	Mouse:Adam7|
Matrisome-associated	ECM Regulators	ADAM8	ADAM metallopeptidase domain 8	CD156|MGC134985|MS2	215	215	H0YKZ1:H0YMT6:P78325	NP_001100.3:NP_001157961.1:NP_001157962.1	Mouse:Adam8|
Matrisome-associated	ECM Regulators	ADAM9	ADAM metallopeptidase domain 9 (meltrin gamma)	CORD9|KIAA0021|MCMP|MDC9|Mltng	216	216	A0AVL1:C9J6H5:C9JPM3:F8WC54:Q13443	NP_003807.1	Mouse:Adam9|
Matrisome-associated	ECM Regulators	ADAMDEC1	ADAM-like, decysin 1	FLJ79219|M12.219	16299	16299	E5RK05:O15204	NP_001138743.1:NP_001138744.1:NP_055294.1	Mouse:Adamdec1|
Matrisome-associated	ECM Regulators	ADAMTS1	ADAM metallopeptidase with thrombospondin type 1 motif, 1	C3-C5|KIAA1346|METH1	217	217	E5RI60:E5RJR7:H7C206:Q9UHI8	NP_008919.3	Mouse:Adamts1|
Matrisome-associated	ECM Regulators	ADAMTS10	ADAM metallopeptidase with thrombospondin type 1 motif, 10	ADAM-TS10|WMS	13201	13201	M0QY12:M0QY36:Q9H324	NP_001269281.1:NP_112219.3	Mouse:Adamts10|
Matrisome-associated	ECM Regulators	ADAMTS12	ADAM metallopeptidase with thrombospondin type 1 motif, 12	PRO4389	14605	14605	D6REX0:P58397	NP_112217.2	Mouse:Adamts12|
Matrisome-associated	ECM Regulators	ADAMTS13	ADAM metallopeptidase with thrombospondin type 1 motif, 13	C9orf8|DKFZp434C2322|FLJ42993|MGC118899|MGC118900|	1366	1366	E7EV88:Q76LX8:Q9UGQ1	NP_620594.1:NP_620595.1:NP_620596.2	Mouse:Adamts13|
Matrisome-associated	ECM Regulators	ADAMTS14	ADAM metallopeptidase with thrombospondin type 1 motif, 14	FLJ32820	14899	14899	Q8WXS8	NP_542453.2:NP_631894.2	Mouse:Adamts14|
Matrisome-associated	ECM Regulators	ADAMTS15	ADAM metallopeptidase with thrombospondin type 1 motif, 15	MGC126403	16305	16305	Q8TE58	NP_620686.1	Mouse:Adamts15|
Matrisome-associated	ECM Regulators	ADAMTS16	ADAM metallopeptidase with thrombospondin type 1 motif, 16	ADAMTS16s|FLJ16731	17108	17108	Q2XQZ0:Q8TE57	NP_620687.2	Mouse:Adamts16|
Matrisome-associated	ECM Regulators	ADAMTS17	ADAM metallopeptidase with thrombospondin type 1 motif, 17	FLJ16363|FLJ32769	17109	17109	H0YMH1:H3BRA9:H3BV94:Q8TE56	NP_620688.2	Mouse:Adamts17|
Matrisome-associated	ECM Regulators	ADAMTS18	ADAM metallopeptidase with thrombospondin type 1 motif, 18	ADAMTS21	17110	17110	B4DEX3:H3BMG1:H3BTZ3:Q8TE60	NP_955387.1	Mouse:Adamts18|
Matrisome-associated	ECM Regulators	ADAMTS19	ADAM metallopeptidase with thrombospondin type 1 motif, 19	FLJ16042	17111	17111	D6R9M2:H0Y8Y0:Q8TE59	NP_598377.3	Mouse:Adamts19|
Matrisome-associated	ECM Regulators	ADAMTS2	ADAM metallopeptidase with thrombospondin type 1 motif, 2	ADAM-TS2|ADAMTS-3|NPI|PCINP|PCPNI|hPCPNI	218	218	O95450	NP_055059.2:NP_067610.1	Mouse:Adamts2|
Matrisome-associated	ECM Regulators	ADAMTS20	ADAM metallopeptidase with thrombospondin type 1 motif, 20	GON-1	17178	17178	E9PBD5:G3V1X8:H0YHN3:P59510	NP_079279.3	Mouse:Adamts20|
Matrisome-associated	ECM Regulators	ADAMTS3	ADAM metallopeptidase with thrombospondin type 1 motif, 3	ADAMTS-4|KIAA0366	219	219	O15072	NP_055058.2	Mouse:Adamts3|
Matrisome-associated	ECM Regulators	ADAMTS4	ADAM metallopeptidase with thrombospondin type 1 motif, 4	ADAMTS-2|ADAMTS-4|ADMP-1|KIAA0688	220	220	O75173:Q5VTW1	NP_005090.3	Mouse:Adamts4|
Matrisome-associated	ECM Regulators	ADAMTS5	ADAM metallopeptidase with thrombospondin type 1 motif, 5	ADAMTS11|ADMP-2|FLJ36738	221	221	Q9UNA0	NP_008969.2	Mouse:Adamts5|
Matrisome-associated	ECM Regulators	ADAMTS6	ADAM metallopeptidase with thrombospondin type 1 motif, 6	ADAM-TS6	222	222	D6R9L6:Q9UKP5	NP_922932.2	Mouse:Adamts6|
Matrisome-associated	ECM Regulators	ADAMTS7	ADAM metallopeptidase with thrombospondin type 1 motif, 7	ADAM-TS7|DKFZp434H204	223	223	Q9UKP4	NP_055087.2	Mouse:Adamts7|
Matrisome-associated	ECM Regulators	ADAMTS8	ADAM metallopeptidase with thrombospondin type 1 motif, 8	ADAM-TS8|FLJ41712|METH2	224	224	Q9UP79	NP_008968.4:XP_006718821.1	Mouse:Adamts8|
Matrisome-associated	ECM Regulators	ADAMTS9	ADAM metallopeptidase with thrombospondin type 1 motif, 9	FLJ42955|KIAA1312	13202	13202	C9JWI2:H0Y859:Q9P2N4	NP_891550.1:XP_005265386.1	Mouse:Adamts9|
Matrisome-associated	ECM Regulators	ADAMTSL1	ADAMTS-like 1	ADAMTSR1|C9orf94|DKFZp686L03130|FLJ35283|FLJ41032|	14632	14632	A2A343:A6NIB9:F8WEP3:H7BYE3:Q8N6G6	NP_001035362.3:NP_443098.3	Mouse:Adamtsl1|
Matrisome-associated	ECM Regulators	ADAMTSL2	ADAMTS-like 2	FLJ45164|KIAA0605	14631	14631	B1B0D4:Q86TH1	NP_001138792.1:NP_055509.2:XP_005272296.1:XP_006717400.1:XP_005272294.1	Mouse:Adamtsl2|
Matrisome-associated	ECM Regulators	ADAMTSL3	ADAMTS-like 3	KIAA1233|MGC150716|MGC150717	14633	14633	P82987	NP_997400.2:XP_005272492.1	Mouse:Adamtsl3|
Matrisome-associated	ECM Regulators	ADAMTSL4	ADAMTS-like 4	TSRC1	19706	19706	F8WAD0:Q6UY14	NP_001275536.1:NP_001275537.1:NP_061905.2:NP_079284.2:NP_001275537.1	Mouse:Adamtsl4|
Matrisome-associated	ECM Regulators	ADAMTSL5	ADAMTS-like 5	THSD6	27912	27912	K7EJ85:K7ELN4:K7ELV0:Q0VD77:Q6ZMM2:X6R4H8	NP_998769.2:NP_998769.2:XP_005259606.1	Mouse:Adamtsl5|
Matrisome-associated	ECM Regulators	AGT	angiotensinogen (serpin peptidase inhibitor, clade A, member 8)	ANHU|FLJ92595|FLJ97926|SERPINA8	333	333	P01019	NP_000020.1	Mouse:Agt|
Matrisome-associated	ECM Regulators	AMBP	alpha-1-microglobulin/bikunin precursor	A1M|EDC1|HCP|HI30|IATIL|ITI|ITIL|ITILC|UTI	453	453	P02760:S4R3Y4:S4R471	NP_001624.1	Mouse:Ambp|
Matrisome-associated	ECM Regulators	ASTL	astacin-like metallo-endopeptidase (M12 family)	MGC129843	31704	31704	Q6HA08	NP_001002036.3	Mouse:Astl|
Matrisome-associated	ECM Regulators	BMP1	bone morphogenetic protein 1	FLJ44432|PCOLC|PCP|PCP2|TLD	1067	1067	B7ZKR5:E5RH22:P13497:Q3MIM8	NP_001190.1:NP_006120.1	Mouse:Bmp1|
Matrisome-associated	ECM Regulators	C17orf58	chromosome 17 open reading frame 58	MGC138278	27568	27568	Q2M2W7	NP_858041.2:NP_858042.2
Matrisome-associated	ECM Regulators	CD109	CD109 molecule	CPAMD7|DKFZp762L1111|FLJ38569|FLJ41966|RP11-525G3.	21685	21685	Q6YHK3	NP_001153059.1:NP_001153060.1:NP_598000.2:XP_005248716.1	Mouse:Cd109|
Matrisome-associated	ECM Regulators	CELA1	chymotrypsin-like elastase family, member 1	ELA1	3308	3308	Q9UNI1	NP_001962.3	Mouse:Cela1|
Matrisome-associated	ECM Regulators	CELA2A	chymotrypsin-like elastase family, member 2A	ELA2A|PE-1	24609	24609	P08217	NP_254275.1	Mouse:Cela2a|
Matrisome-associated	ECM Regulators	CELA2B	chymotrypsin-like elastase family, member 2B	ELA2B|MGC142100|MGC142102|MGC97052	29995	29995	P08218:Q5JRU4	NP_056933.2	Mouse:Cela2a|
Matrisome-associated	ECM Regulators	CELA3A	chymotrypsin-like elastase family, member 3A	ELA3|ELA3A	15944	15944	B1AQ52:B1AQ54:B1AQ55:P09093	NP_005738.4	Mouse:Cela3b|Mouse:Gm13011|
Matrisome-associated	ECM Regulators	CELA3B	chymotrypsin-like elastase family, member 3B	CBPP|E1|EL-1|ELA3B	15945	15945	P08861	NP_031378.1	Mouse:Cela3b|Mouse:Gm13011|
Matrisome-associated	ECM Regulators	CPAMD8	C3 and PZP-like, alpha-2-macroglobulin domain containing 8	FLJ42058|FLJ90618|K-CAP|KIAA1283|VIP	23228	23228	F8W7D1:M0QXH3:M0R0Z5:M0R3G7:Q8IZJ3	NP_056507.2	Mouse:Mug2|
Matrisome-associated	ECM Regulators	CPN2	carboxypeptidase N, polypeptide 2	ACBP	2313	2313	P22792	XP_005269337.1	Mouse:Cpn2|
Matrisome-associated	ECM Regulators	CST1	cystatin SN	-	2473	2473	P01037	NP_001889.2		Cystatin
Matrisome-associated	ECM Regulators	CST11	cystatin 11	CST8L|SC13|dJ322G13.6	15959	15959	Q9H112	NP_543020.2:NP_570612.1	Mouse:Cst11|	Cystatin
Matrisome-associated	ECM Regulators	CST2	cystatin SA	MGC71924	2474	2474	P09228	NP_001313.1		Cystatin
Matrisome-associated	ECM Regulators	CST3	cystatin C	ARMD11|MGC117328	2475	2475	P01034	NP_000090.1:NP_001275543.1	Mouse:Cst3|	Cystatin
Matrisome-associated	ECM Regulators	CST4	cystatin S	MGC71923	2476	2476	P01036	NP_001890.1		Cystatin
Matrisome-associated	ECM Regulators	CST5	cystatin D	MGC71922	2477	2477	P28325	NP_001891.2		Cystatin
Matrisome-associated	ECM Regulators	CST6	cystatin E/M	-	2478	2478	Q15828	NP_001314.1	Mouse:Cst6|	Cystatin
Matrisome-associated	ECM Regulators	CST7	cystatin F (leukocystatin)	CMAP	2479	2479	O76096	NP_003641.3	Mouse:Cst7|	Cystatin
Matrisome-associated	ECM Regulators	CST8	cystatin 8 (cystatin-related epididymal specific)	CRES	2480	2480	A2A2N0:O60676	NP_001268659.1:NP_005483.1:XP_005260696.1	Mouse:Cst8|	Cystatin
Matrisome-associated	ECM Regulators	CST9	cystatin 9 (testatin)	CLM	13261	13261	Q5W186	NP_001008693.2	Mouse:Cst9|	Cystatin
Matrisome-associated	ECM Regulators	CST9L	cystatin 9-like	FLJ92394|bA218C14.1	16233	16233	Q9H4G1	NP_542177.1	Mouse:Cst9|	Cystatin
Matrisome-associated	ECM Regulators	CSTA	cystatin A (stefin A)	STF1|STFA	2481	2481	C9J0E4:P01040	NP_005204.1	Mouse:2010005H15Rik|Mouse:BC100530|Mouse:BC117090|Mouse:Csta1|Mouse:Gm4758|Mouse:Gm5416|Mouse:Gm5483|Mouse:Stfa1|Mouse:Stfa2|Mouse:Stfa2l1|Mouse:Stfa3|	Cystatin
Matrisome-associated	ECM Regulators	CSTB	cystatin B (stefin B)	CST6|EPM1|PME|STFB	2482	2482	P04080	NP_000091.1	Mouse:Cstb|	Cystatin
Matrisome-associated	ECM Regulators	CSTL1	cystatin-like 1	RCET11|dJ322G13.4	15958	15958	Q9H114	NP_612140.1	Mouse:Cstl1|	Cystatin
Matrisome-associated	ECM Regulators	CTSA	cathepsin A	GLB2|GSL|NGBE|PPCA|PPGB	9251	9251	P10619:Q5JZG9:Q5JZH0:U3KQ41:U3KQF1:U3KQU6:X6R5C5:X6R8A1	NP_000299.2:NP_000299.2:NP_001121167.1:NP_001161066.1:NP_001161066.1	Mouse:Ctsa|	Cathepsin
Matrisome-associated	ECM Regulators	CTSB	cathepsin B	APPS|CPSB	2527	2527	E9PCB3:E9PHZ5:E9PID0:E9PIS1:E9PJ67:E9PKQ7:E9PKX0:E9PL32:E9PLY3:E9PNL5:E9PQM1:E9PR00:E9PR54:E9PS78:E9PSG5:P07858:R4GMQ5	NP_001899.1:NP_680090.1:NP_680091.1:NP_680092.1:NP_680093.1:XP_006716307.1:XP_006716308.1	Mouse:Ctsb|	Cathepsin
Matrisome-associated	ECM Regulators	CTSC	cathepsin C	CPPI|DPP1|DPPI|HMS|JP|JPD|PALS|PLS	2528	2528	H0YCY8:H0YDA2:P53634	NP_001107645.1:NP_001805.3:NP_680475.1	Mouse:Ctsc|	Cathepsin
Matrisome-associated	ECM Regulators	CTSD	cathepsin D	CLN10|CPSD|MGC2311	2529	2529	C9JH19:F8W787:F8WD96:H7C1V0:P07339	NP_001900.1	Mouse:Ctsd|	Cathepsin
Matrisome-associated	ECM Regulators	CTSE	cathepsin E	CATE	2530	2530	B4DNU8:J3KP48:P14091	NP_001901.1:NP_683865.1	Mouse:Ctse|	Cathepsin
Matrisome-associated	ECM Regulators	CTSF	cathepsin F	CATSF	2531	2531	E9PSC2:H0YD65:H0YE42:Q9UBX1	NP_003784.2	Mouse:Ctsf|	Cathepsin
Matrisome-associated	ECM Regulators	CTSG	cathepsin G	CG|MGC23078	2532	2532	P08311	NP_001902.1	Mouse:Ctsg|	Cathepsin
Matrisome-associated	ECM Regulators	CTSH	cathepsin H	ACC-4|ACC-5|CPSB|DKFZp686B24257|MGC1519|minichain	2535	2535	E9PKT6:E9PN60:E9PN84:P09668	NP_004381.2	Mouse:Ctsh|	Cathepsin
Matrisome-associated	ECM Regulators	CTSK	cathepsin K	CTS02|CTSO|CTSO1|CTSO2|MGC23107|PKND|PYCD	2536	2536	P43235:Q5QP40	NP_000387.1	Mouse:Ctsk|	Cathepsin
Matrisome-associated	ECM Regulators	CTSL	cathepsin L1	CATL|CTSL|FLJ31037|MEP|CTSL1	2537	2537	P07711:Q5T8F0	NP_001244900.1:NP_001244901.1:NP_001903.1:NP_666023.1:XP_005251773.1		Cathepsin
Matrisome-associated	ECM Regulators	CTSO	cathepsin O	CTSO1	2542	2542	P43234	NP_001325.1	Mouse:Ctso|	Cathepsin
Matrisome-associated	ECM Regulators	CTSS	cathepsin S	MGC3886	2545	2545	P25774:U3KPS4:U3KQE7	NP_001186668.1:NP_004070.3	Mouse:Ctss|	Cathepsin
Matrisome-associated	ECM Regulators	CTSV	cathepsin L2	CATL2|CTSU|CTSV|MGC125957|CTSL2	2538	2538	O60911	NP_001188504.1:NP_001324.2:XP_006717023.1	Mouse:Ctsl|	Cathepsin
Matrisome-associated	ECM Regulators	CTSW	cathepsin W	LYPN	2546	2546	E9PI30:H0YDT2:P56202	NP_001326.2	Mouse:Ctsw|	Cathepsin
Matrisome-associated	ECM Regulators	CTSZ	cathepsin Z	CTSX|FLJ17088	2547	2547	Q9UBR2	NP_001327.2	Mouse:Ctsz|	Cathepsin
Matrisome-associated	ECM Regulators	EGLN1	egl nine homolog 1 (C. elegans)	C1orf12|DKFZp761F179|ECYT3|HIFPH2|HPH2|PHD2|SM20|Z	1232	1232	Q9GZT9	NP_071334.1	Mouse:Egln1|
Matrisome-associated	ECM Regulators	EGLN2	egl nine homolog 2 (C. elegans)	DKFZp434E026|EIT6|HIFPH1|HPH-3|PHD1	14660	14660	M0QXM8:M0QXR0:M0R035:M0R0Z6:M0R110:M0R1A3:M0R1L0:M0R1W4:M0R2X9:M0R350:Q96KS0	NP_444274.1:NP_542770.2	Mouse:Egln2|
Matrisome-associated	ECM Regulators	EGLN3	egl nine homolog 3 (C. elegans)	FLJ21620|HIFPH3|MGC125998|MGC125999|PHD3	14661	14661	F8VR39:F8W1G2:G3V3M1:Q9H6Z9	NP_071356.1:XP_006720078.1	Mouse:Egln3|
Matrisome-associated	ECM Regulators	ELANE	elastase, neutrophil expressed	ELA2|GE|HLE|HNE|NE|PMN-E|SCN1	3309	3309	P08246	NP_001963.1:XP_005259574.1:XP_006725460.1	Mouse:Elane|
Matrisome-associated	ECM Regulators	F10	coagulation factor X	FX|FXA	3528	3528	B7ZBK1:F8WBM7:P00742:Q5JVE8	NP_000495.1:XP_005268355.1	Mouse:F10|
Matrisome-associated	ECM Regulators	F12	coagulation factor XII (Hageman factor)	HAE3|HAEX|HAF	3530	3530	P00748	NP_000496.2	Mouse:F12|
Matrisome-associated	ECM Regulators	F13A1	coagulation factor XIII, A1 polypeptide	F13A	3531	3531	A6PVK5:H0Y4W5:H0Y796:P00488:Q9NQP5	NP_000120.2:XP_006715073.1	Mouse:F13a1|
Matrisome-associated	ECM Regulators	F13B	coagulation factor XIII, B polypeptide	FXIIIB	3534	3534	P05160	NP_001985.2	Mouse:F13b|
Matrisome-associated	ECM Regulators	F2	coagulation factor II (thrombin)	PT	3535	3535	C9JV37:E9PIT3:P00734	NP_000497.1	Mouse:F2|
Matrisome-associated	ECM Regulators	F7	coagulation factor VII (serum prothrombin conversion accelerator)	-	3544	3544	E9PH36:F5H8B0:P08709	NP_000122.1:NP_062562.1	Mouse:F7|
Matrisome-associated	ECM Regulators	F9	coagulation factor IX	FIX|HEMB|MGC129641|MGC129642|PTC	3551	3551	P00740	NP_000124.1	Mouse:F9|
Matrisome-associated	ECM Regulators	FAM20A	family with sequence similarity 20, member A	DKFZp434F2322	23015	23015	K7EIV7:K7EQL5:Q96MK3	NP_001230675.1:NP_060035.2	Mouse:Fam20a|
Matrisome-associated	ECM Regulators	FAM20B	family with sequence similarity 20, member B	"glycosaminoglycan xylosylkinase", GXK1, KIAA0475	23017	23017	O75063:X6RH03	NP_055679.1	Mouse:Fam20b|
Matrisome-associated	ECM Regulators	FAM20C	family with sequence similarity 20, member C	"dentin matrix protein 4", DKFZp547D065, DMP4, IMAGE:4942737	22140	22140	Q8IXL6	NP_064608.2:XP_005249871.1	Mouse:Fam20c|
Matrisome-associated	ECM Regulators	HABP2	hyaluronan binding protein 2	FSAP|HABP|HGFAL|PHBP	4798	4798	B7Z8Q5:F5H475:Q14520	NP_001171131.1:NP_004123.1	Mouse:Habp2|
Matrisome-associated	ECM Regulators	HMSD	histocompatibility (minor) serpin domain containing	ACC-6|C18orf53|HSMD-v	23037	23037	A8MTL9:P0C7T4	NP_001116838.1
Matrisome-associated	ECM Regulators	HPSE	heparanase	HPA|HPR1|HPSE1|HSE1	5164	5164	D6RAQ1:D6RHG4:Q9Y251	NP_001092010.1:NP_001159970.1:NP_001186759.1:NP_006656.2	Mouse:Hpse|
Matrisome-associated	ECM Regulators	HPSE2	heparanase 2	FLJ11684|FLJ44022|HPA2|HPR2|MGC133234	18374	18374	Q8WWQ2	NP_001159716.1:NP_001159717.1:NP_001159718.1:NP_068600.4	Mouse:Hpse2|
Matrisome-associated	ECM Regulators	HRG	histidine-rich glycoprotein	DKFZp779H1622|HPRG|HRGP	5181	5181	P04196	NP_000403.1	Mouse:Hrg|
Matrisome-associated	ECM Regulators	HTRA1	HtrA serine peptidase 1	ARMD7|HtrA|L56|ORF480|PRSS11	9476	9476	H0Y7G9:Q92743	NP_002766.1	Mouse:Htra1|
Matrisome-associated	ECM Regulators	HTRA3	HtrA serine peptidase 3	Prsp|Tasp	30406	30406	P83110	NP_444272.1:XP_005248097.1	Mouse:Htra3|
Matrisome-associated	ECM Regulators	HTRA4	HtrA serine peptidase 4	FLJ90724	26909	26909	P83105	NP_710159.1	Mouse:Htra4|
Matrisome-associated	ECM Regulators	HYAL1	hyaluronoglucosaminidase 1	HYAL-1|LUCA1|MGC45987|NAT6	5320	5320	C9JB49:C9JRK1:Q12794	NP_149349.2:NP_695013.1:NP_695014.1:NP_695015.1:NP_695017.1	Mouse:Hyal1|
Matrisome-associated	ECM Regulators	HYAL2	hyaluronoglucosaminidase 2	LUCA2	5321	5321	C9J700:C9JBF5:C9JSD1:C9JSI7:C9K016:Q12891	NP_003764.3:NP_149348.2:XP_005265581.1:XP_005265582.1	Mouse:Hyal2|
Matrisome-associated	ECM Regulators	HYAL3	hyaluronoglucosaminidase 3	LUCA-3|LUCA14|LUCA3|Minna14	5322	5322	C9JB51:O43820	NP_001186958.1:NP_001186959.1:NP_001186960.1:NP_001186961.1:NP_003540.2	Mouse:Hyal3|
Matrisome-associated	ECM Regulators	HYAL4	hyaluronoglucosaminidase 4	CSHY	5323	5323	C9J6F9:C9JU18:F8WDH9:Q2M3T9	NP_036401.2:XP_005250295.1	Mouse:Hyal4|
Matrisome-associated	ECM Regulators	ITIH1	inter-alpha (globulin) inhibitor H1	H1P|IATIH|IGHEP1|ITIH|MGC126415|SHAP	6166	6166	B5MCP1:F5H7E1:F8WAS2:H7C0N0:H7C5I0:P19827	NP_001159906.1:NP_001159907.1:NP_002206.2	Mouse:Itih1|
Matrisome-associated	ECM Regulators	ITIH2	inter-alpha (globulin) inhibitor H2	H2P|SHAP	6167	6167	P19823:Q5T985:Q5T987	NP_002207.2	Mouse:Itih2|
Matrisome-associated	ECM Regulators	ITIH3	inter-alpha (globulin) inhibitor H3	H3P	6168	6168	E7ET33:Q06033	NP_002208.3	Mouse:Itih3|
Matrisome-associated	ECM Regulators	ITIH4	inter-alpha (globulin) inhibitor H4 (plasma Kallikrein-sensitive glycoprotein)	DKFZp686G21125|H4P|IHRP|ITIHL1|PK120	6169	6169	B7ZKJ8:F5GXQ1:H7C0L5:Q14624	NP_001159921.1:NP_002209.2	Mouse:Itih4|
Matrisome-associated	ECM Regulators	ITIH5	inter-alpha (globulin) inhibitor H5	DKFZp686F0145|MGC10848|pp14776	21449	21449	C9J2H1:G5E9D8:H7C5A6:J3KQ60:Q86UX2	NP_001001851.1:NP_001001851.1:NP_085046.5	Mouse:Itih5|
Matrisome-associated	ECM Regulators	ITIH6	inter-alpha (globulin) inhibitor H5-like	UNQ6369|dJ14O9.1|ITIH5L	28907	28907	Q6UXX5	NP_940912.1	Mouse:Itih5l-ps|
Matrisome-associated	ECM Regulators	KAZALD1	Kazal-type serine peptidase inhibitor domain 1	BONO1|FKSG28|FKSG40|FLJ24094|IGFBP-rP10	25460	25460	Q96I82	NP_112191.2:XP_005270250.1	Mouse:Kazald1|
Matrisome-associated	ECM Regulators	KNG1	kininogen 1	BDK|KNG	6383	6383	P01042	NP_000884.1:NP_001095886.1:NP_001159923.1	Mouse:Kng1|Mouse:Kng2|
Matrisome-associated	ECM Regulators	KY	kyphoscoliosis peptidase	FLJ33207	26576	26576	B4DGA7:Q8NBH2	NP_848649.3	Mouse:Ky|
Matrisome-associated	ECM Regulators	LEPRE1	leucine proline-enriched proteoglycan (leprecan) 1	GROS1|MGC117314|OI8|P3H1	19316	19316	E2QRI1:H7C0D1:H7C2W6:Q32P28	NP_001139761.1:NP_001230175.1:NP_071751.3	Mouse:Lepre1|
Matrisome-associated	ECM Regulators	LEPREL1	leprecan-like 1	FLJ10718|MLAT4|P3H2	19317	19317	C9J313:C9JSL4:Q8IVL5	NP_001127890.1:NP_060662.2	Mouse:Leprel1|
Matrisome-associated	ECM Regulators	LEPREL2	leprecan-like 2	GRCB|HSU47926|P3H3	19318	19318	G8JLI6:Q8IVL6	NP_055077.2	Mouse:Leprel2|
Matrisome-associated	ECM Regulators	LOX	lysyl oxidase	MGC105112	6664	6664	H0YAL3:P28300	NP_002308.2	Mouse:Lox|
Matrisome-associated	ECM Regulators	LOXL1	lysyl oxidase-like 1	LOL|LOXL	6665	6665	H3BUV8:Q08397	NP_005567.2	Mouse:Loxl1|
Matrisome-associated	ECM Regulators	LOXL2	lysyl oxidase-like 2	LOR2|WS9-14	6666	6666	E5RFE2:E5RFY0:E5RHH3:E5RI22:E5RJL2:H0YAP6:H0YAR1:Q9Y4K0:R4GMS2	NP_002309.1	Mouse:Loxl2|
Matrisome-associated	ECM Regulators	LOXL3	lysyl oxidase-like 3	LOXL	13869	13869	B8ZZT6:B9A025:C9J5M1:E7END4:H7C248:P58215	NP_001276093.1:NP_001276094.1:NP_115992.1	Mouse:Loxl3|
Matrisome-associated	ECM Regulators	LOXL4	lysyl oxidase-like 4	FLJ21889|LOXC	17171	17171	Q96JB6	NP_115587.6	Mouse:Loxl4|
Matrisome-associated	ECM Regulators	LPA	lipoprotein, Lp(a)	AK38|APOA|LP	6667	6667	P08519	NP_005568.2
Matrisome-associated	ECM Regulators	MASP1	mannan-binding lectin serine peptidase 1 (C4/C2 activating component of Ra-reactive factor)	CRARF|CRARF1|DKFZp686I01199|FLJ26383|MASP|MGC12628	6901	6901	C9J1C7:C9JLU5:C9JMA2:F8W876:P48740	NP_001027019.1:NP_001870.3:NP_624302.1:XP_006713764.1	Mouse:Masp1|
Matrisome-associated	ECM Regulators	MASP2	mannan-binding lectin serine peptidase 2	MAP19|MASP-2|MASP1P1|sMAP	6902	6902	O00187	NP_006601.2:NP_631947.1	Mouse:Masp2|
Matrisome-associated	ECM Regulators	MEP1A	meprin A, alpha (PABA peptide hydrolase)	PPHA	7015	7015	Q16819	NP_005579.2	Mouse:Mep1a|
Matrisome-associated	ECM Regulators	MEP1B	meprin A, beta	-	7020	7020	J3KRK1:J3QKX5:Q16820	NP_005916.2:XP_005258332.1	Mouse:Mep1b|
Matrisome-associated	ECM Regulators	MMP1	matrix metallopeptidase 1 (interstitial collagenase)	CLG|CLGN	7155	7155	P03956	NP_002412.1	Mouse:Mmp1a|Mouse:Mmp1b|
Matrisome-associated	ECM Regulators	MMP10	matrix metallopeptidase 10 (stromelysin 2)	SL-2|STMY2	7156	7156	F5GYX7:P09238	NP_002416.1	Mouse:Mmp10|
Matrisome-associated	ECM Regulators	MMP11	matrix metallopeptidase 11 (stromelysin 3)	SL-3|ST3|STMY3	7157	7157	E9PED7:F8WDI7:H7C3I7:P24347	NP_005931.2	Mouse:Mmp11|
Matrisome-associated	ECM Regulators	MMP12	matrix metallopeptidase 12 (macrophage elastase)	HME|MGC138506|MME	7158	7158	P39900	NP_002417.2	Mouse:Mmp12|
Matrisome-associated	ECM Regulators	MMP13	matrix metallopeptidase 13 (collagenase 3)	CLG3|MANDP1	7159	7159	G5E971:P45452	NP_002418.1	Mouse:Mmp13|
Matrisome-associated	ECM Regulators	MMP14	matrix metallopeptidase 14 (membrane-inserted)	MMP-X1|MT1-MMP|MTMMP1	7160	7160	F8VP90:F8W1B7:P50281	NP_004986.1	Mouse:Mmp14|
Matrisome-associated	ECM Regulators	MMP15	matrix metallopeptidase 15 (membrane-inserted)	MT2-MMP|MTMMP2|SMCP-2	7161	7161	H3BT97:P51511	NP_002419.1	Mouse:Mmp15|
Matrisome-associated	ECM Regulators	MMP16	matrix metallopeptidase 16 (membrane-inserted)	C8orf57|DKFZp761D112|MMP-X2|MT-MMP2|MT-MMP3|MT3-MM	7162	7162	E5RJA7:P51512	NP_005932.2	Mouse:Mmp16|
Matrisome-associated	ECM Regulators	MMP17	matrix metallopeptidase 17 (membrane-inserted)	MT4-MMP	7163	7163	F5GWR3:F5GZA7:F5H209:F5H249:F5H846:F5H881:Q9ULZ9	NP_057239.4	Mouse:Mmp17|
Matrisome-associated	ECM Regulators	MMP19	matrix metallopeptidase 19	MMP18|RASI-1	7165	7165	A6ND33:B4DNP3:F8W1C3:Q99542	NP_001259030.1:NP_002420.1	Mouse:Mmp19|
Matrisome-associated	ECM Regulators	MMP2	matrix metallopeptidase 2 (gelatinase A, 72kDa gelatinase, 72kDa type IV collagenase)	CLG4|CLG4A|MMP-II|MONA|TBE-1	7166	7166	H3BR66:H3BS34:H3BV48:J3KRB7:P08253	NP_001121363.1:NP_004521.1	Mouse:Mmp2|
Matrisome-associated	ECM Regulators	MMP20	matrix metallopeptidase 20	AI2A2|MMP-20	7167	7167	O60882	NP_004762.2	Mouse:Mmp20|
Matrisome-associated	ECM Regulators	MMP21	matrix metallopeptidase 21	-	14357	14357	Q8N119	NP_671724.1	Mouse:Mmp21|
Matrisome-associated	ECM Regulators	MMP23B	matrix metallopeptidase 23B	MIFR|MIFR-1|MMP22|MMP23A	7171	7171	B4DMZ6:D6REP6:H0Y6I4:H0YA69:H0YAE5:J3KRS4:O75086:O75900	NP_008914.1	Mouse:Mmp23|
Matrisome-associated	ECM Regulators	MMP24	matrix metallopeptidase 24 (membrane-inserted)	MMP25|MT-MMP5|MT5-MMP	7172	7172	Q9Y5R2	NP_006681.1	Mouse:Mmp24|
Matrisome-associated	ECM Regulators	MMP25	matrix metallopeptidase 25	MMP20|MMP20A|MMPL1|MT-MMP6|MT6-MMP	14246	14246	Q9NPA2	NP_071913.1	Mouse:Mmp25|
Matrisome-associated	ECM Regulators	MMP26	matrix metallopeptidase 26	MGC126590|MGC126592	14249	14249	Q9NRE1	NP_068573.2
Matrisome-associated	ECM Regulators	MMP27	matrix metallopeptidase 27	MMP-27	14250	14250	Q9H306	NP_071405.2	Mouse:Mmp27|
Matrisome-associated	ECM Regulators	MMP28	matrix metallopeptidase 28	EPILYSIN|MM28|MMP-28|MMP25	14366	14366	K7ELN8:K7EMV8:K7ENP0:K7ERF8:Q9H239	NP_001027449.1:NP_077278.1:NP_116568.1	Mouse:Mmp28|
Matrisome-associated	ECM Regulators	MMP3	matrix metallopeptidase 3 (stromelysin 1, progelatinase)	CHDS6|MGC126102|MGC126103|MGC126104|MMP-3|SL-1|STM	7173	7173	E9PKX2:H7C139:P08254	NP_002413.1	Mouse:Mmp3|
Matrisome-associated	ECM Regulators	MMP7	matrix metallopeptidase 7 (matrilysin, uterine)	MMP-7|MPSL1|PUMP-1	7174	7174	P09237	NP_002414.1	Mouse:Mmp7|
Matrisome-associated	ECM Regulators	MMP8	matrix metallopeptidase 8 (neutrophil collagenase)	CLG1|HNC|PMNL-CL	7175	7175	E9PIY7:E9PJB3:E9PL87:H7C1M3:P22894	NP_002415.1	Mouse:Mmp8|
Matrisome-associated	ECM Regulators	MMP9	matrix metallopeptidase 9 (gelatinase B, 92kDa gelatinase, 92kDa type IV collagenase)	CLG4B|GELB|MANDP2|MMP-9	7176	7176	P14780	NP_004985.2	Mouse:Mmp9|
Matrisome-associated	ECM Regulators	NGLY1	N-glycanase 1	FLJ11005|FLJ12409|PNG1|PNGase	17646	17646	C9JU75:H0Y2P2:Q96IV0:Q9NV10	NP_001138765.1:NP_001138766.1:NP_001138767.1:NP_060767.2	Mouse:Ngly1|
Matrisome-associated	ECM Regulators	OGFOD1	2-oxoglutarate and iron-dependent oxygenase domain containing 1	FLJ10826|KIAA1612|TPA1	25585	25585	H3BP48:H3BR02:H3BR79:H3BUA6:J3KNR5:Q8N543	NP_060703.3	Mouse:Ogfod1|
Matrisome-associated	ECM Regulators	OGFOD2	2-oxoglutarate and iron-dependent oxygenase domain containing 2	DKFZp686H15154|FLJ13491|FLJ37501|MGC120434|MGC1204	25823	25823	F5H145:F5H890:Q6N063	NP_078899.1	Mouse:Ogfod2|
Matrisome-associated	ECM Regulators	P4HA1	prolyl 4-hydroxylase, alpha polypeptide I	P4HA	8546	8546	P13674	NP_000908.2:NP_001017962.1:NP_001136067.1:NP_001136068.1	Mouse:P4ha1|
Matrisome-associated	ECM Regulators	P4HA2	prolyl 4-hydroxylase, alpha polypeptide II	-	8547	8547	A8MXE0:C9JCP0:C9JFJ1:C9JIG4:C9JN43:C9JX45:E7ENX0:E7EPI9:E7ERI1:O15460	NP_001017973.1:NP_001017974.1:NP_001136070.1:NP_001136071.1:NP_004190.1:XP_005272173.1:XP_005272174.1:XP_005272175.1:XP_005272176.1:XP_005272177.1:XP_006714791.1:XP_006714792.1:XP_006714793.1	Mouse:P4ha2|
Matrisome-associated	ECM Regulators	P4HA3	prolyl 4-hydroxylase, alpha polypeptide III	-	30135	30135	E9PM97:H0YCC3:Q7Z4N8	NP_001275677.1:NP_878907.1	Mouse:P4ha3|
Matrisome-associated	ECM Regulators	P4HTM	prolyl 4-hydroxylase, transmembrane (endoplasmic reticulum)	EGLN4|HIFPH4|P4H-TM|PH-4|PH4|PHD4	28858	28858	H7C153:Q9NXG6:V9GY20:V9GYK5	NP_808807.2:NP_808808.1	Mouse:P4htm|
Matrisome-associated	ECM Regulators	PAMR1	peptidase domain containing associated with muscle regeneration 1	DKFZP586H2123|FP938|RAMP	24554	24554	E9PIV1:E9PMN5:E9PQ70:Q6UXH9	NP_001001991.1:NP_001269604.1:NP_001269605.1:NP_056245.2:NP_001269604.1	Mouse:Pamr1|
Matrisome-associated	ECM Regulators	PAPPA	pregnancy-associated plasma protein A, pappalysin 1	ASBABP2|DIPLA1|IGFBP-4ase|PAPA|PAPP-A|PAPPA1	8602	8602	F5GZ19:Q13219	NP_002572.2	Mouse:Pappa|
Matrisome-associated	ECM Regulators	PAPPA2	pappalysin 2	PAPP-A2|PAPPE|PLAC3	14615	14615	Q9BXP8	NP_064714.2:NP_068755.2:XP_005245479.1	Mouse:Pappa2|
Matrisome-associated	ECM Regulators	PCSK5	proprotein convertase subtilisin/kexin type 5	PC5|PC6|PC6A|SPC6	8747	8747	B1AMG5:B1AMG8:Q5JSG7:Q92824	NP_001177411.1:NP_006191.2	Mouse:Pcsk5|
Matrisome-associated	ECM Regulators	PCSK6	proprotein convertase subtilisin/kexin type 6	PACE4|SPC4	8569	8569	E7EM82:E7EQ62:E7EWH5:H0Y3Q0:H0YKK2:H0YKZ4:H0YLC8:H0YMW5:H7BXT3:P29122	NP_001278238.1:NP_002561.1:NP_612192.1:NP_612195.1:NP_612196.1:NP_612197.1:NP_612198.2	Mouse:Pcsk6|
Matrisome-associated	ECM Regulators	PI3	peptidase inhibitor 3, skin-derived	ESI|MGC13613|SKALP|WAP3|WFDC14|cementoin	8947	8947	P19957	NP_002629.1
Matrisome-associated	ECM Regulators	PLAT	plasminogen activator, tissue	DKFZp686I03148|T-PA|TPA	9051	9051	B4DN26:B4DNJ1:E5RGA1:E5RHG4:E7ESF4:H0YBH9:K4DI88:P00750	NP_000921.1:NP_127509.1	Mouse:Plat|
Matrisome-associated	ECM Regulators	PLAU	plasminogen activator, urokinase	ATF|UPA|URK|u-PA	9052	9052	E7ESM2:E7ET40:P00749:S4R3G7	NP_001138503.1:NP_002649.1	Mouse:Plau|
Matrisome-associated	ECM Regulators	PLG	plasminogen	DKFZp779M0222	9071	9071	A6PVI2:P00747:Q5TEH5	NP_000292.1:NP_001161810.1	Mouse:Plg|
Matrisome-associated	ECM Regulators	PLOD1	procollagen-lysine 1, 2-oxoglutarate 5-dioxygenase 1	FLJ42041|LH|LH1|LLH|PLOD	9081	9081	B4DR87:Q02809:Q5JXB7:Q5JXB8:Q5JXB9	NP_000293.2	Mouse:Plod1|
Matrisome-associated	ECM Regulators	PLOD2	procollagen-lysine, 2-oxoglutarate 5-dioxygenase 2	LH2|TLH	9082	9082	B3KWS3:C9JXZ0:E7ETU9:F8WEW3:O00469	NP_000926.2:NP_891988.1	Mouse:Plod2|
Matrisome-associated	ECM Regulators	PLOD3	procollagen-lysine, 2-oxoglutarate 5-dioxygenase 3	LH3	9083	9083	C9JIX5:C9JU11:H7C0B8:H7C2A8:H7C2S8:H7C2V1:O60568	NP_001075.1	Mouse:Plod3|
Matrisome-associated	ECM Regulators	PRSS1	protease, serine, 1 (trypsin 1)	TRP1|TRY1|TRY4|TRYP1	9475	9475	E7EQ64:H0Y8D1:P07477	NP_002760.1	Mouse:Gm10334|Mouse:Gm5409|Mouse:Gm5771|Mouse:Prss1|Mouse:Prss2|Mouse:Prss3|Mouse:Try10|Mouse:Try4|Mouse:Try5|
Matrisome-associated	ECM Regulators	PRSS12	protease, serine, 12 (neurotrypsin, motopsin)	BSSP-3|BSSP3|MGC12722|MRT1	9477	9477	P56730	NP_003610.2	Mouse:Prss12|
Matrisome-associated	ECM Regulators	PRSS2	protease, serine, 2 (trypsin 2)	MGC111183|MGC120174|TRY2|TRY8|TRYP2	9483	9483	P07478	NP_002761.1	Mouse:Gm10334|Mouse:Gm5409|Mouse:Gm5771|Mouse:Prss1|Mouse:Prss2|Mouse:Prss3|Mouse:Try10|Mouse:Try4|Mouse:Try5|
Matrisome-associated	ECM Regulators	PRSS3	protease, serine, 3	MTG|PRSS4|TRY3|TRY4	9486	9486	B1AN99:P35030	NP_001184026.2:NP_001184027.1:NP_002762.2:NP_031369.2	Mouse:Gm10334|Mouse:Gm5409|Mouse:Gm5771|Mouse:Prss1|Mouse:Prss2|Mouse:Prss3|Mouse:Try10|Mouse:Try4|Mouse:Try5|
Matrisome-associated	ECM Regulators	PZP	pregnancy-zone protein	CPAMD6|MGC133093	9750	9750	F5GXY0:P20742	NP_002855.2	Mouse:Pzp|
Matrisome-associated	ECM Regulators	SERPINA1	serpin peptidase inhibitor, clade A (alpha-1 antiproteinase, antitrypsin), member 1	A1A|A1AT|AAT|MGC23330|MGC9222|PI|PI1|PRO2275	8941	8941	G3V2B9:G3V387:G3V4I7:G3V544:G3V5R8:P01009	NP_000286.3:NP_001002235.1:NP_001002236.1:NP_001121172.1:NP_001121173.1:NP_001121174.1:NP_001121175.1:NP_001121176.1:NP_001121177.1:NP_001121178.1:NP_001121179.1	Mouse:Serpina1a|Mouse:Serpina1b|Mouse:Serpina1c|Mouse:Serpina1d|Mouse:Serpina1e|Mouse:Serpina1f|
Matrisome-associated	ECM Regulators	SERPINA10	serpin peptidase inhibitor, clade A (alpha-1 antiproteinase, antitrypsin), member 10	PZI|ZPI	15996	15996	G3V2W1:Q9UK55	NP_001094077.1:NP_057270.1:XP_005267790.1:XP_006725227.1:XP_006720222.1:XP_006725226.1	Mouse:Serpina10|
Matrisome-associated	ECM Regulators	SERPINA11	serpin peptidase inhibitor, clade A (alpha-1 antiproteinase, antitrypsin), member 11	-	19193	19193	Q86U17	NP_001073920.1	Mouse:Serpina11|
Matrisome-associated	ECM Regulators	SERPINA12	serpin peptidase inhibitor, clade A (alpha-1 antiproteinase, antitrypsin), member 12	OL-64	18359	18359	Q8IW75	NP_776249.1:XP_005267408.1	Mouse:Serpina12|
Matrisome-associated	ECM Regulators	SERPINA2	serpin peptidase inhibitor, clade A (alpha-1 antiproteinase, antitrypsin), member 2	ARGS|ATR|PIL|psiATR	8985	8985	P20848	NP_006211.2
Matrisome-associated	ECM Regulators	SERPINA3	serpin peptidase inhibitor, clade A (alpha-1 antiproteinase, antitrypsin), member 3	AACT|ACT|GIG24|GIG25|MGC88254	16	16	G3V3A0:G3V595:P01011	NP_001076.2	Mouse:Serpina3a|Mouse:Serpina3b|Mouse:Serpina3c|Mouse:Serpina3f|Mouse:Serpina3g|Mouse:Serpina3h|Mouse:Serpina3k|Mouse:Serpina3m|Mouse:Serpina3n|
Matrisome-associated	ECM Regulators	SERPINA4	serpin peptidase inhibitor, clade A (alpha-1 antiproteinase, antitrypsin), member 4	KAL|KLST|KST|PI4|kallistatin	8948	8948	P29622	NP_001275961.1:NP_001275962.1:NP_006206.2	Mouse:Serpina4-ps1|
Matrisome-associated	ECM Regulators	SERPINA5	serpin peptidase inhibitor, clade A (alpha-1 antiproteinase, antitrypsin), member 5	PAI3|PCI|PLANH3|PROCI	8723	8723	G3V264:G3V265:G3V2M1:G3V3F5:G3V3Y3:G3V482:G3V4B4:G3V5Q9:P05154	NP_000615.3	Mouse:Serpina5|
Matrisome-associated	ECM Regulators	SERPINA6	serpin peptidase inhibitor, clade A (alpha-1 antiproteinase, antitrypsin), member 6	CBG	1540	1540	G3V350:G3V4V7:P08185	NP_001747.2	Mouse:Serpina6|
Matrisome-associated	ECM Regulators	SERPINA7	serpin peptidase inhibitor, clade A (alpha-1 antiproteinase, antitrypsin), member 7	TBG	11583	11583	P05543	NP_000345.2	Mouse:Serpina7|
Matrisome-associated	ECM Regulators	SERPINA9	serpin peptidase inhibitor, clade A (alpha-1 antiproteinase, antitrypsin), member 9	GCET1|MGC131906|SERPINA11|SERPINA11b	15995	15995	Q86WD7	NP_001035983.1:NP_001271204.1:NP_001271205.1:NP_783866.2	Mouse:Serpina9|
Matrisome-associated	ECM Regulators	SERPINB1	serpin peptidase inhibitor, clade B (ovalbumin), member 1	EI|ELANH2|LEI|M/NEI|MNEI|PI2	3311	3311	B4DNT0:P30740	NP_109591.1:XP_006715071.1	Mouse:Serpinb1a|Mouse:Serpinb1b|Mouse:Serpinb1c|
Matrisome-associated	ECM Regulators	SERPINB10	serpin peptidase inhibitor, clade B (ovalbumin), member 10	PI10|bomapin	8942	8942	H7BYS2:H7C004:P48595	NP_005015.1	Mouse:Serpinb10|
Matrisome-associated	ECM Regulators	SERPINB11	serpin peptidase inhibitor, clade B (ovalbumin), member 11 (gene/pseudogene)	EPIPIN|MGC163242|MGC163244|SERPIN11	14221	14221	F5GWT8:F5GY69:F5GYW9:Q96P15	NP_001278207.1:NP_536723.2:NP_001278208.1:NP_536723.2	Mouse:Serpinb11|
Matrisome-associated	ECM Regulators	SERPINB12	serpin peptidase inhibitor, clade B (ovalbumin), member 12	MGC119247|MGC119248|YUKOPIN	14220	14220	Q3SYB4:Q96P63	NP_536722.1:XP_005266835.1	Mouse:Serpinb12|
Matrisome-associated	ECM Regulators	SERPINB13	serpin peptidase inhibitor, clade B (ovalbumin), member 13	HSHUR7SEQ|HUR7|MGC126870|PI13|headpin	8944	8944	C9JL93:F8WE70:H7BZS9:Q9UIV8	NP_036529.1	Mouse:Serpinb13|
Matrisome-associated	ECM Regulators	SERPINB2	serpin peptidase inhibitor, clade B (ovalbumin), member 2	HsT1201|PAI|PAI-2|PAI2|PLANH2	8584	8584	E7EPJ9:E7ERB5:E9PDK7:P05120	NP_001137290.1:NP_002566.1	Mouse:Serpinb2|
Matrisome-associated	ECM Regulators	SERPINB3	serpin peptidase inhibitor, clade B (ovalbumin), member 3	HsT1196|SCC|SCCA-1|SCCA-PD|SCCA1|T4-A	10569	10569	P29508	NP_008850.1
Matrisome-associated	ECM Regulators	SERPINB4	serpin peptidase inhibitor, clade B (ovalbumin), member 4	LEUPIN|PI11|SCCA-2|SCCA1|SCCA2	10570	10570	C9JZ65:F8W9L1:H0Y5H9:P48594	NP_002965.1	Mouse:Gm8080|
Matrisome-associated	ECM Regulators	SERPINB5	serpin peptidase inhibitor, clade B (ovalbumin), member 5	PI5|maspin	8949	8949	C9JLM5:P36952	NP_002630.2	Mouse:Serpinb5|
Matrisome-associated	ECM Regulators	SERPINB6	serpin peptidase inhibitor, clade B (ovalbumin), member 6	CAP|DKFZp686I04222|MGC111370|MSTP057|PI6|PTI|SPI3	8950	8950	P35237	NP_001182220.2:NP_001258751.1:NP_001258752.1:NP_001258753.1:NP_001258754.1:NP_004559.4	Mouse:Serpinb6a|Mouse:Serpinb6b|Mouse:Serpinb6c|Mouse:Serpinb6d|
Matrisome-associated	ECM Regulators	SERPINB7	serpin peptidase inhibitor, clade B (ovalbumin), member 7	DKFZp686D06190|MEGSIN|MGC120014|MGC120015	13902	13902	C9JA68:C9JM00:C9JZR8:O75635	NP_001035237.1:NP_001248759.1:NP_001248760.1:NP_003775.1:XP_006722625.1	Mouse:Serpinb7|
Matrisome-associated	ECM Regulators	SERPINB8	serpin peptidase inhibitor, clade B (ovalbumin), member 8	CAP2|PI8	8952	8952	C9JTJ8:C9JVA8:H7BXK7:P50452	NP_001027018.1:NP_001263419.1:NP_002631.3:NP_942130.1	Mouse:Serpinb8|
Matrisome-associated	ECM Regulators	SERPINB9	serpin peptidase inhibitor, clade B (ovalbumin), member 9	CAP-3|CAP3|PI9	8955	8955	P50453	NP_004146.1:XP_005249241.1	Mouse:Serpinb9|Mouse:Serpinb9b|Mouse:Serpinb9c|Mouse:Serpinb9d|Mouse:Serpinb9e|Mouse:Serpinb9f|Mouse:Serpinb9g|
Matrisome-associated	ECM Regulators	SERPINC1	serpin peptidase inhibitor, clade C (antithrombin), member 1	AT3|ATIII|MGC22579	775	775	P01008	NP_000479.1	Mouse:Serpinc1|
Matrisome-associated	ECM Regulators	SERPIND1	serpin peptidase inhibitor, clade D (heparin cofactor), member 1	D22S673|HC2|HCF2|HCII|HLS2|LS2	4838	4838	P05546	NP_000176.2:XP_005261654.1	Mouse:Serpind1|
Matrisome-associated	ECM Regulators	SERPINE1	serpin peptidase inhibitor, clade E (nexin, plasminogen activator inhibitor type 1), member 1	PAI|PAI-1|PAI1|PLANH1	8583	8583	P05121	NP_000593.1	Mouse:Serpine1|
Matrisome-associated	ECM Regulators	SERPINE2	serpin peptidase inhibitor, clade E (nexin, plasminogen activator inhibitor type 1), member 2	GDN|PI7|PN1|PNI	8951	8951	C9JN98:C9JRK5:C9K031:P07093	NP_001130000.1:NP_001130002.1:NP_006207.1:XP_005246699.1	Mouse:Serpine2|
Matrisome-associated	ECM Regulators	SERPINE3	serpin peptidase inhibitor, clade E (nexin, plasminogen activator inhibitor type 1), member 3	-	24774	24774	A8MV23:E5RG55	NP_001094790.1	Mouse:Serpine3|
Matrisome-associated	ECM Regulators	SERPINF1	serpin peptidase inhibitor, clade F (alpha-2 antiplasmin, pigment epithelium derived factor), member 1	EPC-1|PEDF|PIG35	8824	8824	I3L107:I3L1U4:I3L2R7:I3L3Z3:I3L425:I3L4F9:I3L4N7:I3L4Z0:P36955	NP_002606.3	Mouse:Serpinf1|
Matrisome-associated	ECM Regulators	SERPINF2	serpin peptidase inhibitor, clade F (alpha-2 antiplasmin, pigment epithelium derived factor), member 2	A2AP|AAP|ALPHA-2-PI|API|PLI	9075	9075	C9JMH6:C9JPV4:P08697	NP_000925.2:NP_001159392.1:NP_001159393.1:XP_005256758.1	Mouse:Serpinf2|
Matrisome-associated	ECM Regulators	SERPING1	serpin peptidase inhibitor, clade G (C1 inhibitor), member 1	C1IN|C1INH|C1NH|HAE1|HAE2	1228	1228	B4E1F0:B4E1H2:B5MCB9:C9JZJ9:E9PGN7:E9PK97:H0YCA1:H9KV48:P05155	NP_000053.2:NP_001027466.1	Mouse:Serping1|
Matrisome-associated	ECM Regulators	SERPINH1	serpin peptidase inhibitor, clade H (heat shock protein 47), member 1, (collagen binding protein 1)	AsTP3|CBP1|CBP2|HSP47|PIG14|PPROM|RA-A47|SERPINH2|	1546	1546	E9PIG2:E9PJH8:E9PK86:E9PKH2:E9PLA6:E9PMI5:E9PNX1:E9PPV6:E9PQ34:E9PR70:E9PRS3:H0YEP8:P50454	NP_001193943.1:NP_001226.2:XP_006718790.1:XP_006718791.1:XP_006718792.1	Mouse:Serpinh1|
Matrisome-associated	ECM Regulators	SERPINI1	serpin peptidase inhibitor, clade I (neuroserpin), member 1	DKFZp781N13156|PI12|neuroserpin	8943	8943	C9JDY5:C9JQU8:H7C5T9:Q99574	NP_001116224.1:NP_005016.1:XP_006713720.1	Mouse:Serpini1|
Matrisome-associated	ECM Regulators	SERPINI2	serpin peptidase inhibitor, clade I (pancpin), member 2	MEPI|PANCPIN|PI14|TSA2004	8945	8945	C9J7N5:C9JWE1:O75830	NP_001012303.1:NP_006208.1	Mouse:Serpini2|
Matrisome-associated	ECM Regulators	SLPI	secretory leukocyte peptidase inhibitor	ALK1|ALP|BLPI|HUSI|HUSI-I|MPI|WAP4|WFDC4	11092	11092	P03973	NP_003055.1	Mouse:Slpi|
Matrisome-associated	ECM Regulators	SPAM1	sperm adhesion molecule 1 (PH-20 hyaluronidase, zona pellucida binding)	HYA1|HYAL1|HYAL3|HYAL5|MGC26532|PH-20|PH20|SPAG15	11217	11217	C9J2X5:P38567	NP_001167515.1:NP_001167516.1:NP_001167517.1:NP_003108.2:NP_694859.1	Mouse:Hyal5|Mouse:Spam1|
Matrisome-associated	ECM Regulators	ST14	suppression of tumorigenicity 14 (colon carcinoma)	HAI|MT-SP1|MTSP1|PRSS14|SNC19|TADG15	11344	11344	Q9Y5Y6	NP_068813.1	Mouse:St14|
Matrisome-associated	ECM Regulators	SULF1	sulfatase 1	FLJ30905|FLJ38022|FLJ41750|HSULF-1|KIAA1077|SULF-1	20391	20391	E9PI06:E9PJL8:E9PLS5:E9PPQ3:E9PS14:H0YDR1:Q8IWU6	NP_001121676.1:NP_001121677.1:NP_001121678.1:NP_055985.2	Mouse:Sulf1|
Matrisome-associated	ECM Regulators	SULF2	sulfatase 2	DKFZp313E091|FLJ44488|FLJ90554|HSULF-2|KIAA1247|MG	20392	20392	B1AMP9:G3XAE6:H0Y872:Q8IWU5	NP_001155313.1:NP_061325.1:NP_940998.2:XP_005260515.1:XP_006723893.1	Mouse:Sulf2|
Matrisome-associated	ECM Regulators	TGM1	transglutaminase 1 (K polypeptide epidermal type I, protein-glutamine-gamma-glutamyltransferase)	ICR2|KTG|LI|LI1|TGASE|TGK	11777	11777	B4DWR7:H0YKI6:H0YLJ6:H0YLT9:H0YMQ8:H0YN27:H0YNM4:P22735	NP_000350.1	Mouse:Tgm1|
Matrisome-associated	ECM Regulators	TGM2	transglutaminase 2 (C polypeptide, protein-glutamine-gamma-glutamyltransferase)	G-ALPHA-h|GNAH|TG2|TGC	11778	11778	A2A299:A2A2A0:B4DIT7:F5H6P0:P21980	NP_004604.2:NP_945189.1	Mouse:Tgm2|
Matrisome-associated	ECM Regulators	TGM3	transglutaminase 3 (E polypeptide, protein-glutamine-gamma-glutamyltransferase)	MGC126249|MGC126250|TGE	11779	11779	Q08188	NP_003236.3	Mouse:Tgm3|
Matrisome-associated	ECM Regulators	TGM4	transglutaminase 4 (prostate)	FLJ26776|TGP|hTGP	11780	11780	F8WCU8:P49221	NP_003232.2	Mouse:Tgm4|
Matrisome-associated	ECM Regulators	TGM5	transglutaminase 5	MGC141907|TGASE5|TGASEX|TGM6|TGMX|TGX	11781	11781	O43548	NP_004236.1:NP_963925.2	Mouse:Tgm5|
Matrisome-associated	ECM Regulators	TGM6	transglutaminase 6	TGM3L|TGY|dJ734P14.3	16255	16255	O95932	NP_001241663.1:NP_945345.2	Mouse:Tgm6|
Matrisome-associated	ECM Regulators	TGM7	transglutaminase 7	TGMZ	30790	30790	Q96PF1	NP_443187.1	Mouse:Tgm7|
Matrisome-associated	ECM Regulators	TIMP1	TIMP metallopeptidase inhibitor 1	CLGI|EPA|EPO|FLJ90373|HCI|TIMP	11820	11820	B4DJK3:H0Y789:P01033:Q5H9A7:Q5H9B4:Q5H9B5	NP_003245.1:XP_005272702.1	Mouse:Timp1|
Matrisome-associated	ECM Regulators	TIMP2	TIMP metallopeptidase inhibitor 2	CSC-21K	11821	11821	B4DFW2:K7EIX4:P16035	NP_003246.1	Mouse:Timp2|
Matrisome-associated	ECM Regulators	TIMP3	TIMP metallopeptidase inhibitor 3	HSMRK222|K222|K222TA2|SFD	11822	11822	P35625	NP_000353.1	Mouse:Timp3|
Matrisome-associated	ECM Regulators	TIMP4	TIMP metallopeptidase inhibitor 4	-	11823	11823	Q99727	NP_003247.1	Mouse:Timp4|
Matrisome-associated	ECM Regulators	TLL1	tolloid-like 1	ASD6|TLL	11843	11843	D6RAK5:D6RBI6:D6RCE0:E9PD25:O43897	NP_001191689.1:NP_036596.3	Mouse:Tll1|
Matrisome-associated	ECM Regulators	TLL2	tolloid-like 2	KIAA0932|MGC133312|MGC133313	11844	11844	Q9Y6L7	NP_036597.1	Mouse:Tll2|
Matrisome-associated	ECM Regulators	TMPRSS15	protease, serine, 7 (enterokinase)	ENTK|MGC133046|TMPRSS15|PRSS7	9490	9490	E9PG70:P98073	NP_002763.2	Mouse:Tmprss15|
Matrisome-associated	Secreted Factors	AMH	anti-Mullerian hormone	MIF|MIS	464	464	K7EJU5:P03971	NP_000470.2	Mouse:Amh|
Matrisome-associated	Secreted Factors	ANGPT1	angiopoietin 1	AGP1|AGPT|ANG1	484	484	B4DTQ9:E5RFF4:E7ERK4:Q15389	NP_001137.2:NP_001186788.1	Mouse:Angpt1|
Matrisome-associated	Secreted Factors	ANGPT2	angiopoietin 2	AGPT2|ANG2	485	485	E7EVQ3:O15123	NP_001112359.1:NP_001112360.1:NP_001138.1	Mouse:Angpt2|
Matrisome-associated	Secreted Factors	ANGPT4	angiopoietin 4	AGP4|ANG-3|ANG4|MGC138181|MGC138183	487	487	Q9Y264	NP_057069.1	Mouse:Angpt4|
Matrisome-associated	Secreted Factors	ANGPTL1	angiopoietin-like 1	ANG3|ANGPT3|ARP1|AngY|KIAA0351|UNQ162|dJ595C2.2	489	489	O95841	NP_004664.1:XP_005245634.1	Mouse:Angptl1|
Matrisome-associated	Secreted Factors	ANGPTL2	angiopoietin-like 2	ARP2|HARP|MGC8889	490	490	Q8NCH7:Q9UKU9	NP_036230.1	Mouse:Angptl2|
Matrisome-associated	Secreted Factors	ANGPTL3	angiopoietin-like 3	ANGPT5	491	491	Q9Y5C1	NP_055310.1	Mouse:Angptl3|
Matrisome-associated	Secreted Factors	ANGPTL4	angiopoietin-like 4	ANGPTL2|ARP4|FIAF|HFARP|NL2|PGAR|pp1158	16039	16039	M0QZ51:M0R0N8:M0R2X8:M0R369:M0R3A2:Q9BY76	NP_001034756.1:NP_647475.1	Mouse:Angptl4|
Matrisome-associated	Secreted Factors	ANGPTL5	angiopoietin-like 5	-	19705	19705	E9PKF7:Q86XS5	NP_835228.2
Matrisome-associated	Secreted Factors	ANGPTL6	angiopoietin-like 6	AGF|ARP5	23140	23140	K7EKF6:Q8NI99	NP_114123.2	Mouse:Angptl6|
Matrisome-associated	Secreted Factors	ANGPTL7	angiopoietin-like 7	AngX|CDT6|RP4-647M16.2|dJ647M16.1	24078	24078	O43827	NP_066969.1	Mouse:Angptl7|
Matrisome-associated	Secreted Factors	AREG	amphiregulin	AR|AREGB|CRDGF|MGC13647|SDGF	651	651	D6RFX5:P15514	NP_001648.1	Mouse:Areg|
Matrisome-associated	Secreted Factors	ARTN	artemin	ENOVIN|EVN|NBN	727	727	E9PIK2:E9PLG3:E9PN22:Q5T4W7	NP_001129687.1:NP_476431.2:NP_476432.2:XP_006711086.1:XP_006711087.1	Mouse:Artn|
Matrisome-associated	Secreted Factors	BDNF	brain-derived neurotrophic factor	MGC34632	1033	1033	E9PMP3:P23560	NP_001137277.1:NP_001137278.1:NP_001137279.1:NP_001137280.1:NP_001137281.1:NP_001137282.1:NP_001137283.1:NP_001137284.1:NP_001137285.1:NP_001137286.1:NP_001137288.1:NP_001700.2:NP_733927.1:NP_733928.1:NP_733929.1:NP_733930.1:NP_733931.1	Mouse:Bdnf|
Matrisome-associated	Secreted Factors	BMP10	bone morphogenetic protein 10	MGC126783	20869	20869	O95393	NP_055297.1	Mouse:Bmp10|
Matrisome-associated	Secreted Factors	BMP15	bone morphogenetic protein 15	GDF9B|ODG2|POF4	1068	1068	O95972	NP_005439.2	Mouse:Bmp15|
Matrisome-associated	Secreted Factors	BMP2	bone morphogenetic protein 2	BMP2A	1069	1069	P12643	NP_001191.1	Mouse:Bmp2|
Matrisome-associated	Secreted Factors	BMP3	bone morphogenetic protein 3	BMP-3A	1070	1070	P12645	NP_001192.2	Mouse:Bmp3|
Matrisome-associated	Secreted Factors	BMP4	bone morphogenetic protein 4	BMP2B|BMP2B1|MCOPS6|OFC11|ZYME	1071	1071	H0YLW3:H0YM53:H0YMP9:P12644:V9GYF1	NP_001193.2:NP_570911.2:NP_570912.2:XP_005268072.1	Mouse:Bmp4|
Matrisome-associated	Secreted Factors	BMP5	bone morphogenetic protein 5	MGC34244	1072	1072	B4E0Y4:P22003	NP_066551.1	Mouse:Bmp5|
Matrisome-associated	Secreted Factors	BMP6	bone morphogenetic protein 6	VGR|VGR1	1073	1073	P22004	NP_001709.1	Mouse:Bmp6|
Matrisome-associated	Secreted Factors	BMP7	bone morphogenetic protein 7	OP-1	1074	1074	B1AKZ9:B1AL00:H0Y4B5:P18075	NP_001710.1	Mouse:Bmp7|
Matrisome-associated	Secreted Factors	BMP8A	bone morphogenetic protein 8a	FLJ14351|FLJ45264	21650	21650	Q7Z5Y6	NP_861525.2	Mouse:Bmp8a|
Matrisome-associated	Secreted Factors	BMP8B	bone morphogenetic protein 8b	BMP8|MGC131757|OP2	1075	1075	E7EMY8:P34820	NP_001711.2	Mouse:Bmp8b|
Matrisome-associated	Secreted Factors	BRINP2	family with sequence similarity 5, member B	BRINP2|DBCCR1L2|FLJ41342|KIAA1747|RP5-1026E2.1|FAM5B	13746	13746	Q9C0B6	NP_066988.1:XP_005245436.1	Mouse:Brinp2|
Matrisome-associated	Secreted Factors	BRINP3	family with sequence similarity 5, member C	BRINP3|DBCCR1L|DBCCR1L1|RP11-445K1.1|FAM5C	22393	22393	B1AMP1:B7Z260:Q76B58	NP_950252.1:XP_005245174.1:XP_005245175.1:XP_005245176.1:XP_005245177.1	Mouse:Brinp3|
Matrisome-associated	Secreted Factors	BTC	betacellulin	-	1121	1121	H0Y8Q5:P35070	NP_001720.1	Mouse:Btc|
Matrisome-associated	Secreted Factors	C1QTNF9B	C1q and tumor necrosis factor related protein 9B	RP11-45B20.2|CTRP9B|MGC117159	34072	34072	B2RNN3	NP_001007538.1
Matrisome-associated	Secreted Factors	CBLN1	cerebellin 1 precursor	-	1543	1543	H3BQD0:P23435	NP_004343.1	Mouse:Cbln1|
Matrisome-associated	Secreted Factors	CBLN2	cerebellin 2 precursor	-	1544	1544	J3KST0:J3QS23:Q8IUK8	NP_872317.1:XP_006722457.1	Mouse:Cbln2|
Matrisome-associated	Secreted Factors	CBLN3	cerebellin 3 precursor	PRO1486	20146	20146	G3V2Y8:Q6UW01	NP_001034860.1	Mouse:Cbln3|
Matrisome-associated	Secreted Factors	CBLN4	cerebellin 4 precursor	CBLNL1	16231	16231	Q9NTU7	NP_542184.1	Mouse:Cbln4|
Matrisome-associated	Secreted Factors	CCBE1	collagen and calcium binding EGF domains 1	FLJ30681|MGC50861	29426	29426	K7EQ81:Q6UXH8	NP_597716.1:XP_005266705.1:XP_005266706.1:XP_006722456.1	Mouse:Ccbe1|
Matrisome-associated	Secreted Factors	CCL1	chemokine (C-C motif) ligand 1	I-309|P500|SCYA1|SISe|TCA3	10609	10609	P22362	NP_002972.1	Mouse:Ccl1|
Matrisome-associated	Secreted Factors	CCL11	chemokine (C-C motif) ligand 11	MGC22554|SCYA11	10610	10610	P51671	NP_002977.1	Mouse:Ccl11|
Matrisome-associated	Secreted Factors	CCL13	chemokine (C-C motif) ligand 13	CKb10|MCP-4|MGC17134|NCC-1|NCC1|SCYA13|SCYL1	10611	10611	J3QLQ9:Q99616	NP_005399.1
Matrisome-associated	Secreted Factors	CCL14	chemokine (C-C motif) ligand 14	CC-1|CC-3|CKb1|FLJ16015|HCC-1|HCC-3|MCIF|NCC-2|NCC	10612	10612	K7END2:Q16627	NP_116738.1:NP_116739.1
Matrisome-associated	Secreted Factors	CCL15	chemokine (C-C motif) ligand 15	HCC-2|HMRP-2B|LKN1|Lkn-1|MIP-1d|MIP-5|NCC-3|NCC3|S	10613	10613	H7BYL4:Q16663	NP_116741.2
Matrisome-associated	Secreted Factors	CCL16	chemokine (C-C motif) ligand 16	CKb12|HCC-4|ILINCK|LCC-1|LEC|LMC|MGC117051|Mtn-1|N	10614	10614	H0YCC1:K7ELY7:O15467	NP_004581.1:XP_005258077.1:XP_006725397.1	Mouse:Ccl16-ps|
Matrisome-associated	Secreted Factors	CCL17	chemokine (C-C motif) ligand 17	A-152E5.3|ABCD-2|MGC138271|MGC138273|SCYA17|TARC	10615	10615	Q92583	NP_002978.1	Mouse:Ccl17|
Matrisome-associated	Secreted Factors	CCL18	chemokine (C-C motif) ligand 18 (pulmonary and activation-regulated)	AMAC-1|AMAC1|CKb7|DC-CK1|DCCK1|MIP-4|PARC|SCYA18	10616	10616	P55774	NP_002979.1
Matrisome-associated	Secreted Factors	CCL19	chemokine (C-C motif) ligand 19	CKb11|ELC|MGC34433|MIP-3b|MIP3B|SCYA19	10617	10617	Q5VZ75:Q99731	NP_006265.1	Mouse:Ccl19|
Matrisome-associated	Secreted Factors	CCL2	chemokine (C-C motif) ligand 2	GDCF-2|HC11|HSMCR30|MCAF|MCP-1|MCP1|MGC9434|SCYA2|	10618	10618	J3KRT7:P13500	NP_002973.1	Mouse:Ccl2|
Matrisome-associated	Secreted Factors	CCL20	chemokine (C-C motif) ligand 20	CKb4|LARC|MIP-3a|MIP3A|SCYA20|ST38	10619	10619	P78556	NP_001123518.1:NP_004582.1	Mouse:Ccl20|
Matrisome-associated	Secreted Factors	CCL21	chemokine (C-C motif) ligand 21	6Ckine|CKb9|ECL|MGC34555|SCYA21|SLC|TCA4	10620	10620	O00585:Q5VZ73	NP_002980.1	Mouse:Ccl21a|Mouse:Ccl21b|Mouse:Ccl21c|
Matrisome-associated	Secreted Factors	CCL22	chemokine (C-C motif) ligand 22	A-152E5.1|ABCD-1|DC/B-CK|MDC|MGC34554|SCYA22|STCP-	10621	10621	O00626	NP_002981.2	Mouse:Ccl22|
Matrisome-associated	Secreted Factors	CCL23	chemokine (C-C motif) ligand 23	CK-BETA-8|CKb8|Ckb-8|Ckb-8-1|MIP-3|MIP3|MPIF-1|SCY	10622	10622	K7EMG9:P55773	NP_005055.3:NP_665905.2
Matrisome-associated	Secreted Factors	CCL24	chemokine (C-C motif) ligand 24	Ckb-6|MPIF-2|MPIF2|SCYA24	10623	10623	O00175	NP_002982.2	Mouse:Ccl24|
Matrisome-associated	Secreted Factors	CCL25	chemokine (C-C motif) ligand 25	Ckb15|MGC150327|SCYA25|TECK	10624	10624	C9JDZ7:O15444	NP_001188288.1:NP_005615.2	Mouse:Ccl25|
Matrisome-associated	Secreted Factors	CCL26	chemokine (C-C motif) ligand 26	IMAC|MGC126714|MIP-4a|MIP-4alpha|SCYA26|TSC-1	10625	10625	Q9Y258	NP_006063.1	Mouse:Ccl26|
Matrisome-associated	Secreted Factors	CCL27	chemokine (C-C motif) ligand 27	ALP|CTACK|CTAK|ESKINE|ILC|PESKY|SCYA27	10626	10626	Q9Y4X3	NP_006655.1	Mouse:Ccl27a|Mouse:Gm13306|Mouse:Gm13308|
Matrisome-associated	Secreted Factors	CCL28	chemokine (C-C motif) ligand 28	CCK1|MEC|MGC71902|SCYA28	17700	17700	D6RC73:Q9NRJ3	NP_683513.1:XP_005248382.1	Mouse:Ccl28|
Matrisome-associated	Secreted Factors	CCL3	chemokine (C-C motif) ligand 3	G0S19-1|LD78ALPHA|MIP-1-alpha|MIP1A|SCYA3	10627	10627	P10147	NP_002974.1	Mouse:Ccl3|
Matrisome-associated	Secreted Factors	CCL3L3	chemokine (C-C motif) ligand 3-like 3	464.2|CCL3L1|D17S1718|LD78|LD78BETA|MGC12815|SCYA3	30554	30554	A8MVB7:P16619	NP_001001437.2:NP_066286.1	Mouse:Ccl3|
Matrisome-associated	Secreted Factors	CCL4	chemokine (C-C motif) ligand 4	ACT2|AT744.1|G-26|LAG1|MGC104418|MGC126025|MGC1260	10630	10630	P13236:Q7M4M2	NP_002975.1:NP_996890.1	Mouse:Ccl4|
Matrisome-associated	Secreted Factors	CCL4L1	chemokine (C-C motif) ligand 4-like 1	AT744.2|CCL4L|CCL4L2|LAG-1|LAG1|SCYA4L	10631	10631	F8W8U7:F8WAL9:Q8NHW4	NP_001278397.1:NP_001278398.1:NP_001278399.1:NP_001278400.1:NP_001278401.1:NP_001278402.1:NP_001278403.1:NP_001278404.1:NP_996890.1	Mouse:Ccl4|
Matrisome-associated	Secreted Factors	CCL4L2	chemokine (C-C motif) ligand 4-like 2	AT744.2|CCL4L|SCYA4L	24066	24066	F8W8W8:Q8NHW4	NP_001278397.1:NP_001278398.1:NP_001278399.1:NP_001278400.1:NP_001278401.1:NP_001278402.1:NP_001278403.1:NP_001278404.1:NP_996890.1	Mouse:Ccl4|
Matrisome-associated	Secreted Factors	CCL5	chemokine (C-C motif) ligand 5	D17S136E|MGC17164|RANTES|SCYA5|SISd|TCP228	10632	10632	K7EJM0:P13501	NP_002976.2	Mouse:Ccl5|
Matrisome-associated	Secreted Factors	CCL7	chemokine (C-C motif) ligand 7	FIC|MARC|MCP-3|MCP3|MGC138463|MGC138465|NC28|SCYA6	10634	10634	A8MVH1:A8MX17:P80098:Q7Z7Q8	NP_006264.2	Mouse:Ccl7|
Matrisome-associated	Secreted Factors	CCL8	chemokine (C-C motif) ligand 8	HC14|MCP-2|MCP2|SCYA10|SCYA8	10635	10635	P80075	NP_005614.2	Mouse:Ccl8|
Matrisome-associated	Secreted Factors	CFC1	cripto, FRL-1, cryptic family 1	CRYPTIC|FLJ77897|HTX2|MGC133213	18292	18292	P0CG37	NP_001257349.1:NP_001257350.1:NP_115934.1	Mouse:Cfc1|
Matrisome-associated	Secreted Factors	CFC1B	cripto, FRL-1, cryptic family 1B	-	33983	33983	P0CG36	NP_001072998.1
Matrisome-associated	Secreted Factors	CHRD	chordin	MGC133038	1949	1949	B7Z6F4:E7ESX1:Q9H2X0	NP_003732.2:XP_005247907.1	Mouse:Chrd|
Matrisome-associated	Secreted Factors	CHRDL1	chordin-like 1	CHL|NRLN1|VOPT|dA141H5.1	29861	29861	D3YTA8:Q9BU40	NP_001137453.1:NP_001137454.1:NP_001137455.2:NP_660277.2:XP_005262278.1:XP_005262279.1	Mouse:Chrdl1|
Matrisome-associated	Secreted Factors	CHRDL2	chordin-like 2	BNF1|CHL2|DKFZp586N2124|FKSG37	24168	24168	A8MQ10:H0YCU0:H0YDT1:Q6WN33:Q6WN34	NP_001265402.1:NP_056239.3	Mouse:Chrdl2|
Matrisome-associated	Secreted Factors	CLCF1	cardiotrophin-like cytokine factor 1	BSF-3|BSF3|CISS2|CLC|NNT-1|NNT1|NR6	17412	17412	Q9UBD9	NP_001159684.1:NP_037378.1	Mouse:Clcf1|
Matrisome-associated	Secreted Factors	CNTF	ciliary neurotrophic factor	HCNTF	2169	2169	P26441	NP_000605.1	Mouse:Cntf|
Matrisome-associated	Secreted Factors	CRHBP	corticotropin releasing hormone binding protein	CRF-BP|CRFBP	2356	2356	D6RHH7:P24387	NP_001873.2	Mouse:Crhbp|
Matrisome-associated	Secreted Factors	CRLF1	cytokine receptor-like factor 1	CISS|CISS1|CLF|CLF-1|NR6|zcytor5	2364	2364	M0QZL6:O75462	NP_004741.1	Mouse:Crlf1|
Matrisome-associated	Secreted Factors	CRLF3	cytokine receptor-like factor 3	CREME9|CYTOR4|FRWS|MGC20661	17177	17177	B4DJU5:J3KST8:J3QLS9:Q8IUI8	NP_057070.3	Mouse:Crlf3|
Matrisome-associated	Secreted Factors	CRNN	cornulin	C1orf10|DRC1|PDRC1|SEP53	1230	1230	Q9UBG3	NP_057274.1:XP_006711409.1	Mouse:Crnn|
Matrisome-associated	Secreted Factors	CSF1	colony stimulating factor 1 (macrophage)	MCSF|MGC31930	2432	2432	E9PJA2:E9PKP4:E9PQ08:H7BY18:P09603	NP_000748.3:NP_757349.1:NP_757350.1:NP_757351.1	Mouse:Csf1|
Matrisome-associated	Secreted Factors	CSF2	colony stimulating factor 2 (granulocyte-macrophage)	GMCSF|MGC131935|MGC138897	2434	2434	P04141	NP_000749.2	Mouse:Csf2|
Matrisome-associated	Secreted Factors	CSF3	colony stimulating factor 3 (granulocyte)	C17orf33|CSF3OS|G-CSF|GCSF|MGC45931	2438	2438	J3KTH8:J3QRD4:J3QRX2:P09919:Q8N4W3	NP_000750.1:NP_001171618.1:NP_757373.1:NP_757374.2	Mouse:Csf3|
Matrisome-associated	Secreted Factors	CSH1	chorionic somatomammotropin hormone 1 (placental lactogen)	CSA|CSH2|CSMT|FLJ75407|PL	2440	2440	A6NFB4:B1A4H2:P0DML2	NP_001308.1	Mouse:Prl3d1|
Matrisome-associated	Secreted Factors	CSH2	chorionic somatomammotropin hormone 2	CS-2|CSB|hCS-B	2441	2441	A6NIT4:B1A4H9:H0YM39:P0DML3	NP_072170.1:NP_072171.1	Mouse:Prl3b1|
Matrisome-associated	Secreted Factors	CSHL1	chorionic somatomammotropin hormone-like 1	CS-5|CSHP1|CSL|MGC149868|hCS-L	2442	2442	H0YKQ4:H7C3R7:J3QT06:Q14406	NP_072101.1:NP_072102.1:NP_072103.1
Matrisome-associated	Secreted Factors	CTF1	cardiotrophin 1	CT-1|CT1	2499	2499	Q16619	NP_001136016.1:NP_001321.1	Mouse:Ctf1|
Matrisome-associated	Secreted Factors	CX3CL1	chemokine (C-X3-C motif) ligand 1	ABCD-3|C3Xkine|CXC3|CXC3C|NTN|NTT|SCYD1|fractalkin	10647	10647	H3BSR6:H3BV86:J3QRA1:P78423	NP_002987.1	Mouse:Cx3cl1|
Matrisome-associated	Secreted Factors	CXCL1	chemokine (C-X-C motif) ligand 1 (melanoma growth stimulating activity, alpha)	FSP|GRO1|GROa|MGSA|MGSA-a|NAP-3|SCYB1	4602	4602	P09341	NP_001502.1	Mouse:Cxcl1|
Matrisome-associated	Secreted Factors	CXCL10	chemokine (C-X-C motif) ligand 10	C7|IFI10|INP10|IP-10|SCYB10|crg-2|gIP-10|mob-1	10637	10637	P02778	NP_001556.2	Mouse:Cxcl10|
Matrisome-associated	Secreted Factors	CXCL11	chemokine (C-X-C motif) ligand 11	H174|I-TAC|IP-9|IP9|MGC102770|SCYB11|SCYB9B|b-R1	10638	10638	O14625	NP_005400.1	Mouse:Cxcl11|
Matrisome-associated	Secreted Factors	CXCL12	chemokine (C-X-C motif) ligand 12 (stromal cell-derived factor 1)	PBSF|SCYB12|SDF-1a|SDF-1b|SDF1|SDF1A|SDF1B|TLSF-a|	10672	10672	P48061	NP_000600.1:NP_001029058.1:NP_001171605.1:NP_001264919.1:NP_954637.1	Mouse:Cxcl12|
Matrisome-associated	Secreted Factors	CXCL13	chemokine (C-X-C motif) ligand 13	ANGIE|ANGIE2|BCA-1|BCA1|BLC|BLR1L|SCYB13	10639	10639	O43927	NP_006410.1:XP_006714126.1	Mouse:Cxcl13|
Matrisome-associated	Secreted Factors	CXCL14	chemokine (C-X-C motif) ligand 14	BMAC|BRAK|KEC|KS1|MGC10687|MIP-2g|MIP2G|NJAC|SCYB1	10640	10640	O95715	NP_004878.2	Mouse:Cxcl14|
Matrisome-associated	Secreted Factors	CXCL2	chemokine (C-X-C motif) ligand 2	CINC-2a|GRO2|GROb|MGSA-b|MIP-2a|MIP2|MIP2A|SCYB2	4603	4603	P19875	NP_002080.1	Mouse:Cxcl2|
Matrisome-associated	Secreted Factors	CXCL3	chemokine (C-X-C motif) ligand 3	CINC-2b|GRO3|GROg|MIP-2b|MIP2B|SCYB3	4604	4604	P19876	NP_002081.2	Mouse:Cxcl3|
Matrisome-associated	Secreted Factors	CXCL5	chemokine (C-X-C motif) ligand 5	ENA-78|SCYB5	10642	10642	P42830	NP_002985.1	Mouse:Cxcl5|
Matrisome-associated	Secreted Factors	CXCL6	chemokine (C-X-C motif) ligand 6 (granulocyte chemotactic protein 2)	CKA-3|GCP-2|GCP2|SCYB6	10643	10643	D6RF92:P80162	NP_002984.1
Matrisome-associated	Secreted Factors	CXCL8	interleukin 8	CXCL8|GCP-1|GCP1|LECT|LUCT|LYNAP|MDNCF|MONAP|NAF|NAP-1|NAP1|IL8	6025	6025	C9J4T6:P10145	NP_000575.1
Matrisome-associated	Secreted Factors	CXCL9	chemokine (C-X-C motif) ligand 9	CMK|Humig|MIG|SCYB9|crg-10	7098	7098	Q07325	NP_002407.1	Mouse:Cxcl9|
Matrisome-associated	Secreted Factors	DHH	desert hedgehog homolog (Drosophila)	HHG-3|MGC35145	2865	2865	O43323	NP_066382.1	Mouse:Dhh|
Matrisome-associated	Secreted Factors	EBI3	Epstein-Barr virus induced 3	IL27B	3129	3129	Q14213	NP_005746.2	Mouse:Ebi3|
Matrisome-associated	Secreted Factors	EDA	ectodysplasin A	ED1|ED1-A1|ED1-A2|EDA1|EDA2|HED|STHAGX1|XHED|XLHED	3157	3157	D6RA95:Q92838	NP_001005609.1:NP_001005610.2:NP_001005612.2:NP_001005613.1:NP_001390.1	Mouse:Eda|
Matrisome-associated	Secreted Factors	EGF	epidermal growth factor (beta-urogastrone)	HOMG4|URG	3229	3229	P01133	NP_001171601.1:NP_001171602.1:NP_001954.2	Mouse:Egf|
Matrisome-associated	Secreted Factors	EGFL6	EGF-like-domain, multiple 6	DKFZp564P2063|MAEG|W80	3235	3235	Q8IUX8	NP_001161362.1:NP_056322.2	Mouse:Egfl6|
Matrisome-associated	Secreted Factors	EGFL7	EGF-like-domain, multiple 7	MGC111117|RP11-251M1.2|VE-STATIN|ZNEU1	20594	20594	Q9UHF1:R4GMT3	NP_057299.1:NP_958854.1	Mouse:Egfl7|
Matrisome-associated	Secreted Factors	EGFL8	EGF-like-domain, multiple 8	C6orf8|FLJ44493|MGC44938|MGC59719|NG3	13944	13944	Q5JP22:Q99944	NP_085155.1	Mouse:Egfl8|
Matrisome-associated	Secreted Factors	EPGN	epithelial mitogen homolog (mouse)	ALGV3072|EPG|FLJ75542|PRO9904|epigen	17470	17470	A0PK19:H3BM13:Q6UW88	NP_001257918.1:NP_001257919.1:NP_001257920.1:NP_001257921.1:NP_001257922.1:XP_005265723.1	Mouse:Epgn|
Matrisome-associated	Secreted Factors	EPO	erythropoietin	EP|MGC138142|MVCD2	3415	3415	P01588	NP_000790.2	Mouse:Epo|
Matrisome-associated	Secreted Factors	EREG	epiregulin	ER	3443	3443	O14944	NP_001423.1	Mouse:Ereg|
Matrisome-associated	Secreted Factors	FASLG	Fas ligand (TNF superfamily, member 6)	APT1LG1|CD178|CD95L|FASL|TNFSF6	11936	11936	P48023	NP_000630.1	Mouse:Fasl|
Matrisome-associated	Secreted Factors	FGF1	fibroblast growth factor 1 (acidic)	AFGF|ECGF|ECGF-beta|ECGFA|ECGFB|FGF-alpha|FGFA|GLI	3665	3665	B5MCF4:C9JDC5:C9JUP6:P05230	NP_000791.1:NP_001138364.1:NP_001138406.1:NP_001138407.1:NP_001244134.1:NP_001244136.1:NP_001244137.1:NP_001244138.1:NP_001244139.1:NP_149127.1:NP_149128.1	Mouse:Fgf1|
Matrisome-associated	Secreted Factors	FGF10	fibroblast growth factor 10	-	3666	3666	D6RG33:O15520	NP_004456.1:XP_005248321.1	Mouse:Fgf10|
Matrisome-associated	Secreted Factors	FGF11	fibroblast growth factor 11	FHF3|FLJ16061|MGC102953|MGC45269	3667	3667	I3L4N4:Q92914	NP_004103.1	Mouse:Fgf11|
Matrisome-associated	Secreted Factors	FGF12	fibroblast growth factor 12	FGF12B|FHF1	3668	3668	C9JEN8:C9JIN3:C9JUK8:H7C1L8:P61328	NP_004104.3:NP_066360.1	Mouse:Fgf12|
Matrisome-associated	Secreted Factors	FGF13	fibroblast growth factor 13	FGF2|FHF-2|FHF2	3670	3670	B1AJW0:B1AK17:B1B1H9:Q92913	NP_001132970.1:NP_001132972.1:NP_001132973.1:NP_001132974.1:NP_004105.1:NP_378668.1:XP_005262456.1	Mouse:Fgf13|
Matrisome-associated	Secreted Factors	FGF14	fibroblast growth factor 14	FHF4|MGC119129|SCA27	3671	3671	Q92915	NP_004106.1:NP_787125.1	Mouse:Fgf14|
Matrisome-associated	Secreted Factors	FGF16	fibroblast growth factor 16	-	3672	3672	H0Y5L6:O43320	NP_003859.1	Mouse:Fgf16|
Matrisome-associated	Secreted Factors	FGF17	fibroblast growth factor 17	FGF-13	3673	3673	O60258	NP_003858.1:XP_005273733.1	Mouse:Fgf17|
Matrisome-associated	Secreted Factors	FGF18	fibroblast growth factor 18	FGF-18|ZFGF5	3674	3674	O76093	NP_003853.1	Mouse:Fgf18|
Matrisome-associated	Secreted Factors	FGF19	fibroblast growth factor 19	-	3675	3675	O95750	NP_005108.1	Mouse:Fgf15|
Matrisome-associated	Secreted Factors	FGF2	fibroblast growth factor 2 (basic)	BFGF|FGFB|HBGF-2	3676	3676	P09038	NP_001997.5	Mouse:Fgf2|
Matrisome-associated	Secreted Factors	FGF20	fibroblast growth factor 20	-	3677	3677	H0YAT9:Q9NP95	NP_062825.1	Mouse:Fgf20|
Matrisome-associated	Secreted Factors	FGF21	fibroblast growth factor 21	-	3678	3678	Q9NSA1	NP_061986.1:XP_005258788.1	Mouse:Fgf21|
Matrisome-associated	Secreted Factors	FGF22	fibroblast growth factor 22	-	3679	3679	K7ELB9:O60371:Q9HCT0	NP_065688.1:XP_005259595.1	Mouse:Fgf22|
Matrisome-associated	Secreted Factors	FGF23	fibroblast growth factor 23	ADHR|HPDR2|HYPF|PHPTC	3680	3680	Q9GZV9	NP_065689.1	Mouse:Fgf23|
Matrisome-associated	Secreted Factors	FGF3	fibroblast growth factor 3 (murine mammary tumor virus integration site (v-int-2) oncogene homolog)	HBGF-3|INT2	3681	3681	P11487	NP_005238.1	Mouse:Fgf3|
Matrisome-associated	Secreted Factors	FGF4	fibroblast growth factor 4	HBGF-4|HST|HST-1|HSTF1|K-FGF|KFGF	3682	3682	P08620	NP_001998.1:XP_005273904.1:XP_006718538.1	Mouse:Fgf4|
Matrisome-associated	Secreted Factors	FGF5	fibroblast growth factor 5	HBGF-5|Smag-82	3683	3683	H0Y9E2:P12034	NP_004455.2:NP_149134.1	Mouse:Fgf5|
Matrisome-associated	Secreted Factors	FGF6	fibroblast growth factor 6	HBGF-6|HST2	3684	3684	H0YGZ9:P10767	NP_066276.2	Mouse:Fgf6|
Matrisome-associated	Secreted Factors	FGF7	fibroblast growth factor 7 (keratinocyte growth factor)	HBGF-7|KGF	3685	3685	H0YNE7:P21781	NP_002000.1	Mouse:Fgf7|
Matrisome-associated	Secreted Factors	FGF8	fibroblast growth factor 8 (androgen-induced)	AIGF|HBGF-8|KAL6|MGC149376	3686	3686	P55075:R4GMQ3	NP_006110.1:NP_149353.1:NP_149354.1:NP_149355.1	Mouse:Fgf8|
Matrisome-associated	Secreted Factors	FGF9	fibroblast growth factor 9 (glia-activating factor)	GAF|HBFG-9|MGC119914|MGC119915|SYNS3	3687	3687	P31371	NP_002001.1	Mouse:Fgf9|
Matrisome-associated	Secreted Factors	FGFBP1	fibroblast growth factor binding protein 1	FGFBP|HBP17	19695	19695	Q14512	NP_005121.1	Mouse:Fgfbp1|
Matrisome-associated	Secreted Factors	FGFBP2	fibroblast growth factor binding protein 2	HBP17RP|KSP37	29451	29451	Q9BYJ0	NP_114156.1
Matrisome-associated	Secreted Factors	FGFBP3	fibroblast growth factor binding protein 3	C10orf13|FGF-BP3|MGC39320	23428	23428	Q8TAT2	NP_689642.3	Mouse:Fgfbp3|
Matrisome-associated	Secreted Factors	FIGF	c-fos induced growth factor (vascular endothelial growth factor D)	VEGF-D|VEGFD	3708	3708	O43915	NP_004460.1	Mouse:Figf|
Matrisome-associated	Secreted Factors	FLG	filaggrin	ATOD2	3748	3748	P20930	NP_002007.1	Mouse:Flg|
Matrisome-associated	Secreted Factors	FLG2	filaggrin family member 2	IFPS	33276	33276	Q5D862	NP_001014364.1	Mouse:Flg2|
Matrisome-associated	Secreted Factors	FLT3LG	fms-related tyrosine kinase 3 ligand	FL	3766	3766	M0QXI0:M0QYM9:M0R2K0:M0R3A6:P49771	NP_001191431.1:NP_001191432.1:NP_001265566.1:NP_001265567.1:NP_001450.2:XP_006723180.1	Mouse:Flt3l|
Matrisome-associated	Secreted Factors	FRZB	frizzled-related protein	FRE|FRITZ|FRP-3|FRZB-1|FRZB-PEN|FRZB1|FZRB|OS1|SFR	3959	3959	Q92765	NP_001454.2	Mouse:Frzb|
Matrisome-associated	Secreted Factors	FST	follistatin	FS	3971	3971	H0YA75:H0YAF9:P19883	NP_006341.1:NP_037541.1	Mouse:Fst|
Matrisome-associated	Secreted Factors	FSTL1	follistatin-like 1	FLJ50214|FLJ52277|FRP|FSL1	3972	3972	C9J5G4:H7C4W4:Q12841	NP_009016.1	Mouse:Fstl1|
Matrisome-associated	Secreted Factors	FSTL3	follistatin-like 3 (secreted glycoprotein)	FLRG|FSRP	3973	3973	K7EM71:K7ES54:O95633	NP_005851.1	Mouse:Fstl3|
Matrisome-associated	Secreted Factors	GDF1	growth differentiation factor 1	-	4214	4214	P27539	NP_001483.3	Mouse:Gdf1|
Matrisome-associated	Secreted Factors	GDF10	growth differentiation factor 10	BMP-3b|BMP3B	4215	4215	P55107	NP_004953.1	Mouse:Gdf10|
Matrisome-associated	Secreted Factors	GDF11	growth differentiation factor 11	BMP-11|BMP11	4216	4216	H0YI30:O95390	NP_005802.1:XP_006719256.1:XP_006719257.1	Mouse:Gdf11|
Matrisome-associated	Secreted Factors	GDF15	growth differentiation factor 15	GDF-15|MIC-1|MIC1|NAG-1|PDF|PLAB|PTGFB	30142	30142	Q99988	NP_004855.2	Mouse:Gdf15|
Matrisome-associated	Secreted Factors	GDF2	growth differentiation factor 2	BMP-9|BMP9	4217	4217	Q9UK05	NP_057288.1	Mouse:Gdf2|
Matrisome-associated	Secreted Factors	GDF3	growth differentiation factor 3	-	4218	4218	Q9NR23	NP_065685.1	Mouse:Gdf3|
Matrisome-associated	Secreted Factors	GDF5	growth differentiation factor 5	BMP14|CDMP1|LAP4|OS5|SYNS2	4220	4220	P43026	NP_000548.2	Mouse:Gdf5|
Matrisome-associated	Secreted Factors	GDF6	growth differentiation factor 6	BMP13|CDMP2|KFS|KFSL|MCOP4|MGC158100|MGC158101|SCD	4221	4221	Q6KF10	NP_001001557.1	Mouse:Gdf6|
Matrisome-associated	Secreted Factors	GDF7	growth differentiation factor 7	BMP12	4222	4222	Q7Z4P5	NP_878248.2	Mouse:Gdf7|
Matrisome-associated	Secreted Factors	GDF9	growth differentiation factor 9	-	4224	4224	O60383	NP_001275753.1:NP_005251.1	Mouse:Gdf9|
Matrisome-associated	Secreted Factors	GDNF	glial cell derived neurotrophic factor	ATF1|ATF2|HFB1-GDNF	4232	4232	P39905	NP_000505.1:NP_001177397.1:NP_001177398.1:NP_001265027.1:NP_954701.1	Mouse:Gdnf|
Matrisome-associated	Secreted Factors	GH1	growth hormone 1	GH|GH-N|GHN|IGHD1B|hGH-N	4261	4261	B1A4G9:P01241	NP_000506.2:NP_072053.1:NP_072054.1:XP_005257275.1:XP_005257276.1:NP_072055.1	Mouse:Gh|
Matrisome-associated	Secreted Factors	GH2	growth hormone 2	GH-V|GHL|GHV|hGH-V	4262	4262	P01242	NP_002050.1:NP_072050.1:NP_072051.1:NP_072052.1
Matrisome-associated	Secreted Factors	HBEGF	heparin-binding EGF-like growth factor	DTR|DTS|DTSF|HEGFL	3059	3059	Q99075	NP_001936.1	Mouse:Hbegf|
Matrisome-associated	Secreted Factors	HCFC1	host cell factor C1 (VP16-accessory protein)	CFF|HCF-1|HCF1|HFC1|MGC70925|VCAF	4839	4839	A6NEM2:H7C1C4:P51610	NP_005325.2:XP_006724879.1:XP_006724878.1	Mouse:Hcfc1|
Matrisome-associated	Secreted Factors	HCFC2	host cell factor C2	FLJ94012|HCF-2|HCF2	24972	24972	C0H5X3:F8VU09:Q9Y5Z7	NP_037452.1	Mouse:Hcfc2|
Matrisome-associated	Secreted Factors	HGF	hepatocyte growth factor (hepapoietin A; scatter factor)	DFNB39|F-TCF|HGFB|HPTA|SF	4893	4893	C9JDP4:C9JJ35:C9JS80:C9WSJ3:P14210	NP_000592.3:NP_001010931.1:NP_001010932.1:NP_001010933.1:NP_001010934.1:XP_006716019.1	Mouse:Hgf|
Matrisome-associated	Secreted Factors	HGFAC	HGF activator	HGFA|MGC138395|MGC138397	4894	4894	D6RAR4:Q04756	NP_001519.1:XP_005248023.1	Mouse:Hgfac|
Matrisome-associated	Secreted Factors	HHIP	hedgehog interacting protein	FLJ20992|FLJ90230|HIP	14866	14866	Q96QV1	NP_071920.1	Mouse:Hhip|
Matrisome-associated	Secreted Factors	HRNR	hornerin	S100A16|S100a18	20846	20846	Q86YZ3	NP_001009931.1	Mouse:Hrnr|
Matrisome-associated	Secreted Factors	IFNA1	interferon, alpha 1	IFL|IFN|IFN-ALPHA|IFNA13|IFNA@|MGC138207|MGC138505	5417	5417	P01562	NP_008831.3:NP_076918.1
Matrisome-associated	Secreted Factors	IFNA10	interferon, alpha 10	MGC119878|MGC119879	5418	5418	P01566	NP_002162.1
Matrisome-associated	Secreted Factors	IFNA13	interferon, alpha 13	IFNA1	5419	5419	E9PB07:P01562	NP_008831.3:NP_008831.3:NP_076918.1	Mouse:Ifna13|
Matrisome-associated	Secreted Factors	IFNA14	interferon, alpha 14	LEIF2H|MGC125756|MGC125757	5420	5420	P01570	NP_002163.2
Matrisome-associated	Secreted Factors	IFNA16	interferon, alpha 16	-	5421	5421	P05015	NP_002164.1
Matrisome-associated	Secreted Factors	IFNA17	interferon, alpha 17	IFNA|INFA|LEIF2C1	5422	5422	P01571	NP_067091.1
Matrisome-associated	Secreted Factors	IFNA2	interferon, alpha 2	IFNA|INFA2|MGC125764|MGC125765	5423	5423	P01563	NP_000596.2
Matrisome-associated	Secreted Factors	IFNA21	interferon, alpha 21	MGC126687|MGC126689	5424	5424	P01568	NP_002166.2
Matrisome-associated	Secreted Factors	IFNA4	interferon, alpha 4	INFA4|MGC142200	5425	5425	P05014	NP_066546.1
Matrisome-associated	Secreted Factors	IFNA5	interferon, alpha 5	INFA5	5426	5426	P01569	NP_002160.1
Matrisome-associated	Secreted Factors	IFNA6	interferon, alpha 6	-	5427	5427	P05013	NP_066282.1
Matrisome-associated	Secreted Factors	IFNA7	interferon, alpha 7	IFNA-J	5428	5428	P01567	NP_066401.2
Matrisome-associated	Secreted Factors	IFNA8	interferon, alpha 8	-	5429	5429	P32881	NP_002161.2
Matrisome-associated	Secreted Factors	IFNB1	interferon, beta 1, fibroblast	IFB|IFF|IFNB|MGC96956	5434	5434	P01574	NP_002167.1	Mouse:Ifnb1|
Matrisome-associated	Secreted Factors	IFNE	interferon, epsilon	IFN-E|IFNE1|IFNT1|MGC119018|MGC119020|PRO655	18163	18163	Q86WN2	NP_795372.1	Mouse:Ifne|
Matrisome-associated	Secreted Factors	IFNG	interferon, gamma	IFG|IFI	5438	5438	P01579	NP_000610.2	Mouse:Ifng|
Matrisome-associated	Secreted Factors	IFNK	interferon, kappa	RP11-27J8.1	21714	21714	Q9P0W0	NP_064509.2	Mouse:Ifnk|
Matrisome-associated	Secreted Factors	IFNW1	interferon, omega 1	-	5448	5448	P05000	NP_002168.1
Matrisome-associated	Secreted Factors	IGF1	insulin-like growth factor 1 (somatomedin C)	IGF1A|IGFI	5464	5464	P05019:Q13429	NP_000609.1:NP_001104754.1:NP_001104755.1:NP_001104753.1	Mouse:Igf1|
Matrisome-associated	Secreted Factors	IGF2	insulin-like growth factor 2 (somatomedin A)	C11orf43|FLJ22066|FLJ44734|INSIGF|pp9974	5466	5466	P01344	NP_000603.1:NP_001007140.2:NP_001121070.1:NP_001278790.1:NP_001278791.1	Mouse:Igf2|
Matrisome-associated	Secreted Factors	IHH	Indian hedgehog homolog (Drosophila)	BDA1|HHG2	5956	5956	Q14623	NP_002172.2	Mouse:Ihh|
Matrisome-associated	Secreted Factors	IL10	interleukin 10	CSIF|IL-10|IL10A|MGC126450|MGC126451|TGIF	5962	5962	P22301	NP_000563.1	Mouse:Il10|
Matrisome-associated	Secreted Factors	IL11	interleukin 11	AGIF|IL-11	5966	5966	K7ESD5:P20809	NP_000632.1:NP_001254647.1	Mouse:Il11|
Matrisome-associated	Secreted Factors	IL12A	interleukin 12A (natural killer cell stimulatory factor 1, cytotoxic lymphocyte maturation factor 1, p35)	CLMF|IL-12A|NFSK|NKSF1|P35	5969	5969	E7ENE1:E9PGR3:P29459	NP_000873.2:XP_005247492.1	Mouse:Il12a|
Matrisome-associated	Secreted Factors	IL12B	interleukin 12B (natural killer cell stimulatory factor 2, cytotoxic lymphocyte maturation factor 2, p40)	CLMF|CLMF2|IL-12B|NKSF|NKSF2	5970	5970	P29460	NP_002178.2	Mouse:Il12b|
Matrisome-associated	Secreted Factors	IL13	interleukin 13	ALRH|BHR1|IL-13|MGC116786|MGC116788|MGC116789|P600	5973	5973	P35225	NP_002179.2	Mouse:Il13|
Matrisome-associated	Secreted Factors	IL15	interleukin 15	IL-15|MGC9721	5977	5977	P40933	NP_000576.1:NP_751915.1	Mouse:Il15|
Matrisome-associated	Secreted Factors	IL16	interleukin 16 (lymphocyte chemoattractant factor)	FLJ16806|FLJ42735|FLJ44234|LCF|NIL16|PRIL16|prIL-1	5980	5980	H0YKB7:H0YLB1:H0YLH9:H0YLL1:H3BN12:H3BT15:H3BVH5:Q14005	NP_001165599.1:NP_004504.3:NP_757366.2:XP_005254403.1	Mouse:Il16|
Matrisome-associated	Secreted Factors	IL17A	interleukin 17A	CTLA8|IL-17|IL-17A|IL17	5981	5981	Q16552	NP_002181.1	Mouse:Il17a|
Matrisome-associated	Secreted Factors	IL17B	interleukin 17B	IL-17B|IL-20|MGC138900|MGC138901|ZCYTO7	5982	5982	Q9UHF5	NP_055258.1	Mouse:Il17b|
Matrisome-associated	Secreted Factors	IL17C	interleukin 17C	CX2|IL-17C|IL-21|MGC126884|MGC138401	5983	5983	Q9P0M4	NP_037410.1	Mouse:Il17c|
Matrisome-associated	Secreted Factors	IL17D	interleukin 17D	FLJ30846|IL-17D|IL-22|IL-27|IL27	5984	5984	Q8TAD2	NP_612141.1	Mouse:Il17d|
Matrisome-associated	Secreted Factors	IL17F	interleukin 17F	IL-17F|ML-1|ML1	16404	16404	Q96PD4	NP_443104.1	Mouse:Il17f|
Matrisome-associated	Secreted Factors	IL18	interleukin 18 (interferon-gamma-inducing factor)	IGIF|IL-18|IL-1g|IL1F4|MGC12320	5986	5986	Q14116	NP_001230140.1:NP_001553.1	Mouse:Il18|
Matrisome-associated	Secreted Factors	IL19	interleukin 19	IL-10C|MDA1|NG.1|ZMDA1	5990	5990	Q9UHD0	NP_037503.2:NP_715639.1	Mouse:Il19|
Matrisome-associated	Secreted Factors	IL1A	interleukin 1, alpha	IL-1A|IL1|IL1-ALPHA|IL1F1	5991	5991	P01583	NP_000566.3	Mouse:Il1a|
Matrisome-associated	Secreted Factors	IL1B	interleukin 1, beta	IL-1|IL1-BETA|IL1F2	5992	5992	C9JSC2:C9JVK0:C9JWV2:P01584	NP_000567.1	Mouse:Il1b|
Matrisome-associated	Secreted Factors	IL1F10	interleukin 1 family, member 10 (theta)	FIL1-theta|FKSG75|IL-1HY2|IL1-theta|MGC119831|MGC1	15552	15552	H7BXV3:Q8WWZ1	NP_115945.4:NP_775184.1	Mouse:Il1f10|
Matrisome-associated	Secreted Factors	IL1F5	interleukin 1 family, member 5 (delta)	FIL1|FIL1(DELTA)|FIL1D|IL1HY1|IL1L1|IL1RP3|MGC2984	15561	15561	C9JTH1:Q9UBH0:U3KPW9	NP_036407.1:NP_775262.1:XP_005263695.1	Mouse:Il1f5|
Matrisome-associated	Secreted Factors	IL1F6	interleukin 1 family, member 6 (epsilon)	FIL1|FIL1(EPSILON)|FIL1E|IL-1F6|IL1(EPSILON)|MGC12	15562	15562	Q9UHA7	NP_055255.1:XP_005263696.1	Mouse:Il1f6|
Matrisome-associated	Secreted Factors	IL1F7	interleukin 1 family, member 7 (zeta)	FIL1|FIL1(ZETA)|FIL1Z|IL-1F7|IL-1H4|IL-1RP1|IL1H4|	15563	15563	Q9NZH6	NP_055254.2:NP_775294.1:NP_775295.1:NP_775296.1:NP_775297.1
Matrisome-associated	Secreted Factors	IL1F8	interleukin 1 family, member 8 (eta)	FIL1|FIL1-(ETA)|FIL1H|IL-1F8|IL-1H2|IL1-ETA|IL1H2|	15564	15564	Q9NZH7	NP_055253.2:NP_775270.1	Mouse:Il1f8|
Matrisome-associated	Secreted Factors	IL1F9	interleukin 1 family, member 9	IL-1F9|IL-1H1|IL-1RP2|IL1E|IL1H1|IL1RP2	15741	15741	C9J681:Q9NZH8	NP_001265497.1:NP_062564.1	Mouse:Il1f9|
Matrisome-associated	Secreted Factors	IL1RN	interleukin 1 receptor antagonist	DIRA|ICIL-1RA|IL-1ra3|IL1F3|IL1RA|IRAP|MGC10430|MV	6000	6000	P18510	NP_000568.1:NP_776213.1:NP_776214.1:NP_776215.1:XP_005263718.1:XP_006712560.1	Mouse:Il1rn|
Matrisome-associated	Secreted Factors	IL2	interleukin 2	IL-2|TCGF|lymphokine	6001	6001	P60568	NP_000577.2	Mouse:Il2|
Matrisome-associated	Secreted Factors	IL20	interleukin 20	IL-20|IL10D|MGC96907|ZCYTO10	6002	6002	Q9NYY1	NP_061194.2:XP_005273210.1	Mouse:Il20|
Matrisome-associated	Secreted Factors	IL22	interleukin 22	IL-21|IL-22|IL-D110|IL-TIF|IL21|ILTIF|MGC79382|MGC	14900	14900	Q9GZX6	NP_065386.1:XP_005268986.1	Mouse:Il22|
Matrisome-associated	Secreted Factors	IL23A	interleukin 23, alpha subunit p19	IL-23|IL-23A|IL23P19|MGC79388|P19|SGRF	15488	15488	Q9NPF7	NP_057668.1	Mouse:Il23a|
Matrisome-associated	Secreted Factors	IL24	interleukin 24	C49A|FISP|IL-24|IL10B|MDA7|Mob-5|ST16|mda-7	11346	11346	E7ER64:E7ETP6:Q13007	NP_001172085.1:NP_001172086.1:NP_001172087.1:NP_006841.1	Mouse:Il24|
Matrisome-associated	Secreted Factors	IL25	interleukin 25	IL17E	13765	13765	Q9H293	NP_073626.1:NP_758525.1	Mouse:Il25|
Matrisome-associated	Secreted Factors	IL26	interleukin 26	AK155|IL-26	17119	17119	Q9NPH9	NP_060872.1
Matrisome-associated	Secreted Factors	IL3	interleukin 3 (colony-stimulating factor, multiple)	IL-3|MCGF|MGC79398|MGC79399|MULTI-CSF	6011	6011	P08700	NP_000579.2	Mouse:Il3|
Matrisome-associated	Secreted Factors	IL34	interleukin 34	C16orf77|IL-34|MGC34647	28529	28529	H3BPB7:J3QQT3:Q6ZMJ4	NP_001166242.1:NP_001166243.1:NP_689669.2	Mouse:Il34|
Matrisome-associated	Secreted Factors	IL4	interleukin 4	BCGF-1|BCGF1|BSF1|IL-4|MGC79402	6014	6014	P05112	NP_000580.1:NP_758858.1	Mouse:Il4|
Matrisome-associated	Secreted Factors	IL5	interleukin 5 (colony-stimulating factor, eosinophil)	EDF|IL-5|TRF	6016	6016	C9JQP9:P05113	NP_000870.1	Mouse:Il5|
Matrisome-associated	Secreted Factors	IL6	interleukin 6 (interferon, beta 2)	BSF2|HGF|HSF|IFNB2|IL-6	6018	6018	B4DNQ5:B4DNV3:B5MC14:B5MC21:B5MCZ3:C9J5B0:P05231	NP_000591.1:XP_005249802.1	Mouse:Il6|
Matrisome-associated	Secreted Factors	IL7	interleukin 7	IL-7	6023	6023	P13232:Q5FBY3:Q5FBY6	NP_000871.1:NP_001186815.1:NP_001186816.1:NP_001186817.1	Mouse:Il7|
Matrisome-associated	Secreted Factors	IL9	interleukin 9	HP40|IL-9|P40	6029	6029	P15248	NP_000581.1	Mouse:Il9|
Matrisome-associated	Secreted Factors	INHA	inhibin, alpha	-	6065	6065	P05111	NP_002182.1	Mouse:Inha|
Matrisome-associated	Secreted Factors	INHBA	inhibin, beta A	EDF|FRP	6066	6066	P08476	NP_002183.1	Mouse:Inhba|
Matrisome-associated	Secreted Factors	INHBB	inhibin, beta B	MGC157939	6067	6067	P09529	NP_002184.2	Mouse:Inhbb|
Matrisome-associated	Secreted Factors	INHBC	inhibin, beta C	IHBC	6068	6068	P55103	NP_005529.1	Mouse:Inhbc|
Matrisome-associated	Secreted Factors	INHBE	inhibin, beta E	MGC4638	24029	24029	F8VNP4:P58166	NP_113667.1	Mouse:Inhbe|
Matrisome-associated	Secreted Factors	INS	insulin	ILPR|IRDN	6081	6081	A6XGL2:C9JNR5:P01308	NP_000198.1:NP_001172026.1:NP_001172027.1:NP_001278826.1	Mouse:Ins2|
Matrisome-associated	Secreted Factors	INS-IGF2	INS-IGF2 readthrough transcript	-	33527	33527	F8WCM5	NP_001035835.1
Matrisome-associated	Secreted Factors	INSL3	insulin-like 3 (Leydig cell)	MGC119818|MGC119819|RLF|RLNL	6086	6086	M0QXQ3:P51460	NP_001252516.1:NP_005534.2	Mouse:Insl3|
Matrisome-associated	Secreted Factors	INSL5	insulin-like 5	MGC126695|MGC126697|PRO182|UNQ156	6088	6088	Q9Y5Q6	NP_005469.2	Mouse:Insl5|
Matrisome-associated	Secreted Factors	INSL6	insulin-like 6	RIF1	6089	6089	Q9Y581	NP_009110.2	Mouse:Insl6|
Matrisome-associated	Secreted Factors	ISM1	isthmin 1 homolog (zebrafish)	C20orf82|ISM|Isthmin|bA149I18.1|dJ1077I2.1	16213	16213	B1AKI9	NP_543016.1	Mouse:Ism1|
Matrisome-associated	Secreted Factors	ISM2	isthmin 2 homolog (zebrafish)	DKFZp686E0215|FLJ32147|MGC119416|TAIL1|THSD3	23176	23176	G3V2Q2:G3XAI3:H7C4M8:H7C5B3:Q6H9L7	NP_872315.2:NP_954993.1	Mouse:Ism2|
Matrisome-associated	Secreted Factors	KITLG	KIT ligand	DKFZp686F2250|FPH2|KL-1|Kitl|MGF|SCF|SF|SHEP7	6343	6343	P21583:S4R384:S4R442	NP_000890.1:NP_003985.2	Mouse:Kitl|
Matrisome-associated	Secreted Factors	LEFTY1	left-right determination factor 1	LEFTB|LEFTYB	6552	6552	O75610	NP_066277.1	Mouse:Lefty1|
Matrisome-associated	Secreted Factors	LEFTY2	left-right determination factor 2	EBAF|LEFTA|LEFTYA|MGC46222|TGFB4	3122	3122	O00292	NP_001165896.1:NP_003231.2	Mouse:Lefty2|
Matrisome-associated	Secreted Factors	LEP	leptin	FLJ94114|OB|OBS	6553	6553	P41159	NP_000221.1:XP_005250397.1	Mouse:Lep|
Matrisome-associated	Secreted Factors	LIF	leukemia inhibitory factor (cholinergic differentiation factor)	CDF|DIA|HILDA	6596	6596	P15018	NP_001244064.1:NP_002300.1:XP_006724303.1	Mouse:Lif|
Matrisome-associated	Secreted Factors	LTA	lymphotoxin alpha (TNF superfamily, member 1)	LT|TNFB|TNFSF1	6709	6709	P01374	NP_000586.2:NP_001153212.1	Mouse:Lta|
Matrisome-associated	Secreted Factors	LTB	lymphotoxin beta (TNF superfamily, member 3)	TNFC|TNFSF3|p33	6711	6711	Q06643	NP_002332.1:NP_033666.1	Mouse:Ltb|
Matrisome-associated	Secreted Factors	MDK	midkine (neurite growth-promoting factor 2)	FLJ27379|MK|NEGF2	6972	6972	C9JHA4:E9PLM6:E9PPJ5:P21741	NP_001012333.1:NP_001012334.1:NP_001257479.1:NP_001257480.1:NP_001257481.1:NP_002382.1	Mouse:Mdk|
Matrisome-associated	Secreted Factors	MEGF10	multiple EGF-like-domains 10	DKFZp781K1852|FLJ41574|KIAA1780	29634	29634	Q96KG7	NP_001243474.1:NP_115822.1	Mouse:Megf10|
Matrisome-associated	Secreted Factors	MEGF11	multiple EGF-like-domains 11	DKFZp434L121|KIAA1781	29635	29635	A6BM72:C9JYE7:H3BR81	NP_115821.2	Mouse:Megf11|
Matrisome-associated	Secreted Factors	MEGF6	multiple EGF-like-domains 6	EGFL3|KIAA0815	3232	3232	H7C557:H7C5N9:O75095	NP_001400.3	Mouse:Megf6|
Matrisome-associated	Secreted Factors	MEGF8	multiple EGF-like-domains 8	C19orf49|EGFL4|FLJ22365|MGC120684|MGC138147|SBP1	3233	3233	F5GZG7:M0QZL2:M0R0Q0:Q7Z7M0	NP_001258867.1:NP_001401.2	Mouse:Megf8|
Matrisome-associated	Secreted Factors	MEGF9	multiple EGF-like-domains 9	EGFL5	3234	3234	C9J1K8:Q9H1U4	NP_001073966.2	Mouse:Megf9|
Matrisome-associated	Secreted Factors	MST1	macrophage stimulating 1 (hepatocyte growth factor-like)	D3F15S2|DNF15S2|HGFL|MSP|NF15S2	7380	7380	F5H6L8:G3XAK1:H7C0F8:P26927	NP_066278.3	Mouse:Mst1|
Matrisome-associated	Secreted Factors	MST1L	macrophage stimulating 1 (hepatocyte growth factor-like) pseudogene 9	D1F15S1A|MSPL-7|MSPL7|MSTP7|MSTP9|MST1P9	7390	7390	Q2TV78	NP_001258662.1
Matrisome-associated	Secreted Factors	MSTN	myostatin	GDF8	4223	4223	O14793	NP_005250.1	Mouse:Mstn|
Matrisome-associated	Secreted Factors	NGF	nerve growth factor (beta polypeptide)	Beta-NGF|HSAN5|MGC161426|MGC161428|NGFB	7808	7808	P01138	NP_002497.2:XP_006710726.1:XP_006710727.1:XP_006710728.1	Mouse:Ngf|
Matrisome-associated	Secreted Factors	NODAL	nodal homolog (mouse)	MGC138230	7865	7865	H7C0E4:Q96S42	NP_060525.3	Mouse:Nodal|
Matrisome-associated	Secreted Factors	NRG1	neuregulin 1	ARIA|GGF|GGF2|HGL|HRG|HRG1|HRGA|NDF|SMDF	7997	7997	B7Z1E3:E5RHP6:E5RHQ1:E5RIG8:E7EX30:F8W9E3:H0YBA3:H0YCP0:H0YDC2:H7BXY2:Q02297	NP_001153467.1:NP_001153471.1:NP_001153473.1:NP_001153477.1:NP_001153480.1:NP_039250.2:NP_039251.2:NP_039252.2:NP_039253.1:NP_039254.1:NP_039256.2:NP_039258.1	Mouse:Nrg1|
Matrisome-associated	Secreted Factors	NRG2	neuregulin 2	Don-1|HRG2|NTAK	7998	7998	F5GZS7:F5H0N2:O14511	NP_001171864.1:NP_001171864.1:NP_004874.1:NP_053584.1:NP_053585.1:NP_053586.1:XP_006714871.1:XP_006714873.1	Mouse:Nrg2|
Matrisome-associated	Secreted Factors	NRG3	neuregulin 3	HRG3|pro-NRG3	7999	7999	D9ZHQ3:D9ZHQ6:D9ZHQ7:D9ZHQ8:P56975:R4GNI6	NP_001010848.2:NP_001159445.1:XP_005269501.1	Mouse:Nrg3|
Matrisome-associated	Secreted Factors	NRG4	neuregulin 4	DKFZp779N0541|DKFZp779N1944|HRG4	29862	29862	E9PJI7:F8W729:H3BP63:Q0P6N6:Q7Z663:Q8WWG1	NP_612640.1	Mouse:Nrg4|
Matrisome-associated	Secreted Factors	NRTN	neurturin	NTN	8007	8007	Q99748	NP_004549.1	Mouse:Nrtn|
Matrisome-associated	Secreted Factors	NTF3	neurotrophin 3	HDNF|MGC129711|NGF-2|NGF2|NT3	8023	8023	P20783	NP_001096124.1:NP_002518.1	Mouse:Ntf3|
Matrisome-associated	Secreted Factors	NTF4	neurotrophin 4	GLC10|GLC1O|NT-4/5|NT4|NT5|NTF5	8024	8024	E7EP46:M0QZQ0:M0R0X2:P34130	NP_006170.1:XP_005259019.1:XP_006723295.1	Mouse:Ntf5|
Matrisome-associated	Secreted Factors	OSM	oncostatin M	MGC20461	8506	8506	B5MC70:B5MCX1:P13725	NP_065391.1	Mouse:Osm|
Matrisome-associated	Secreted Factors	PDGFA	platelet-derived growth factor alpha polypeptide	PDGF-A|PDGF1	8799	8799	H7BYW6:P04085	NP_002598.4:NP_148983.1:XP_006715796.1	Mouse:Pdgfa|
Matrisome-associated	Secreted Factors	PDGFB	platelet-derived growth factor beta polypeptide (simian sarcoma viral (v-sis) oncogene homolog)	FLJ12858|PDGF2|SIS|SSV|c-sis	8800	8800	A9UJN9:A9UJP0:P01127	NP_002599.1:NP_148937.1	Mouse:Pdgfb|
Matrisome-associated	Secreted Factors	PDGFC	platelet derived growth factor C	FALLOTEIN|SCDGF	8801	8801	B4E3A5:H0Y9N2:J3KN71:Q9NRA1	NP_057289.1	Mouse:Pdgfc|
Matrisome-associated	Secreted Factors	PDGFD	platelet derived growth factor D	IEGF|MGC26867|MSTP036|SCDGF-B|SCDGFB	30620	30620	H0YD37:Q9GZP0	NP_079484.1:NP_149126.1	Mouse:Pdgfd|
Matrisome-associated	Secreted Factors	PF4	platelet factor 4	CXCL4|MGC138298|SCYB4	8861	8861	P02776	NP_002610.1	Mouse:Pf4|
Matrisome-associated	Secreted Factors	PF4V1	platelet factor 4 variant 1	CXCL4L1|CXCL4V1|PF4-ALT|PF4A|SCYB4V1	8862	8862	P10720	NP_002611.1
Matrisome-associated	Secreted Factors	PGF	placental growth factor	D12S1900|PGFL|PLGF|PlGF-2|SHGC-10760	8893	8893	G3XA84:P49763	NP_001193941.1:NP_002623.2:XP_005267818.1	Mouse:Pgf|
Matrisome-associated	Secreted Factors	PIK3IP1	phosphoinositide-3-kinase interacting protein 1	HGFL|MGC17330|hHGFL(S)	24942	24942	C9JMK5:Q96FE7	NP_001129383.1:NP_443112.2	Mouse:Pik3ip1|
Matrisome-associated	Secreted Factors	PPBP	pro-platelet basic protein (chemokine (C-X-C motif) ligand 7)	B-TG1|Beta-TG|CTAP-III|CTAP3|CTAPIII|CXCL7|LA-PF4|	9240	9240	P02775	NP_002695.1	Mouse:Ppbp|
Matrisome-associated	Secreted Factors	PRL	prolactin	-	9445	9445	P01236	NP_000939.1:NP_001157030.1	Mouse:Prl|
Matrisome-associated	Secreted Factors	PSPN	persephin	PSP	9579	9579	M0QYK2:O60542	NP_004149.1	Mouse:Pspn|
Matrisome-associated	Secreted Factors	PTN	pleiotrophin	HARP|HBGF8|HBNF|NEGF1	9630	9630	C9JR52:P21246	NP_002816.1:XP_005250572.1	Mouse:Ptn|
Matrisome-associated	Secreted Factors	RPTN	repetin	FLJ39117	26809	26809	Q6XPR3	NP_001116437.1	Mouse:Rptn|
Matrisome-associated	Secreted Factors	S100A1	S100 calcium binding protein A1	S100|S100-alpha|S100A	10486	10486	P23297:Q5T7Y4:Q5T7Y5:Q5T7Y6	NP_006262.1	Mouse:S100a1|
Matrisome-associated	Secreted Factors	S100A10	S100 calcium binding protein A10	42C|ANX2L|ANX2LG|CAL1L|CLP11|Ca[1]|GP11|MGC111133|	10487	10487	P60903	NP_002957.1	Mouse:S100a10|
Matrisome-associated	Secreted Factors	S100A11	S100 calcium binding protein A11	MLN70|S100C	10488	10488	P31949	NP_005611.1	Mouse:S100a11|
Matrisome-associated	Secreted Factors	S100A12	S100 calcium binding protein A12	CAAF1|CAGC|CGRP|ENRAGE|MRP6|p6	10489	10489	P80511	NP_005612.1	Mouse:Gm5849|
Matrisome-associated	Secreted Factors	S100A13	S100 calcium binding protein A13	-	10490	10490	Q99584	NP_001019381.1:NP_001019382.1:NP_001019383.1:NP_001019384.1:NP_005970.1:XP_005245491.1	Mouse:S100a13|
Matrisome-associated	Secreted Factors	S100A14	S100 calcium binding protein A14	BCMP84|S100A15	18901	18901	Q9HCY8	NP_065723.1:XP_005245419.1:XP_006711531.1	Mouse:S100a14|
Matrisome-associated	Secreted Factors	S100A16	S100 calcium binding protein A16	AAG13|DT1P1A7|MGC17528|S100F	20441	20441	Q96FQ6	NP_525127.1:XP_005244962.1:XP_005244963.1	Mouse:S100a16|
Matrisome-associated	Secreted Factors	S100A2	S100 calcium binding protein A2	CAN19|MGC111539|S100L	10492	10492	P29034:Q5RHS7:R4GN49	NP_005969.1	Mouse:S100a2|
Matrisome-associated	Secreted Factors	S100A3	S100 calcium binding protein A3	S100E	10493	10493	P33764	NP_002951.1	Mouse:S100a3|
Matrisome-associated	Secreted Factors	S100A4	S100 calcium binding protein A4	18A2|42A|CAPL|FSP1|MTS1|P9KA|PEL98	10494	10494	P26447	NP_002952.1:NP_062427.1	Mouse:S100a4|
Matrisome-associated	Secreted Factors	S100A5	S100 calcium binding protein A5	S100D	10495	10495	P33763:Q52LE7	NP_002953.2:XP_005245487.1:XP_005245487.1	Mouse:S100a5|
Matrisome-associated	Secreted Factors	S100A6	S100 calcium binding protein A6	2A9|5B10|CABP|CACY|PRA	10496	10496	P06703:R4GN98	NP_055439.1	Mouse:S100a6|
Matrisome-associated	Secreted Factors	S100A7	S100 calcium binding protein A7	PSOR1|S100A7c	10497	10497	P31151	NP_002954.2:XP_005245488.1	Mouse:S100a7a|
Matrisome-associated	Secreted Factors	S100A7A	S100 calcium binding protein A7A	NICE-2|S100A15|S100A7L1|S100A7f	21657	21657	Q86SG5	NP_789793.1:XP_006711350.1	Mouse:S100a7a|
Matrisome-associated	Secreted Factors	S100A7L2	S100 calcium binding protein A7-like 2	S100a7b	21655	21655	Q5SY68	NP_001038944.2	Mouse:S100a7a|
Matrisome-associated	Secreted Factors	S100A8	S100 calcium binding protein A8	60B8AG|CAGA|CFAG|CGLA|CP-10|L1Ag|MA387|MIF|MRP8|NI	10498	10498	P05109	NP_002955.2	Mouse:S100a8|
Matrisome-associated	Secreted Factors	S100A9	S100 calcium binding protein A9	60B8AG|CAGB|CFAG|CGLB|L1AG|LIAG|MAC387|MIF|MRP14|N	10499	10499	P06702	NP_002956.1	Mouse:S100a9|
Matrisome-associated	Secreted Factors	S100B	S100 calcium binding protein B	NEF|S100|S100beta	10500	10500	A8MRB1:P04271	NP_006263.1	Mouse:S100b|
Matrisome-associated	Secreted Factors	S100G	S100 calcium binding protein G	CABP1|CABP9K|CALB3|MGC138379	1436	1436	P29377	NP_004048.1	Mouse:S100g|
Matrisome-associated	Secreted Factors	S100P	S100 calcium binding protein P	MIG9	10504	10504	P25815	NP_005971.1
Matrisome-associated	Secreted Factors	S100Z	S100 calcium binding protein Z	Gm625|S100-zeta	30367	30367	Q8WXG8	NP_570128.2	Mouse:S100z|
Matrisome-associated	Secreted Factors	SCUBE1	signal peptide, CUB domain, EGF-like 1	-	13441	13441	B1AH90:H0Y4Y9:Q8IWY4	NP_766638.2	Mouse:Scube1|
Matrisome-associated	Secreted Factors	SCUBE2	signal peptide, CUB domain, EGF-like 2	CEGB1|CEGF1|CEGP1|FLJ16792|FLJ35234|MGC133057	30425	30425	E7EQD6:H0YD28:H0YDN3:H0YEB3:H0YEI5:Q9NQ36	NP_001164161.1:NP_066025.2:XP_005253090.2	Mouse:Scube2|
Matrisome-associated	Secreted Factors	SCUBE3	signal peptide, CUB domain, EGF-like 3	CEGF3|DKFZp686B09105|DKFZp686B1223|DKFZp686D20108|	13655	13655	Q8IX30	NP_689966.2:XP_005249000.1	Mouse:Scube3|
Matrisome-associated	Secreted Factors	SFRP1	secreted frizzled-related protein 1	FRP|FRP-1|FRP1|FrzA|SARP2	10776	10776	Q6ZSL4:Q8N474	NP_003003.3	Mouse:Sfrp1|
Matrisome-associated	Secreted Factors	SFRP2	secreted frizzled-related protein 2	FRP-2|SARP1|SDF-5	10777	10777	Q96HF1	NP_003004.1	Mouse:Sfrp2|
Matrisome-associated	Secreted Factors	SFRP4	secreted frizzled-related protein 4	FRP-4|FRPHE|MGC26498	10778	10778	C9JMJ2:Q6FHJ7	NP_003005.2	Mouse:Sfrp4|
Matrisome-associated	Secreted Factors	SFRP5	secreted frizzled-related protein 5	SARP3	10779	10779	Q5T4F7	NP_003006.2	Mouse:Sfrp5|
Matrisome-associated	Secreted Factors	SHH	sonic hedgehog homolog (Drosophila)	HHG1|HLP3|HPE3|MCOPCB5|SMMCI|TPT|TPTPS	10848	10848	C9JC48:F8WB84:F8WEH4:Q15465	NP_000184.1	Mouse:Shh|
Matrisome-associated	Secreted Factors	TCHH	trichohyalin	MGC157889|MGC157890|THH|THL|TRHY	11791	11791	Q07283	NP_009044.2	Mouse:Tchh|
Matrisome-associated	Secreted Factors	TCHHL1	trichohyalin-like 1	S100A17|THHL1|basalin	31796	31796	Q5QJ38	NP_001008536.1	Mouse:Tchhl1|
Matrisome-associated	Secreted Factors	TDGF1	teratocarcinoma-derived growth factor 1	CR|CRGF|CRIPTO|Cripto-1	11701	11701	F5H1T8:P13385	NP_001167607.1:NP_001167607.1:NP_003203.1	Mouse:Tdgf1|
Matrisome-associated	Secreted Factors	TGFA	transforming growth factor, alpha	TFGA	11765	11765	E7EPT6:F8VNR3:F8WA74:H0Y6S5:P01135	NP_001093161.1:NP_003227.1:XP_005264579.1	Mouse:Tgfa|
Matrisome-associated	Secreted Factors	TGFB1	transforming growth factor, beta 1	CED|DPD1|LAP|TGFB|TGFbeta	11766	11766	M0R2S0:P01137	NP_000651.3	Mouse:Tgfb1|
Matrisome-associated	Secreted Factors	TGFB2	transforming growth factor, beta 2	MGC116892|TGF-beta2	11768	11768	P61812	NP_001129071.1:NP_003229.1	Mouse:Tgfb2|
Matrisome-associated	Secreted Factors	TGFB3	transforming growth factor, beta 3	ARVD|FLJ16571|TGF-beta3	11769	11769	P10600:Q8WV88	NP_003230.1:XP_005268085.1	Mouse:Tgfb3|
Matrisome-associated	Secreted Factors	THPO	thrombopoietin	MGC163194|MGDF|MKCSF|ML|MPLLG|TPO	11795	11795	F8W6L1:P40225	NP_000451.1:NP_001171068.1:NP_001171069.1:NP_001276926.1:NP_001276927.1:NP_001276932.1:NP_001276951.1:NP_001276955.1:NP_001276956.1:NP_001276957.1:NP_001276926.1:NP_001276956.1	Mouse:Thpo|
Matrisome-associated	Secreted Factors	TNF	tumor necrosis factor (TNF superfamily, member 2)	DIF|TNF-alpha|TNFA|TNFSF2	11892	11892	P01375	NP_000585.2	Mouse:Tnf|
Matrisome-associated	Secreted Factors	TNFSF10	tumor necrosis factor (ligand) superfamily, member 10	APO2L|Apo-2L|CD253|TL2|TRAIL	11925	11925	H7C246:P50591	NP_001177871.1:NP_003801.1	Mouse:Tnfsf10|
Matrisome-associated	Secreted Factors	TNFSF11	tumor necrosis factor (ligand) superfamily, member 11	CD254|ODF|OPGL|OPTB2|RANKL|TRANCE|hRANKL2|sOdf	11926	11926	O14788	NP_003692.1:NP_143026.1	Mouse:Tnfsf11|
Matrisome-associated	Secreted Factors	TNFSF12	tumor necrosis factor (ligand) superfamily, member 12	APO3L|DR3LG|MGC129581|MGC20669|TWEAK	11927	11927	C0H5Y4:O43508	NP_003800.1:NP_742086.1	Mouse:Tnfsf12|
Matrisome-associated	Secreted Factors	TNFSF13	tumor necrosis factor (ligand) superfamily, member 13	APRIL|CD256|TALL2|TRDL-1|UNQ383/PRO715|ligand	11928	11928	C9JF68:C9JFN2:K7EJ28:O75888	NP_001185552.1:NP_001185553.1:NP_003799.1:NP_742084.1:NP_742085.1	Mouse:Tnfsf13|
Matrisome-associated	Secreted Factors	TNFSF13B	tumor necrosis factor (ligand) superfamily, member 13b	BAFF|BLYS|CD257|DTL|TALL-1|TALL1|THANK|TNFSF20|ZTN	11929	11929	Q9Y275	NP_001139117.1:NP_006564.1	Mouse:Tnfsf13b|
Matrisome-associated	Secreted Factors	TNFSF14	tumor necrosis factor (ligand) superfamily, member 14	CD258|HVEML|LIGHT|LTg|TR2	11930	11930	O43557	NP_003798.2:NP_742011.2:XP_005259727.1	Mouse:Tnfsf14|
Matrisome-associated	Secreted Factors	TNFSF15	tumor necrosis factor (ligand) superfamily, member 15	MGC129934|MGC129935|TL1|TL1A|VEGI|VEGI192A	11931	11931	O95150:X6R8I9	NP_001191273.1:NP_005109.2	Mouse:Tnfsf15|
Matrisome-associated	Secreted Factors	TNFSF18	tumor necrosis factor (ligand) superfamily, member 18	AITRL|GITRL|MGC138237|TL6|hGITRL	11932	11932	Q9UNG2	NP_005083.2	Mouse:Tnfsf18|
Matrisome-associated	Secreted Factors	TNFSF4	tumor necrosis factor (ligand) superfamily, member 4	CD134L|CD252|GP34|OX-40L|OX4OL|TXGP1	11934	11934	P23510:Q8IV74	NP_003317.1:XP_005245532.1	Mouse:Tnfsf4|
Matrisome-associated	Secreted Factors	TNFSF8	tumor necrosis factor (ligand) superfamily, member 8	CD153|CD30L|CD30LG|MGC138144	11938	11938	P32971	NP_001235.1	Mouse:Tnfsf8|
Matrisome-associated	Secreted Factors	TNFSF9	tumor necrosis factor (ligand) superfamily, member 9	4-1BB-L|CD137L	11939	11939	P41273	NP_003802.1:XP_006722994.1	Mouse:Tnfsf9|
Matrisome-associated	Secreted Factors	TPO	thyroid peroxidase	MSA|TDH2A|TPX	12015	12015	C9J511:C9JFW0:E9PFM6:H0Y6H4:H7BZH8:H7C1F5:H7C5B6:P07202	NP_000538.3:NP_001193673.1:NP_001193674.1:NP_783650.1:NP_783652.1:NP_783653.1	Mouse:Tpo|
Matrisome-associated	Secreted Factors	VEGFA	vascular endothelial growth factor A	MGC70609|MVCD1|VEGF|VPF	12680	12680	A2A2V4:H0YBI8:H0YBZ0:H3BLW8:J3KPA4:P15692	NP_001020537.2:NP_001020538.2:NP_001020539.2:NP_001020540.2:NP_001020541.2:NP_001028928.1:NP_001165093.1:NP_001165094.1:NP_001165095.1:NP_001165096.1:NP_001165097.1:NP_001165098.1:NP_001165099.1:NP_001165100.1:NP_001165101.1:NP_001191313.1:NP_001191314.1:NP_001273973.1:NP_003367.4:NP_001273973.1	Mouse:Vegfa|
Matrisome-associated	Secreted Factors	VEGFB	vascular endothelial growth factor B	VEGFL|VRF	12681	12681	H0YGB6:P49765	NP_001230662.1:NP_003368.1	Mouse:Vegfb|
Matrisome-associated	Secreted Factors	VEGFC	vascular endothelial growth factor C	Flt4-L|VRP	12682	12682	P49767	NP_005420.1	Mouse:Vegfc|
Matrisome-associated	Secreted Factors	VWC2	von Willebrand factor C domain containing 2	MGC131845|PSST739|UNQ739	30200	30200	Q2TAL6	NP_940972.2	Mouse:Vwc2|
Matrisome-associated	Secreted Factors	VWC2L	von Willebrand factor C domain-containing protein 2-like	-	37203	37203	B2RUY7:B7ZW27	NP_001073969.1	Mouse:Vwc2l|
Matrisome-associated	Secreted Factors	WFIKKN1	WAP, follistatin/kazal, immunoglobulin, kunitz and netrin domain containing 1	C16orf12|MGC126651|MGC126655|RJD2|WFIKKN	30912	30912	Q96NZ8	NP_444514.1	Mouse:Wfikkn1|
Matrisome-associated	Secreted Factors	WFIKKN2	WAP, follistatin/kazal, immunoglobulin, kunitz and netrin domain containing 2	WFIKKNRP	30916	30916	C9J6G4:Q8TEU8	NP_783165.1	Mouse:Wfikkn2|
Matrisome-associated	Secreted Factors	WIF1	WNT inhibitory factor 1	WIF-1	18081	18081	F5H8A3:H0YFK7:Q9Y5W5	NP_009122.2	Mouse:Wif1|
Matrisome-associated	Secreted Factors	WNT1	wingless-type MMTV integration site family, member 1	INT1	12774	12774	P04628	NP_005421.1	Mouse:Wnt1|
Matrisome-associated	Secreted Factors	WNT10A	wingless-type MMTV integration site family, member 10A	FLJ14301|SSPS	13829	13829	H7BZB8:Q9GZT5	NP_079492.2	Mouse:Wnt10a|
Matrisome-associated	Secreted Factors	WNT10B	wingless-type MMTV integration site family, member 10B	SHFM6|WNT-12	12775	12775	B5MCC8:C9J3H3:C9JCI2:O00744:Q4VAJ4	NP_003385.2	Mouse:Wnt10b|
Matrisome-associated	Secreted Factors	WNT11	wingless-type MMTV integration site family, member 11	HWNT11|MGC141946|MGC141948	12776	12776	O96014	NP_004617.2:XP_005274288.1	Mouse:Wnt11|
Matrisome-associated	Secreted Factors	WNT16	wingless-type MMTV integration site family, member 16	-	16267	16267	E9PH60:Q9UBV4	NP_057171.2:NP_057171.2:NP_476509.1	Mouse:Wnt16|
Matrisome-associated	Secreted Factors	WNT2	wingless-type MMTV integration site family member 2	INT1L1|IRP	12780	12780	C9JUI2:F8WDR1:P09544	NP_003382.1	Mouse:Wnt2|
Matrisome-associated	Secreted Factors	WNT2B	wingless-type MMTV integration site family, member 2B	WNT13|XWNT2	12781	12781	Q5TEH8:Q93097	NP_001278809.1:NP_004176.2:NP_078613.1	Mouse:Wnt2b|
Matrisome-associated	Secreted Factors	WNT3	wingless-type MMTV integration site family, member 3	INT4|MGC131950|MGC138321|MGC138323	12782	12782	P56703	NP_110380.1	Mouse:Wnt3|
Matrisome-associated	Secreted Factors	WNT3A	wingless-type MMTV integration site family, member 3A	MGC119418|MGC119419|MGC119420	15983	15983	P56704	NP_149122.1	Mouse:Wnt3a|
Matrisome-associated	Secreted Factors	WNT4	wingless-type MMTV integration site family, member 4	SERKAL|WNT-4	12783	12783	B1AJZ6:H0Y663:P56705	NP_110388.2:XP_005245954.1	Mouse:Wnt4|
Matrisome-associated	Secreted Factors	WNT5A	wingless-type MMTV integration site family, member 5A	hWNT5A	12784	12784	C9J8I8:P41221	NP_001243034.1:NP_003383.2:XP_006713387.1	Mouse:Wnt5a|
Matrisome-associated	Secreted Factors	WNT5B	wingless-type MMTV integration site family, member 5B	MGC2648	16265	16265	F5GYM2:F5H034:F5H364:F5H7Q6:Q9H1J7	NP_110402.2:NP_116031.1	Mouse:Wnt5b|
Matrisome-associated	Secreted Factors	WNT6	wingless-type MMTV integration site family, member 6	-	12785	12785	Q9Y6F9	NP_006513.1	Mouse:Wnt6|
Matrisome-associated	Secreted Factors	WNT7A	wingless-type MMTV integration site family, member 7A	-	12786	12786	O00755	NP_004616.2	Mouse:Wnt7a|
Matrisome-associated	Secreted Factors	WNT7B	wingless-type MMTV integration site family, member 7B	-	12787	12787	A8K0G1:B8A595:B8A597:B8A598:P56706	NP_478679.1	Mouse:Wnt7b|
Matrisome-associated	Secreted Factors	WNT8A	wingless-type MMTV integration site family, member 8A	WNT8D	12788	12788	D6RF47:D6RF94:Q9H1J5	NP_490645.1:XP_005272134.1:XP_005272133.1	Mouse:Wnt8a|
Matrisome-associated	Secreted Factors	WNT8B	wingless-type MMTV integration site family, member 8B	-	12789	12789	Q93098	NP_003384.2	Mouse:Wnt8b|
Matrisome-associated	Secreted Factors	WNT9A	wingless-type MMTV integration site family, member 9A	MGC138165|MGC141991|WNT14	12778	12778	O14904	NP_003386.1	Mouse:Wnt9a|
Matrisome-associated	Secreted Factors	WNT9B	wingless-type MMTV integration site family, member 9B	WNT14B|WNT15	12779	12779	E7EPC3:I3L0L8:O14905	NP_003387.1:XP_005257694.1:XP_006725694.1	Mouse:Wnt9b|
Matrisome-associated	Secreted Factors	XCL1	chemokine (C motif) ligand 1	ATAC|LPTN|LTN|SCM-1|SCM-1a|SCM1|SCYC1	10645	10645	P47992	NP_002986.1	Mouse:Xcl1|
Matrisome-associated	Secreted Factors	XCL2	chemokine (C motif) ligand 2	SCM-1b|SCM1B|SCYC2	10646	10646	Q9UBD3	NP_003166.1
Matrisome-associated	Secreted Factors	ZFP91	zinc finger protein 91 homolog (mouse)	FKSG11|PZF|ZNF757	14983	14983	Q96JP5	NP_001183980.1:NP_444251.1	Mouse:Zfp91-Cntf|

## Sheet: Corneal stroma vs Core matr
Gene names human corneal stroma	Division	Category	Gene Symbol			93 common elements in "Corneal stroma" and "Core matrisome":								60 common elements in "Corneal stroma" and "ECM glycoprot.":
HSPE1	Core matrisome	ECM Glycoproteins	ABI3BP			AEBP1								AEBP1
YWHAB	Core matrisome	ECM Glycoproteins	ADIPOQ			ACAN								AGRN
YWHAE	Core matrisome	ECM Glycoproteins	AEBP1			AGRN								COMP
YWHAH	Core matrisome	ECM Glycoproteins	AGRN			ASPN								CTHRC1
YWHAG	Core matrisome	ECM Glycoproteins	AMBN			HSPG2								CTGF
SFN	Core matrisome	ECM Glycoproteins	AMELX			BGN								DMBT1
YWHAQ	Core matrisome	ECM Glycoproteins	AMELY			COMP								DPT
YWHAZ	Core matrisome	ECM Glycoproteins	BGLAP			COL1A1								EFEMP1
RPS12	Core matrisome	ECM Glycoproteins	BMPER			COL3A1								EFEMP2
RPS3	Core matrisome	ECM Glycoproteins	BSPH1			COL4A1								EMILIN1
ALDH9A1	Core matrisome	ECM Glycoproteins	CDCP2			COL5A1								ECM1
HSPD1	Core matrisome	ECM Glycoproteins	CILP			COL6A1								FBN1
RPLP0	Core matrisome	ECM Glycoproteins	CILP2			COL7A1								FGA
RPLP2	Core matrisome	ECM Glycoproteins	COCH			COL8A1								FGB
RPL30	Core matrisome	ECM Glycoproteins	COLQ			COL12A1								FGG
PGD	Core matrisome	ECM Glycoproteins	COMP			COL14A1								FGL2
MMP2	Core matrisome	ECM Glycoproteins	CRELD1			COL15A1								FN1
HSPA5	Core matrisome	ECM Glycoproteins	CRELD2			COL18A1								FBLN1
ASAH1	Core matrisome	ECM Glycoproteins	CRIM1			COL1A2								FBLN2
ACTB	Core matrisome	ECM Glycoproteins	CRISPLD1			COL5A2								FBLN5
ACTG1	Core matrisome	ECM Glycoproteins	CRISPLD2			COL6A2								FBLN7
ACTG2	Core matrisome	ECM Glycoproteins	CTGF			COL8A2								IGFBP6
ACTR2	Core matrisome	ECM Glycoproteins	CTHRC1			COL11A2								IGFALS
ARPC2	Core matrisome	ECM Glycoproteins	CYR61			COL4A3								MFGE8
ARPC4	Core matrisome	ECM Glycoproteins	DDX26B			COL6A3								LAMA3
ACTR3	Core matrisome	ECM Glycoproteins	DMBT1			COL4A4								LAMA4
DBI	Core matrisome	ECM Glycoproteins	DMP1			COL4A5								LAMA5
CRK	Core matrisome	ECM Glycoproteins	DPT			COL4A6								LAMB1
AHCY	Core matrisome	ECM Glycoproteins	DSPP			CTHRC1								LAMB2
CAP1	Core matrisome	ECM Glycoproteins	ECM1			CTGF								LAMB3
AEBP1	Core matrisome	ECM Glycoproteins	ECM2			DCN								LAMC1
ADIRF	Core matrisome	ECM Glycoproteins	EDIL3			DMBT1								LAMC2
BST1	Core matrisome	ECM Glycoproteins	EFEMP1			DPT								LTBP2
ARF3	Core matrisome	ECM Glycoproteins	EFEMP2			EFEMP1								LTBP4
ARF4	Core matrisome	ECM Glycoproteins	EGFLAM			EFEMP2								MATN2
AFM	Core matrisome	ECM Glycoproteins	ELN			EMILIN1								MXRA5
ACAN	Core matrisome	ECM Glycoproteins	ELSPBP1			ECM1								MFAP4
AGRN	Core matrisome	ECM Glycoproteins	EMID1			FBN1								MFAP2
AKR1A1	Core matrisome	ECM Glycoproteins	EMILIN1			FGA								MFAP5
ADH1B	Core matrisome	ECM Glycoproteins	EMILIN2			FGB								NID1
ALDH3B2	Core matrisome	ECM Glycoproteins	EMILIN3			FGG								NID2
ALDH3A1	Core matrisome	ECM Glycoproteins	EYS			FGL2								PAPLN
AKR1C2	Core matrisome	ECM Glycoproteins	FBLN1			FMOD								POSTN
AKR1B1	Core matrisome	ECM Glycoproteins	FBLN2			FN1								PCOLCE
ORM1	Core matrisome	ECM Glycoproteins	FBLN5			FBLN1								SPARC
ORM2	Core matrisome	ECM Glycoproteins	FBLN7			FBLN2								SPON1
SERPINA3	Core matrisome	ECM Glycoproteins	FBN1			FBLN5								SRPX
SERPINA1	Core matrisome	ECM Glycoproteins	FBN2			FBLN7								SRPX2
A1BG	Core matrisome	ECM Glycoproteins	FBN3			IGFBP6								TNC
AHSG	Core matrisome	ECM Glycoproteins	FGA			IGFALS								TNN
A2M	Core matrisome	ECM Glycoproteins	FGB			KERA								TNXB
LRPAP1	Core matrisome	ECM Glycoproteins	FGG			MFGE8								THSD4
ACTN1	Core matrisome	ECM Glycoproteins	FGL1			LAMA3								THBS1
ACTN4	Core matrisome	ECM Glycoproteins	FGL2			LAMA4								THBS2
ALDH7A1	Core matrisome	ECM Glycoproteins	FN1			LAMA5								THBS4
CRYAB	Core matrisome	ECM Glycoproteins	FNDC1			LAMB1								TGFBI
ENO1	Core matrisome	ECM Glycoproteins	FNDC7			LAMB2								TINAGL1
ANPEP	Core matrisome	ECM Glycoproteins	FNDC8			LAMB3								VIT
ANG	Core matrisome	ECM Glycoproteins	FRAS1			LAMC1								VTN
ANGPTL2	Core matrisome	ECM Glycoproteins	GAS6			LAMC2								VWF
ANGPTL7	Core matrisome	ECM Glycoproteins	GLDN			LTBP2
AGT	Core matrisome	ECM Glycoproteins	HMCN1			LTBP4								21 common elements in "Corneal stroma" and "Collagens":
ANXA2	Core matrisome	ECM Glycoproteins	HMCN2			LUM								COL1A1
ANXA1	Core matrisome	ECM Glycoproteins	IBSP			MATN2								COL3A1
ANXA2	Core matrisome	ECM Glycoproteins	IGFALS			MXRA5								COL4A1
ANXA4	Core matrisome	ECM Glycoproteins	IGFBP1			MFAP4								COL5A1
ANXA5	Core matrisome	ECM Glycoproteins	IGFBP2			MFAP2								COL6A1
ANXA6	Core matrisome	ECM Glycoproteins	IGFBP3			MFAP5								COL7A1
ANXA7	Core matrisome	ECM Glycoproteins	IGFBP4			OGN								COL8A1
SLPI	Core matrisome	ECM Glycoproteins	IGFBP5			NID1								COL12A1
SERPINC1	Core matrisome	ECM Glycoproteins	IGFBP6			NID2								COL14A1
APOA1	Core matrisome	ECM Glycoproteins	IGFBP7			OPTC								COL15A1
APOA2	Core matrisome	ECM Glycoproteins	IGFBPL1			PAPLN								COL18A1
APOA4	Core matrisome	ECM Glycoproteins	IGSF10			POSTN								COL1A2
APOB	Core matrisome	ECM Glycoproteins	KAL1			PCOLCE								COL5A2
APOC1	Core matrisome	ECM Glycoproteins	KCP			PRELP								COL6A2
APOD	Core matrisome	ECM Glycoproteins	LAMA1			SPARC								COL8A2
APOE	Core matrisome	ECM Glycoproteins	LAMA2			SPON1								COL11A2
PYCARD	Core matrisome	ECM Glycoproteins	LAMA3			SRPX								COL4A3
ASPN	Core matrisome	ECM Glycoproteins	LAMA4			SRPX2								COL6A3
ATP5A1	Core matrisome	ECM Glycoproteins	LAMA5			TNC								COL4A4
ATP5B	Core matrisome	ECM Glycoproteins	LAMB1			TNN								COL4A5
ATP5D	Core matrisome	ECM Glycoproteins	LAMB2			TNXB								COL4A6
ATRN	Core matrisome	ECM Glycoproteins	LAMB3			THSD4
EPB41L2	Core matrisome	ECM Glycoproteins	LAMB4			THBS1								12 common elements in "Corneal stroma" and "Proteoglycans":
BANF1	Core matrisome	ECM Glycoproteins	LAMC1			THBS2								ACAN
HSPG2	Core matrisome	ECM Glycoproteins	LAMC2			THBS4								ASPN
BCAP31	Core matrisome	ECM Glycoproteins	LAMC3			TGFBI								HSPG2
APOH	Core matrisome	ECM Glycoproteins	LGI1			TINAGL1								BGN
B2M	Core matrisome	ECM Glycoproteins	LGI2			VCAN								DCN
GUSB	Core matrisome	ECM Glycoproteins	LGI3			VIT								FMOD
BGN	Core matrisome	ECM Glycoproteins	LGI4			VTN								KERA
BASP1	Core matrisome	ECM Glycoproteins	LRG1			VWF								LUM
KCTD12	Core matrisome	ECM Glycoproteins	LTBP1											OGN
C4BPA	Core matrisome	ECM Glycoproteins	LTBP2											OPTC
CDH1	Core matrisome	ECM Glycoproteins	LTBP3											PRELP
CALD1	Core matrisome	ECM Glycoproteins	LTBP4											VCAN
CALM3	Core matrisome	ECM Glycoproteins	MATN1
CALML3	Core matrisome	ECM Glycoproteins	MATN2
CALML5	Core matrisome	ECM Glycoproteins	MATN3
CANX	Core matrisome	ECM Glycoproteins	MATN4
CAPN2	Core matrisome	ECM Glycoproteins	MEPE
CNN2	Core matrisome	ECM Glycoproteins	MFAP1
CALR	Core matrisome	ECM Glycoproteins	MFAP2
CA1	Core matrisome	ECM Glycoproteins	MFAP3
CA1	Core matrisome	ECM Glycoproteins	MFAP4
CA3	Core matrisome	ECM Glycoproteins	MFAP5
CEACAM1	Core matrisome	ECM Glycoproteins	MFGE8
CEACAM8	Core matrisome	ECM Glycoproteins	MGP
CRTAC1	Core matrisome	ECM Glycoproteins	MMRN1
COMP	Core matrisome	ECM Glycoproteins	MMRN2
COMT	Core matrisome	ECM Glycoproteins	MXRA5
CAMP	Core matrisome	ECM Glycoproteins	NDNF
CTSB	Core matrisome	ECM Glycoproteins	NELL1
CTSD	Core matrisome	ECM Glycoproteins	NELL2
CTSG	Core matrisome	ECM Glycoproteins	NID1
CTSS	Core matrisome	ECM Glycoproteins	NID2
CTSZ	Core matrisome	ECM Glycoproteins	NOV
M6PR	Core matrisome	ECM Glycoproteins	NPNT
CAV1	Core matrisome	ECM Glycoproteins	NTN1
ALCAM	Core matrisome	ECM Glycoproteins	NTN3
CD44	Core matrisome	ECM Glycoproteins	NTN4
CD5L	Core matrisome	ECM Glycoproteins	NTN5
CD59	Core matrisome	ECM Glycoproteins	NTNG1
CD81	Core matrisome	ECM Glycoproteins	NTNG2
CD9	Core matrisome	ECM Glycoproteins	OIT3
CDC42	Core matrisome	ECM Glycoproteins	OTOG
CP	Core matrisome	ECM Glycoproteins	OTOL1
CLIC1	Core matrisome	ECM Glycoproteins	PAPLN
SLC44A2	Core matrisome	ECM Glycoproteins	PCOLCE
CLTC	Core matrisome	ECM Glycoproteins	PCOLCE2
CLU	Core matrisome	ECM Glycoproteins	POMZP3
CLU	Core matrisome	ECM Glycoproteins	POSTN
F12	Core matrisome	ECM Glycoproteins	PXDN
F13A1	Core matrisome	ECM Glycoproteins	PXDNL
COPB2	Core matrisome	ECM Glycoproteins	RELN
ARCN1	Core matrisome	ECM Glycoproteins	RSPO1
COPG1	Core matrisome	ECM Glycoproteins	RSPO2
CFL1	Core matrisome	ECM Glycoproteins	RSPO3
CHCHD2	Core matrisome	ECM Glycoproteins	RSPO4
COL1A1	Core matrisome	ECM Glycoproteins	SBSPON
COL3A1	Core matrisome	ECM Glycoproteins	SLIT1
COL4A1	Core matrisome	ECM Glycoproteins	SLIT2
COL5A1	Core matrisome	ECM Glycoproteins	SLIT3
COL6A1	Core matrisome	ECM Glycoproteins	SMOC1
COL7A1	Core matrisome	ECM Glycoproteins	SMOC2
COL8A1	Core matrisome	ECM Glycoproteins	SNED1
COL12A1	Core matrisome	ECM Glycoproteins	SPARC
COL14A1	Core matrisome	ECM Glycoproteins	SPARCL1
COL15A1	Core matrisome	ECM Glycoproteins	SPON1
COL18A1	Core matrisome	ECM Glycoproteins	SPON2
COL1A2	Core matrisome	ECM Glycoproteins	SPP1
COL5A2	Core matrisome	ECM Glycoproteins	SRPX
COL6A2	Core matrisome	ECM Glycoproteins	SRPX2
COL8A2	Core matrisome	ECM Glycoproteins	SSPO
COL11A2	Core matrisome	ECM Glycoproteins	SVEP1
COL4A3	Core matrisome	ECM Glycoproteins	TECTA
COL6A3	Core matrisome	ECM Glycoproteins	TECTB
COL4A4	Core matrisome	ECM Glycoproteins	TGFBI
COL4A5	Core matrisome	ECM Glycoproteins	THBS1
COL4A6	Core matrisome	ECM Glycoproteins	THBS2
CTHRC1	Core matrisome	ECM Glycoproteins	THBS3
C1QC	Core matrisome	ECM Glycoproteins	THBS4
C1R	Core matrisome	ECM Glycoproteins	THSD4
C1S	Core matrisome	ECM Glycoproteins	TINAG
C3	Core matrisome	ECM Glycoproteins	TINAGL1
C5	Core matrisome	ECM Glycoproteins	TNC
C6	Core matrisome	ECM Glycoproteins	TNFAIP6
C7	Core matrisome	ECM Glycoproteins	TNN
C8A	Core matrisome	ECM Glycoproteins	TNR
C8B	Core matrisome	ECM Glycoproteins	TNXB
C8G	Core matrisome	ECM Glycoproteins	TSKU
C9	Core matrisome	ECM Glycoproteins	TSPEAR
CD55	Core matrisome	ECM Glycoproteins	VIT
CFB	Core matrisome	ECM Glycoproteins	VTN
CFH	Core matrisome	ECM Glycoproteins	VWA1
CFH	Core matrisome	ECM Glycoproteins	VWA2
CFHR1	Core matrisome	ECM Glycoproteins	VWA3A
CFHR2	Core matrisome	ECM Glycoproteins	VWA3B
CFI	Core matrisome	ECM Glycoproteins	VWA5A
CTGF	Core matrisome	ECM Glycoproteins	VWA5B1
CORO1A	Core matrisome	ECM Glycoproteins	VWA5B2
CORO1C	Core matrisome	ECM Glycoproteins	VWA7
CLEC11A	Core matrisome	ECM Glycoproteins	VWA9
MRC2	Core matrisome	ECM Glycoproteins	VWCE
CXCL8	Core matrisome	ECM Glycoproteins	VWDE
CSTA	Core matrisome	ECM Glycoproteins	VWF
CSTB	Core matrisome	ECM Glycoproteins	WISP1
CST3	Core matrisome	ECM Glycoproteins	WISP2
CYCS	Core matrisome	ECM Glycoproteins	WISP3
COX5A	Core matrisome	ECM Glycoproteins	ZP1
COX6B1	Core matrisome	ECM Glycoproteins	ZP2
ACO1	Core matrisome	ECM Glycoproteins	ZP3
DYNC1H1	Core matrisome	ECM Glycoproteins	ZP4
CKAP4	Core matrisome	ECM Glycoproteins	ZPLD1
LAP3	Core matrisome	Collagens	COL10A1
DCN	Core matrisome	Collagens	COL11A1
DMBT1	Core matrisome	Collagens	COL11A2
DPT	Core matrisome	Collagens	COL12A1
DCD	Core matrisome	Collagens	COL13A1
DSG3	Core matrisome	Collagens	COL14A1
DSP	Core matrisome	Collagens	COL15A1
DSTN	Core matrisome	Collagens	COL16A1
DKK2	Core matrisome	Collagens	COL17A1
DKK3	Core matrisome	Collagens	COL18A1
DLD	Core matrisome	Collagens	COL19A1
DPYSL2	Core matrisome	Collagens	COL1A1
DPYSL3	Core matrisome	Collagens	COL1A2
DPP4	Core matrisome	Collagens	COL20A1
RPN1	Core matrisome	Collagens	COL21A1
EFHD2	Core matrisome	Collagens	COL22A1
EFEMP1	Core matrisome	Collagens	COL23A1
EFEMP2	Core matrisome	Collagens	COL24A1
EHD2	Core matrisome	Collagens	COL25A1
EHD3	Core matrisome	Collagens	COL26A1
EEF1D	Core matrisome	Collagens	COL27A1
EEF1G	Core matrisome	Collagens	COL28A1
EEF2	Core matrisome	Collagens	COL2A1
TUFM	Core matrisome	Collagens	COL3A1
EMILIN1	Core matrisome	Collagens	COL4A1
ERP44	Core matrisome	Collagens	COL4A2
HSP90B1	Core matrisome	Collagens	COL4A3
ERH	Core matrisome	Collagens	COL4A4
ECHS1	Core matrisome	Collagens	COL4A5
EVPL	Core matrisome	Collagens	COL4A6
NPC2	Core matrisome	Collagens	COL5A1
EPPK1	Core matrisome	Collagens	COL5A2
STOM	Core matrisome	Collagens	COL5A3
EIF4A2	Core matrisome	Collagens	COL6A1
EIF5A	Core matrisome	Collagens	COL6A2
ECM1	Core matrisome	Collagens	COL6A3
SOD3	Core matrisome	Collagens	COL6A5
EZR	Core matrisome	Collagens	COL6A6
CAPZA1	Core matrisome	Collagens	COL7A1
CAPZA2	Core matrisome	Collagens	COL8A1
CAPZB	Core matrisome	Collagens	COL8A2
FSCN1	Core matrisome	Collagens	COL9A1
FABP4	Core matrisome	Collagens	COL9A2
FABP5	Core matrisome	Collagens	COL9A3
FTH1	Core matrisome	Proteoglycans	ACAN
FTL	Core matrisome	Proteoglycans	ASPN
FBN1	Core matrisome	Proteoglycans	BCAN
FGA	Core matrisome	Proteoglycans	BGN
FGB	Core matrisome	Proteoglycans	CHAD
FGG	Core matrisome	Proteoglycans	CHADL
FGFBP1	Core matrisome	Proteoglycans	DCN
FGL2	Core matrisome	Proteoglycans	EPYC
FMOD	Core matrisome	Proteoglycans	ESM1
FN1	Core matrisome	Proteoglycans	FMOD
FBLN1	Core matrisome	Proteoglycans	HAPLN1
FBLN1	Core matrisome	Proteoglycans	HAPLN2
FBLN2	Core matrisome	Proteoglycans	HAPLN3
FBLN5	Core matrisome	Proteoglycans	HAPLN4
FBLN7	Core matrisome	Proteoglycans	HSPG2
FLG2	Core matrisome	Proteoglycans	IMPG1
FLNA	Core matrisome	Proteoglycans	IMPG2
FLNB	Core matrisome	Proteoglycans	KERA
FLNC	Core matrisome	Proteoglycans	LUM
FSTL1	Core matrisome	Proteoglycans	NCAN
FBP1	Core matrisome	Proteoglycans	NYX
ALDOA	Core matrisome	Proteoglycans	OGN
ALDOC	Core matrisome	Proteoglycans	OMD
LGALS1	Core matrisome	Proteoglycans	OPTC
LGALS3	Core matrisome	Proteoglycans	PODN
LGALS3BP	Core matrisome	Proteoglycans	PODNL1
LGALS7	Core matrisome	Proteoglycans	PRELP
ENO2	Core matrisome	Proteoglycans	PRG2
IFI30	Core matrisome	Proteoglycans	PRG3
GSN	Core matrisome	Proteoglycans	PRG4
GPI	Core matrisome	Proteoglycans	SPOCK1
PRKCSH	Core matrisome	Proteoglycans	SPOCK2
QPCT	Core matrisome	Proteoglycans	SPOCK3
GLRX	Core matrisome	Proteoglycans	SRGN
GPX3	Core matrisome	Proteoglycans	VCAN
GSR
GSTM1
GSTM2
GSTM3
GSTO1
GSTP1
GAPDH
GARS
PYGB
GPHA2
GPHB5
GLG1
GRN
GRB2
SAR1A
GNAI2
GNB1
GNB2
GNB2L1
HEYL
HP
HPR
HSPA1B
HSPA6
HSPA8
HSPB1
HSP90AA1
HSP90AB1
CD34
HEBP2
HBA1
HBB
HBD
HPX
HDGF
HNRNPA1
HNRNPA1L2
HNRNPA3
HNRNPD
HNRNPH1
HNRNPH2
HNRNPH3
HNRNPK
HNRNPA2B1
HNRNPC
HINT1
HRG
HIST1H1D
HIST1H1E
HIST1H2AC
HIST1H2AJ
HIST3H2BB
HIST1H2BN
HIST2H3PS2
H3F3B
HIST1H4A
HLA-A
HLA-A
HLA-DPA1
HLA-DQA1
HLA-DRA
HLA-DRB3
HLA-DRB1
HLA-DRB1
HLA-DRB1
HRNR
IGHA1
IGHA2
IGHG1
IGHG2
IGHG3
IGHG4
IGHV3OR16-10
IGKC
IGKV2D-28
IGKV3-7
IGKV4-1
IGLV3-9
IGLV3-16
IGHM
FCGBP
IGHA2
IGHV1-18
IGHV1-2
IGHV1-3
IGHV3OR15-7
IGHV3OR16-12
IGHV3OR16-9
IGHV3-13
IGHV3-15
IGHV3-30-5
IGHV3-38
IGHV3-43
IGHV3-49
IGHV3-64
IGHV3-64D
IGHV3-72
IGHV3-73
IGHV3-74
IGHV3-9
IGHV4-38-2
IGHV5-10-1
IGHV5-51
IGJ
IGKV2-24
IGKV2-29
IGKV2-30
IGKV3-20
IGKV3D-15
IGLC3
IGLV1-47
IGLL5
CPXM2
IGFBP6
IGFALS
ITGB2
ITGB1
ITGB4
ITGBL1
ITIH1
ITIH2
ITIH4
ICAM1
ILF3
MMP1
IDH2
JUP
SERPINA4
KRT10
KRT12
KRT13
KRT14
KRT16
KRT17
KRT18
KRT19
KRT9
KRT1
KRT3
KRT4
KRT5
KRT6A
KERA
KNG1
MFGE8
MFGE8
LTF
LMNB1
LMNB2
LAMA3
LAMA4
LAMA5
LAMB1
LAMB2
LAMB3
LAMC1
LAMC2
LTBP2
LTBP4
SERPINB1
LASP1
LCN1
LDHA
LDHB
FCGR3A
LUM
LYPD3
LSP1
GAA
LAMP1
LAMP2
LYZ
MIF
MARCO
CAPG
MDH2
MAMDC2
MATN2
MXRA5
PGRMC1
PGRMC2
MANF
TIMP1
TIMP2
TIMP3
STEAP4
MT2A
METTL7A
MFAP4
MFAP2
MFAP5
OGN
FIS1
MSN
CD14
MPO
MYOC
PDE6H
MYL12A
MYH10
MYH14
MYH7
MYH9
MARCKS
AGA
GNS
PGLYRP2
NQO1
CYB5R3
NACA
MME
AHNAK
DEFA3
ELANE
LCN2
NNMT
NID1
NID2
NONO
NSFL1C
TPR
NME1-NME2
OLFML1
OLFML3
OPTC
PAPLN
PDLIM5
PI16
PPIA
PPIB
FKBP9
PLIN3
POSTN
PPL
PRDX1
PRDX2
PRDX4
PRDX5
PRDX6
PEBP1
PGK1
PGAM1
PLA2G2A
SERPINF1
SERPING1
PLG
LCP1
PLS3
PLEKHH1
PLEC
PLXDC2
PIGR
PTBP1
LMNA
PCYOX1
PCOLCE
PFN1
PIP
PRELP
LRP1
LEPRE1
CFP
PSAP
PTGDS
PSCA
PSME2
PSMA3
PSMA5
AMBP
P4HB
PDIA3
PDIA4
PDIA6
PARK7
NDRG1
PPP1R7
S100A6
S100A10
S100A11
S100A12
S100A13
S100A2
S100A4
S100A8
S100A9
TGM2
LOX
F2
PTMA
EEF1A1P5
HMGB1
PKM
GDI1
GDI2
IQGAP1
RAC1
RAB10
RAB11A
RAB1B
RAP1B
REEP5
RPTOR
RETN
RCN1
RCN3
ALDH1A1
RBP4
ARHGDIA
ARHGDIB
RNASE4
RNH1
RNASE1
CD163
FRZB
SPP2
SELENBP1
FAP
SEPT2
HTRA1
HTRA3
SRSF3
CPPED1
TF
SERPINB5
SERPINH1
ALB
APCS
ESD
SH3BGRL
SH3BGRL3
SIRPB1
ATP1A1
SPARC
SPTAN1
SPTBN1
SRM
SSFA2
SFPQ
SPON1
HSPA9
STIP1
MMP3
MMP10
SQRDL
SOD1
SOD2
SRPX
SRPX2
STX7
TLN1
CCT2
CCT3
CCT6A
TNC
TNN
TNXB
CLEC3B
TXN
TXNDC12
TXNDC5
GML
THSD4
THBS1
THBS2
THBS4
THY1
TYMP
TMSB10
TMSB4X
TALDO1
TGFBI
RHOC
TAGLN
TAGLN2
VCP
TKT
TSPO
TMED7
TMED9
GPNMB
TTR
HADHA
TPI1
TRIM29
TPM1
TPM3
TPM4
TPM2
TPSAB1
WARS
TUBA1A
TUBA4A
TUBB
TUBB2B
TUBB4B
TINAGL1
TACSTD2
UCHL1
OTUB1
UBB
UBA1
C19orf10
RAD23A
RAD23B
VCAN
VIM
VCL
GC
VIT
VTN
VDAC1
VDAC2
VWF
WDR1
PEPD
XRCC6
AZGP1

## Sheet: Corneal stroma vs Matr ass
Gene names human corneal stroma	Division	Category	Gene Symbol			74 common elements in "Corneal stroma" and "Matrisome-associated":			14 common elements in "Corneal stroma" and "ECM affiliated":
HSPE1	Matrisome-associated	ECM-affiliated Proteins	ANXA1			MMP2			ANXA2
YWHAB	Matrisome-associated	ECM-affiliated Proteins	ANXA10			SERPINA3			ANXA1
YWHAE	Matrisome-associated	ECM-affiliated Proteins	ANXA11			SERPINA1			ANXA4
YWHAH	Matrisome-associated	ECM-affiliated Proteins	ANXA13			A2M			ANXA5
YWHAG	Matrisome-associated	ECM-affiliated Proteins	ANXA2			ANGPTL2			ANXA6
SFN	Matrisome-associated	ECM-affiliated Proteins	ANXA3			ANGPTL7			ANXA7
YWHAQ	Matrisome-associated	ECM-affiliated Proteins	ANXA4			AGT			C1QC
YWHAZ	Matrisome-associated	ECM-affiliated Proteins	ANXA5			ANXA2			CLEC11A
RPS12	Matrisome-associated	ECM-affiliated Proteins	ANXA6			ANXA1			LGALS1
RPS3	Matrisome-associated	ECM-affiliated Proteins	ANXA7			ANXA4			LGALS3
ALDH9A1	Matrisome-associated	ECM-affiliated Proteins	ANXA8			ANXA5			LGALS7
HSPD1	Matrisome-associated	ECM-affiliated Proteins	ANXA8L1			ANXA6			HPX
RPLP0	Matrisome-associated	ECM-affiliated Proteins	ANXA9			ANXA7			PLXDC2
RPLP2	Matrisome-associated	ECM-affiliated Proteins	C1QA			SLPI			CLEC3B
RPL30	Matrisome-associated	ECM-affiliated Proteins	C1QB			SERPINC1
PGD	Matrisome-associated	ECM-affiliated Proteins	C1QC			CTSB			43 common elements in "Corneal stroma" and "ECM regulators":
MMP2	Matrisome-associated	ECM-affiliated Proteins	C1QL1			CTSD			MMP2
HSPA5	Matrisome-associated	ECM-affiliated Proteins	C1QL2			CTSG			SERPINA3
ASAH1	Matrisome-associated	ECM-affiliated Proteins	C1QL3			CTSS			SERPINA1
ACTB	Matrisome-associated	ECM-affiliated Proteins	C1QL4			CTSZ			A2M
ACTG1	Matrisome-associated	ECM-affiliated Proteins	C1QTNF1			F12			AGT
ACTG2	Matrisome-associated	ECM-affiliated Proteins	C1QTNF2			F13A1			SLPI
ACTR2	Matrisome-associated	ECM-affiliated Proteins	C1QTNF3			C1QC			SERPINC1
ARPC2	Matrisome-associated	ECM-affiliated Proteins	C1QTNF4			CLEC11A			CTSB
ARPC4	Matrisome-associated	ECM-affiliated Proteins	C1QTNF5			CXCL8			CTSD
ACTR3	Matrisome-associated	ECM-affiliated Proteins	C1QTNF6			CSTA			CTSG
DBI	Matrisome-associated	ECM-affiliated Proteins	C1QTNF7			CSTB			CTSS
CRK	Matrisome-associated	ECM-affiliated Proteins	C1QTNF8			CST3			CTSZ
AHCY	Matrisome-associated	ECM-affiliated Proteins	C1QTNF9			FGFBP1			F12
CAP1	Matrisome-associated	ECM-affiliated Proteins	CD209			FLG2			F13A1
AEBP1	Matrisome-associated	ECM-affiliated Proteins	CLC			FSTL1			CSTA
ADIRF	Matrisome-associated	ECM-affiliated Proteins	CLEC10A			LGALS1			CSTB
BST1	Matrisome-associated	ECM-affiliated Proteins	CLEC11A			LGALS3			CST3
ARF3	Matrisome-associated	ECM-affiliated Proteins	CLEC12A			LGALS7			HRG
ARF4	Matrisome-associated	ECM-affiliated Proteins	CLEC12B			HPX			ITIH1
AFM	Matrisome-associated	ECM-affiliated Proteins	CLEC14A			HRG			ITIH2
ACAN	Matrisome-associated	ECM-affiliated Proteins	CLEC17A			HRNR			ITIH4
AGRN	Matrisome-associated	ECM-affiliated Proteins	CLEC18A			ITIH1			MMP1
AKR1A1	Matrisome-associated	ECM-affiliated Proteins	CLEC18B			ITIH2			SERPINA4
ADH1B	Matrisome-associated	ECM-affiliated Proteins	CLEC18C			ITIH4			KNG1
ALDH3B2	Matrisome-associated	ECM-affiliated Proteins	CLEC19A			MMP1			SERPINB1
ALDH3A1	Matrisome-associated	ECM-affiliated Proteins	CLEC1A			SERPINA4			TIMP1
AKR1C2	Matrisome-associated	ECM-affiliated Proteins	CLEC1B			KNG1			TIMP2
AKR1B1	Matrisome-associated	ECM-affiliated Proteins	CLEC2A			SERPINB1			TIMP3
ORM1	Matrisome-associated	ECM-affiliated Proteins	CLEC2B			TIMP1			ELANE
ORM2	Matrisome-associated	ECM-affiliated Proteins	CLEC2D			TIMP2			SERPINF1
SERPINA3	Matrisome-associated	ECM-affiliated Proteins	CLEC2L			TIMP3			SERPING1
SERPINA1	Matrisome-associated	ECM-affiliated Proteins	CLEC3A			ELANE			PLG
A1BG	Matrisome-associated	ECM-affiliated Proteins	CLEC3B			SERPINF1			LEPRE1
AHSG	Matrisome-associated	ECM-affiliated Proteins	CLEC4A			SERPING1			AMBP
A2M	Matrisome-associated	ECM-affiliated Proteins	CLEC4C			PLG			TGM2
LRPAP1	Matrisome-associated	ECM-affiliated Proteins	CLEC4D			PLXDC2			LOX
ACTN1	Matrisome-associated	ECM-affiliated Proteins	CLEC4E			LEPRE1			F2
ACTN4	Matrisome-associated	ECM-affiliated Proteins	CLEC4F			AMBP			HTRA1
ALDH7A1	Matrisome-associated	ECM-affiliated Proteins	CLEC4G			S100A6			HTRA3
CRYAB	Matrisome-associated	ECM-affiliated Proteins	CLEC4M			S100A10			SERPINB5
ENO1	Matrisome-associated	ECM-affiliated Proteins	CLEC5A			S100A11			SERPINH1
ANPEP	Matrisome-associated	ECM-affiliated Proteins	CLEC6A			S100A12			MMP3
ANG	Matrisome-associated	ECM-affiliated Proteins	CLEC7A			S100A13			MMP10
ANGPTL2	Matrisome-associated	ECM-affiliated Proteins	CLEC9A			S100A2
ANGPTL7	Matrisome-associated	ECM-affiliated Proteins	COLEC10			S100A4			17 common elements in "Corneal stroma" and "Secreted factors":
AGT	Matrisome-associated	ECM-affiliated Proteins	COLEC11			S100A8			ANGPTL2
ANXA2	Matrisome-associated	ECM-affiliated Proteins	COLEC12			S100A9			ANGPTL7
ANXA1	Matrisome-associated	ECM-affiliated Proteins	CSPG4			TGM2			CXCL8
ANXA2	Matrisome-associated	ECM-affiliated Proteins	CSPG5			LOX			FGFBP1
ANXA4	Matrisome-associated	ECM-affiliated Proteins	ELFN1			F2			FLG2
ANXA5	Matrisome-associated	ECM-affiliated Proteins	ELFN2			FRZB			FSTL1
ANXA6	Matrisome-associated	ECM-affiliated Proteins	EMCN			HTRA1			HRNR
ANXA7	Matrisome-associated	ECM-affiliated Proteins	FCN1			HTRA3			S100A6
SLPI	Matrisome-associated	ECM-affiliated Proteins	FCN2			SERPINB5			S100A10
SERPINC1	Matrisome-associated	ECM-affiliated Proteins	FCN3			SERPINH1			S100A11
APOA1	Matrisome-associated	ECM-affiliated Proteins	FREM1			MMP3			S100A12
APOA2	Matrisome-associated	ECM-affiliated Proteins	FREM2			MMP10			S100A13
APOA4	Matrisome-associated	ECM-affiliated Proteins	FREM3			CLEC3B			S100A2
APOB	Matrisome-associated	ECM-affiliated Proteins	GPC1						S100A4
APOC1	Matrisome-associated	ECM-affiliated Proteins	GPC2						S100A8
APOD	Matrisome-associated	ECM-affiliated Proteins	GPC3						S100A9
APOE	Matrisome-associated	ECM-affiliated Proteins	GPC4						FRZB
PYCARD	Matrisome-associated	ECM-affiliated Proteins	GPC5
ASPN	Matrisome-associated	ECM-affiliated Proteins	GPC6
ATP5A1	Matrisome-associated	ECM-affiliated Proteins	GREM1
ATP5B	Matrisome-associated	ECM-affiliated Proteins	GRIFIN
ATP5D	Matrisome-associated	ECM-affiliated Proteins	HPX
ATRN	Matrisome-associated	ECM-affiliated Proteins	HSPC159
EPB41L2	Matrisome-associated	ECM-affiliated Proteins	ITLN1
BANF1	Matrisome-associated	ECM-affiliated Proteins	ITLN2
HSPG2	Matrisome-associated	ECM-affiliated Proteins	LGALS1
BCAP31	Matrisome-associated	ECM-affiliated Proteins	LGALS12
APOH	Matrisome-associated	ECM-affiliated Proteins	LGALS13
B2M	Matrisome-associated	ECM-affiliated Proteins	LGALS14
GUSB	Matrisome-associated	ECM-affiliated Proteins	LGALS16
BGN	Matrisome-associated	ECM-affiliated Proteins	LGALS2
BASP1	Matrisome-associated	ECM-affiliated Proteins	LGALS3
KCTD12	Matrisome-associated	ECM-affiliated Proteins	LGALS4
C4BPA	Matrisome-associated	ECM-affiliated Proteins	LGALS7
CDH1	Matrisome-associated	ECM-affiliated Proteins	LGALS8
CALD1	Matrisome-associated	ECM-affiliated Proteins	LGALS9
CALM3	Matrisome-associated	ECM-affiliated Proteins	LGALS9B
CALML3	Matrisome-associated	ECM-affiliated Proteins	LGALS9C
CALML5	Matrisome-associated	ECM-affiliated Proteins	LMAN1
CANX	Matrisome-associated	ECM-affiliated Proteins	LMAN1L
CAPN2	Matrisome-associated	ECM-affiliated Proteins	MBL2
CNN2	Matrisome-associated	ECM-affiliated Proteins	MUC1
CALR	Matrisome-associated	ECM-affiliated Proteins	MUC12
CA1	Matrisome-associated	ECM-affiliated Proteins	MUC13
CA1	Matrisome-associated	ECM-affiliated Proteins	MUC15
CA3	Matrisome-associated	ECM-affiliated Proteins	MUC16
CEACAM1	Matrisome-associated	ECM-affiliated Proteins	MUC17
CEACAM8	Matrisome-associated	ECM-affiliated Proteins	MUC19
CRTAC1	Matrisome-associated	ECM-affiliated Proteins	MUC2
COMP	Matrisome-associated	ECM-affiliated Proteins	MUC20
COMT	Matrisome-associated	ECM-affiliated Proteins	MUC21
CAMP	Matrisome-associated	ECM-affiliated Proteins	MUC22
CTSB	Matrisome-associated	ECM-affiliated Proteins	MUC3A
CTSD	Matrisome-associated	ECM-affiliated Proteins	MUC4
CTSG	Matrisome-associated	ECM-affiliated Proteins	MUC5AC
CTSS	Matrisome-associated	ECM-affiliated Proteins	MUC5B
CTSZ	Matrisome-associated	ECM-affiliated Proteins	MUC6
M6PR	Matrisome-associated	ECM-affiliated Proteins	MUC7
CAV1	Matrisome-associated	ECM-affiliated Proteins	MUC8
ALCAM	Matrisome-associated	ECM-affiliated Proteins	MUCL1
CD44	Matrisome-associated	ECM-affiliated Proteins	OVGP1
CD5L	Matrisome-associated	ECM-affiliated Proteins	PARM1
CD59	Matrisome-associated	ECM-affiliated Proteins	PLXDC1
CD81	Matrisome-associated	ECM-affiliated Proteins	PLXDC2
CD9	Matrisome-associated	ECM-affiliated Proteins	PLXNA1
CDC42	Matrisome-associated	ECM-affiliated Proteins	PLXNA2
CP	Matrisome-associated	ECM-affiliated Proteins	PLXNA3
CLIC1	Matrisome-associated	ECM-affiliated Proteins	PLXNA4
SLC44A2	Matrisome-associated	ECM-affiliated Proteins	PLXNB1
CLTC	Matrisome-associated	ECM-affiliated Proteins	PLXNB2
CLU	Matrisome-associated	ECM-affiliated Proteins	PLXNB3
CLU	Matrisome-associated	ECM-affiliated Proteins	PLXNC1
F12	Matrisome-associated	ECM-affiliated Proteins	PLXND1
F13A1	Matrisome-associated	ECM-affiliated Proteins	PROL1
COPB2	Matrisome-associated	ECM-affiliated Proteins	REG1A
ARCN1	Matrisome-associated	ECM-affiliated Proteins	REG1B
COPG1	Matrisome-associated	ECM-affiliated Proteins	REG3A
CFL1	Matrisome-associated	ECM-affiliated Proteins	REG3G
CHCHD2	Matrisome-associated	ECM-affiliated Proteins	REG4
COL1A1	Matrisome-associated	ECM-affiliated Proteins	SDC1
COL3A1	Matrisome-associated	ECM-affiliated Proteins	SDC2
COL4A1	Matrisome-associated	ECM-affiliated Proteins	SDC3
COL5A1	Matrisome-associated	ECM-affiliated Proteins	SDC4
COL6A1	Matrisome-associated	ECM-affiliated Proteins	SEMA3A
COL7A1	Matrisome-associated	ECM-affiliated Proteins	SEMA3B
COL8A1	Matrisome-associated	ECM-affiliated Proteins	SEMA3C
COL12A1	Matrisome-associated	ECM-affiliated Proteins	SEMA3D
COL14A1	Matrisome-associated	ECM-affiliated Proteins	SEMA3E
COL15A1	Matrisome-associated	ECM-affiliated Proteins	SEMA3F
COL18A1	Matrisome-associated	ECM-affiliated Proteins	SEMA3G
COL1A2	Matrisome-associated	ECM-affiliated Proteins	SEMA4A
COL5A2	Matrisome-associated	ECM-affiliated Proteins	SEMA4B
COL6A2	Matrisome-associated	ECM-affiliated Proteins	SEMA4C
COL8A2	Matrisome-associated	ECM-affiliated Proteins	SEMA4D
COL11A2	Matrisome-associated	ECM-affiliated Proteins	SEMA4F
COL4A3	Matrisome-associated	ECM-affiliated Proteins	SEMA4G
COL6A3	Matrisome-associated	ECM-affiliated Proteins	SEMA5A
COL4A4	Matrisome-associated	ECM-affiliated Proteins	SEMA5B
COL4A5	Matrisome-associated	ECM-affiliated Proteins	SEMA6A
COL4A6	Matrisome-associated	ECM-affiliated Proteins	SEMA6B
CTHRC1	Matrisome-associated	ECM-affiliated Proteins	SEMA6C
C1QC	Matrisome-associated	ECM-affiliated Proteins	SEMA6D
C1R	Matrisome-associated	ECM-affiliated Proteins	SEMA7A
C1S	Matrisome-associated	ECM-affiliated Proteins	SFTA2
C3	Matrisome-associated	ECM-affiliated Proteins	SFTA3
C5	Matrisome-associated	ECM-affiliated Proteins	SFTPA1
C6	Matrisome-associated	ECM-affiliated Proteins	SFTPA2
C7	Matrisome-associated	ECM-affiliated Proteins	SFTPB
C8A	Matrisome-associated	ECM-affiliated Proteins	SFTPC
C8B	Matrisome-associated	ECM-affiliated Proteins	SFTPD
C8G	Matrisome-associated	ECM Regulators	A2M
C9	Matrisome-associated	ECM Regulators	A2ML1
CD55	Matrisome-associated	ECM Regulators	ADAM10
CFB	Matrisome-associated	ECM Regulators	ADAM11
CFH	Matrisome-associated	ECM Regulators	ADAM12
CFH	Matrisome-associated	ECM Regulators	ADAM15
CFHR1	Matrisome-associated	ECM Regulators	ADAM17
CFHR2	Matrisome-associated	ECM Regulators	ADAM18
CFI	Matrisome-associated	ECM Regulators	ADAM19
CTGF	Matrisome-associated	ECM Regulators	ADAM2
CORO1A	Matrisome-associated	ECM Regulators	ADAM20
CORO1C	Matrisome-associated	ECM Regulators	ADAM21
CLEC11A	Matrisome-associated	ECM Regulators	ADAM22
MRC2	Matrisome-associated	ECM Regulators	ADAM23
CXCL8	Matrisome-associated	ECM Regulators	ADAM28
CSTA	Matrisome-associated	ECM Regulators	ADAM29
CSTB	Matrisome-associated	ECM Regulators	ADAM30
CST3	Matrisome-associated	ECM Regulators	ADAM32
CYCS	Matrisome-associated	ECM Regulators	ADAM33
COX5A	Matrisome-associated	ECM Regulators	ADAM7
COX6B1	Matrisome-associated	ECM Regulators	ADAM8
ACO1	Matrisome-associated	ECM Regulators	ADAM9
DYNC1H1	Matrisome-associated	ECM Regulators	ADAMDEC1
CKAP4	Matrisome-associated	ECM Regulators	ADAMTS1
LAP3	Matrisome-associated	ECM Regulators	ADAMTS10
DCN	Matrisome-associated	ECM Regulators	ADAMTS12
DMBT1	Matrisome-associated	ECM Regulators	ADAMTS13
DPT	Matrisome-associated	ECM Regulators	ADAMTS14
DCD	Matrisome-associated	ECM Regulators	ADAMTS15
DSG3	Matrisome-associated	ECM Regulators	ADAMTS16
DSP	Matrisome-associated	ECM Regulators	ADAMTS17
DSTN	Matrisome-associated	ECM Regulators	ADAMTS18
DKK2	Matrisome-associated	ECM Regulators	ADAMTS19
DKK3	Matrisome-associated	ECM Regulators	ADAMTS2
DLD	Matrisome-associated	ECM Regulators	ADAMTS20
DPYSL2	Matrisome-associated	ECM Regulators	ADAMTS3
DPYSL3	Matrisome-associated	ECM Regulators	ADAMTS4
DPP4	Matrisome-associated	ECM Regulators	ADAMTS5
RPN1	Matrisome-associated	ECM Regulators	ADAMTS6
EFHD2	Matrisome-associated	ECM Regulators	ADAMTS7
EFEMP1	Matrisome-associated	ECM Regulators	ADAMTS8
EFEMP2	Matrisome-associated	ECM Regulators	ADAMTS9
EHD2	Matrisome-associated	ECM Regulators	ADAMTSL1
EHD3	Matrisome-associated	ECM Regulators	ADAMTSL2
EEF1D	Matrisome-associated	ECM Regulators	ADAMTSL3
EEF1G	Matrisome-associated	ECM Regulators	ADAMTSL4
EEF2	Matrisome-associated	ECM Regulators	ADAMTSL5
TUFM	Matrisome-associated	ECM Regulators	AGT
EMILIN1	Matrisome-associated	ECM Regulators	AMBP
ERP44	Matrisome-associated	ECM Regulators	ASTL
HSP90B1	Matrisome-associated	ECM Regulators	BMP1
ERH	Matrisome-associated	ECM Regulators	C17orf58
ECHS1	Matrisome-associated	ECM Regulators	CD109
EVPL	Matrisome-associated	ECM Regulators	CELA1
NPC2	Matrisome-associated	ECM Regulators	CELA2A
EPPK1	Matrisome-associated	ECM Regulators	CELA2B
STOM	Matrisome-associated	ECM Regulators	CELA3A
EIF4A2	Matrisome-associated	ECM Regulators	CELA3B
EIF5A	Matrisome-associated	ECM Regulators	CPAMD8
ECM1	Matrisome-associated	ECM Regulators	CPN2
SOD3	Matrisome-associated	ECM Regulators	CST1
EZR	Matrisome-associated	ECM Regulators	CST11
CAPZA1	Matrisome-associated	ECM Regulators	CST2
CAPZA2	Matrisome-associated	ECM Regulators	CST3
CAPZB	Matrisome-associated	ECM Regulators	CST4
FSCN1	Matrisome-associated	ECM Regulators	CST5
FABP4	Matrisome-associated	ECM Regulators	CST6
FABP5	Matrisome-associated	ECM Regulators	CST7
FTH1	Matrisome-associated	ECM Regulators	CST8
FTL	Matrisome-associated	ECM Regulators	CST9
FBN1	Matrisome-associated	ECM Regulators	CST9L
FGA	Matrisome-associated	ECM Regulators	CSTA
FGB	Matrisome-associated	ECM Regulators	CSTB
FGG	Matrisome-associated	ECM Regulators	CSTL1
FGFBP1	Matrisome-associated	ECM Regulators	CTSA
FGL2	Matrisome-associated	ECM Regulators	CTSB
FMOD	Matrisome-associated	ECM Regulators	CTSC
FN1	Matrisome-associated	ECM Regulators	CTSD
FBLN1	Matrisome-associated	ECM Regulators	CTSE
FBLN1	Matrisome-associated	ECM Regulators	CTSF
FBLN2	Matrisome-associated	ECM Regulators	CTSG
FBLN5	Matrisome-associated	ECM Regulators	CTSH
FBLN7	Matrisome-associated	ECM Regulators	CTSK
FLG2	Matrisome-associated	ECM Regulators	CTSL
FLNA	Matrisome-associated	ECM Regulators	CTSO
FLNB	Matrisome-associated	ECM Regulators	CTSS
FLNC	Matrisome-associated	ECM Regulators	CTSV
FSTL1	Matrisome-associated	ECM Regulators	CTSW
FBP1	Matrisome-associated	ECM Regulators	CTSZ
ALDOA	Matrisome-associated	ECM Regulators	EGLN1
ALDOC	Matrisome-associated	ECM Regulators	EGLN2
LGALS1	Matrisome-associated	ECM Regulators	EGLN3
LGALS3	Matrisome-associated	ECM Regulators	ELANE
LGALS3BP	Matrisome-associated	ECM Regulators	F10
LGALS7	Matrisome-associated	ECM Regulators	F12
ENO2	Matrisome-associated	ECM Regulators	F13A1
IFI30	Matrisome-associated	ECM Regulators	F13B
GSN	Matrisome-associated	ECM Regulators	F2
GPI	Matrisome-associated	ECM Regulators	F7
PRKCSH	Matrisome-associated	ECM Regulators	F9
QPCT	Matrisome-associated	ECM Regulators	FAM20A
GLRX	Matrisome-associated	ECM Regulators	FAM20B
GPX3	Matrisome-associated	ECM Regulators	FAM20C
GSR	Matrisome-associated	ECM Regulators	HABP2
GSTM1	Matrisome-associated	ECM Regulators	HMSD
GSTM2	Matrisome-associated	ECM Regulators	HPSE
GSTM3	Matrisome-associated	ECM Regulators	HPSE2
GSTO1	Matrisome-associated	ECM Regulators	HRG
GSTP1	Matrisome-associated	ECM Regulators	HTRA1
GAPDH	Matrisome-associated	ECM Regulators	HTRA3
GARS	Matrisome-associated	ECM Regulators	HTRA4
PYGB	Matrisome-associated	ECM Regulators	HYAL1
GPHA2	Matrisome-associated	ECM Regulators	HYAL2
GPHB5	Matrisome-associated	ECM Regulators	HYAL3
GLG1	Matrisome-associated	ECM Regulators	HYAL4
GRN	Matrisome-associated	ECM Regulators	ITIH1
GRB2	Matrisome-associated	ECM Regulators	ITIH2
SAR1A	Matrisome-associated	ECM Regulators	ITIH3
GNAI2	Matrisome-associated	ECM Regulators	ITIH4
GNB1	Matrisome-associated	ECM Regulators	ITIH5
GNB2	Matrisome-associated	ECM Regulators	ITIH6
GNB2L1	Matrisome-associated	ECM Regulators	KAZALD1
HEYL	Matrisome-associated	ECM Regulators	KNG1
HP	Matrisome-associated	ECM Regulators	KY
HPR	Matrisome-associated	ECM Regulators	LEPRE1
HSPA1B	Matrisome-associated	ECM Regulators	LEPREL1
HSPA6	Matrisome-associated	ECM Regulators	LEPREL2
HSPA8	Matrisome-associated	ECM Regulators	LOX
HSPB1	Matrisome-associated	ECM Regulators	LOXL1
HSP90AA1	Matrisome-associated	ECM Regulators	LOXL2
HSP90AB1	Matrisome-associated	ECM Regulators	LOXL3
CD34	Matrisome-associated	ECM Regulators	LOXL4
HEBP2	Matrisome-associated	ECM Regulators	LPA
HBA1	Matrisome-associated	ECM Regulators	MASP1
HBB	Matrisome-associated	ECM Regulators	MASP2
HBD	Matrisome-associated	ECM Regulators	MEP1A
HPX	Matrisome-associated	ECM Regulators	MEP1B
HDGF	Matrisome-associated	ECM Regulators	MMP1
HNRNPA1	Matrisome-associated	ECM Regulators	MMP10
HNRNPA1L2	Matrisome-associated	ECM Regulators	MMP11
HNRNPA3	Matrisome-associated	ECM Regulators	MMP12
HNRNPD	Matrisome-associated	ECM Regulators	MMP13
HNRNPH1	Matrisome-associated	ECM Regulators	MMP14
HNRNPH2	Matrisome-associated	ECM Regulators	MMP15
HNRNPH3	Matrisome-associated	ECM Regulators	MMP16
HNRNPK	Matrisome-associated	ECM Regulators	MMP17
HNRNPA2B1	Matrisome-associated	ECM Regulators	MMP19
HNRNPC	Matrisome-associated	ECM Regulators	MMP2
HINT1	Matrisome-associated	ECM Regulators	MMP20
HRG	Matrisome-associated	ECM Regulators	MMP21
HIST1H1D	Matrisome-associated	ECM Regulators	MMP23B
HIST1H1E	Matrisome-associated	ECM Regulators	MMP24
HIST1H2AC	Matrisome-associated	ECM Regulators	MMP25
HIST1H2AJ	Matrisome-associated	ECM Regulators	MMP26
HIST3H2BB	Matrisome-associated	ECM Regulators	MMP27
HIST1H2BN	Matrisome-associated	ECM Regulators	MMP28
HIST2H3PS2	Matrisome-associated	ECM Regulators	MMP3
H3F3B	Matrisome-associated	ECM Regulators	MMP7
HIST1H4A	Matrisome-associated	ECM Regulators	MMP8
HLA-A	Matrisome-associated	ECM Regulators	MMP9
HLA-A	Matrisome-associated	ECM Regulators	NGLY1
HLA-DPA1	Matrisome-associated	ECM Regulators	OGFOD1
HLA-DQA1	Matrisome-associated	ECM Regulators	OGFOD2
HLA-DRA	Matrisome-associated	ECM Regulators	P4HA1
HLA-DRB3	Matrisome-associated	ECM Regulators	P4HA2
HLA-DRB1	Matrisome-associated	ECM Regulators	P4HA3
HLA-DRB1	Matrisome-associated	ECM Regulators	P4HTM
HLA-DRB1	Matrisome-associated	ECM Regulators	PAMR1
HRNR	Matrisome-associated	ECM Regulators	PAPPA
IGHA1	Matrisome-associated	ECM Regulators	PAPPA2
IGHA2	Matrisome-associated	ECM Regulators	PCSK5
IGHG1	Matrisome-associated	ECM Regulators	PCSK6
IGHG2	Matrisome-associated	ECM Regulators	PI3
IGHG3	Matrisome-associated	ECM Regulators	PLAT
IGHG4	Matrisome-associated	ECM Regulators	PLAU
IGHV3OR16-10	Matrisome-associated	ECM Regulators	PLG
IGKC	Matrisome-associated	ECM Regulators	PLOD1
IGKV2D-28	Matrisome-associated	ECM Regulators	PLOD2
IGKV3-7	Matrisome-associated	ECM Regulators	PLOD3
IGKV4-1	Matrisome-associated	ECM Regulators	PRSS1
IGLV3-9	Matrisome-associated	ECM Regulators	PRSS12
IGLV3-16	Matrisome-associated	ECM Regulators	PRSS2
IGHM	Matrisome-associated	ECM Regulators	PRSS3
FCGBP	Matrisome-associated	ECM Regulators	PZP
IGHA2	Matrisome-associated	ECM Regulators	SERPINA1
IGHV1-18	Matrisome-associated	ECM Regulators	SERPINA10
IGHV1-2	Matrisome-associated	ECM Regulators	SERPINA11
IGHV1-3	Matrisome-associated	ECM Regulators	SERPINA12
IGHV3OR15-7	Matrisome-associated	ECM Regulators	SERPINA2
IGHV3OR16-12	Matrisome-associated	ECM Regulators	SERPINA3
IGHV3OR16-9	Matrisome-associated	ECM Regulators	SERPINA4
IGHV3-13	Matrisome-associated	ECM Regulators	SERPINA5
IGHV3-15	Matrisome-associated	ECM Regulators	SERPINA6
IGHV3-30-5	Matrisome-associated	ECM Regulators	SERPINA7
IGHV3-38	Matrisome-associated	ECM Regulators	SERPINA9
IGHV3-43	Matrisome-associated	ECM Regulators	SERPINB1
IGHV3-49	Matrisome-associated	ECM Regulators	SERPINB10
IGHV3-64	Matrisome-associated	ECM Regulators	SERPINB11
IGHV3-64D	Matrisome-associated	ECM Regulators	SERPINB12
IGHV3-72	Matrisome-associated	ECM Regulators	SERPINB13
IGHV3-73	Matrisome-associated	ECM Regulators	SERPINB2
IGHV3-74	Matrisome-associated	ECM Regulators	SERPINB3
IGHV3-9	Matrisome-associated	ECM Regulators	SERPINB4
IGHV4-38-2	Matrisome-associated	ECM Regulators	SERPINB5
IGHV5-10-1	Matrisome-associated	ECM Regulators	SERPINB6
IGHV5-51	Matrisome-associated	ECM Regulators	SERPINB7
IGJ	Matrisome-associated	ECM Regulators	SERPINB8
IGKV2-24	Matrisome-associated	ECM Regulators	SERPINB9
IGKV2-29	Matrisome-associated	ECM Regulators	SERPINC1
IGKV2-30	Matrisome-associated	ECM Regulators	SERPIND1
IGKV3-20	Matrisome-associated	ECM Regulators	SERPINE1
IGKV3D-15	Matrisome-associated	ECM Regulators	SERPINE2
IGLC3	Matrisome-associated	ECM Regulators	SERPINE3
IGLV1-47	Matrisome-associated	ECM Regulators	SERPINF1
IGLL5	Matrisome-associated	ECM Regulators	SERPINF2
CPXM2	Matrisome-associated	ECM Regulators	SERPING1
IGFBP6	Matrisome-associated	ECM Regulators	SERPINH1
IGFALS	Matrisome-associated	ECM Regulators	SERPINI1
ITGB2	Matrisome-associated	ECM Regulators	SERPINI2
ITGB1	Matrisome-associated	ECM Regulators	SLPI
ITGB4	Matrisome-associated	ECM Regulators	SPAM1
ITGBL1	Matrisome-associated	ECM Regulators	ST14
ITIH1	Matrisome-associated	ECM Regulators	SULF1
ITIH2	Matrisome-associated	ECM Regulators	SULF2
ITIH4	Matrisome-associated	ECM Regulators	TGM1
ICAM1	Matrisome-associated	ECM Regulators	TGM2
ILF3	Matrisome-associated	ECM Regulators	TGM3
MMP1	Matrisome-associated	ECM Regulators	TGM4
IDH2	Matrisome-associated	ECM Regulators	TGM5
JUP	Matrisome-associated	ECM Regulators	TGM6
SERPINA4	Matrisome-associated	ECM Regulators	TGM7
KRT10	Matrisome-associated	ECM Regulators	TIMP1
KRT12	Matrisome-associated	ECM Regulators	TIMP2
KRT13	Matrisome-associated	ECM Regulators	TIMP3
KRT14	Matrisome-associated	ECM Regulators	TIMP4
KRT16	Matrisome-associated	ECM Regulators	TLL1
KRT17	Matrisome-associated	ECM Regulators	TLL2
KRT18	Matrisome-associated	ECM Regulators	TMPRSS15
KRT19	Matrisome-associated	Secreted Factors	AMH
KRT9	Matrisome-associated	Secreted Factors	ANGPT1
KRT1	Matrisome-associated	Secreted Factors	ANGPT2
KRT3	Matrisome-associated	Secreted Factors	ANGPT4
KRT4	Matrisome-associated	Secreted Factors	ANGPTL1
KRT5	Matrisome-associated	Secreted Factors	ANGPTL2
KRT6A	Matrisome-associated	Secreted Factors	ANGPTL3
KERA	Matrisome-associated	Secreted Factors	ANGPTL4
KNG1	Matrisome-associated	Secreted Factors	ANGPTL5
MFGE8	Matrisome-associated	Secreted Factors	ANGPTL6
MFGE8	Matrisome-associated	Secreted Factors	ANGPTL7
LTF	Matrisome-associated	Secreted Factors	AREG
LMNB1	Matrisome-associated	Secreted Factors	ARTN
LMNB2	Matrisome-associated	Secreted Factors	BDNF
LAMA3	Matrisome-associated	Secreted Factors	BMP10
LAMA4	Matrisome-associated	Secreted Factors	BMP15
LAMA5	Matrisome-associated	Secreted Factors	BMP2
LAMB1	Matrisome-associated	Secreted Factors	BMP3
LAMB2	Matrisome-associated	Secreted Factors	BMP4
LAMB3	Matrisome-associated	Secreted Factors	BMP5
LAMC1	Matrisome-associated	Secreted Factors	BMP6
LAMC2	Matrisome-associated	Secreted Factors	BMP7
LTBP2	Matrisome-associated	Secreted Factors	BMP8A
LTBP4	Matrisome-associated	Secreted Factors	BMP8B
SERPINB1	Matrisome-associated	Secreted Factors	BRINP2
LASP1	Matrisome-associated	Secreted Factors	BRINP3
LCN1	Matrisome-associated	Secreted Factors	BTC
LDHA	Matrisome-associated	Secreted Factors	C1QTNF9B
LDHB	Matrisome-associated	Secreted Factors	CBLN1
FCGR3A	Matrisome-associated	Secreted Factors	CBLN2
LUM	Matrisome-associated	Secreted Factors	CBLN3
LYPD3	Matrisome-associated	Secreted Factors	CBLN4
LSP1	Matrisome-associated	Secreted Factors	CCBE1
GAA	Matrisome-associated	Secreted Factors	CCL1
LAMP1	Matrisome-associated	Secreted Factors	CCL11
LAMP2	Matrisome-associated	Secreted Factors	CCL13
LYZ	Matrisome-associated	Secreted Factors	CCL14
MIF	Matrisome-associated	Secreted Factors	CCL15
MARCO	Matrisome-associated	Secreted Factors	CCL16
CAPG	Matrisome-associated	Secreted Factors	CCL17
MDH2	Matrisome-associated	Secreted Factors	CCL18
MAMDC2	Matrisome-associated	Secreted Factors	CCL19
MATN2	Matrisome-associated	Secreted Factors	CCL2
MXRA5	Matrisome-associated	Secreted Factors	CCL20
PGRMC1	Matrisome-associated	Secreted Factors	CCL21
PGRMC2	Matrisome-associated	Secreted Factors	CCL22
MANF	Matrisome-associated	Secreted Factors	CCL23
TIMP1	Matrisome-associated	Secreted Factors	CCL24
TIMP2	Matrisome-associated	Secreted Factors	CCL25
TIMP3	Matrisome-associated	Secreted Factors	CCL26
STEAP4	Matrisome-associated	Secreted Factors	CCL27
MT2A	Matrisome-associated	Secreted Factors	CCL28
METTL7A	Matrisome-associated	Secreted Factors	CCL3
MFAP4	Matrisome-associated	Secreted Factors	CCL3L3
MFAP2	Matrisome-associated	Secreted Factors	CCL4
MFAP5	Matrisome-associated	Secreted Factors	CCL4L1
OGN	Matrisome-associated	Secreted Factors	CCL4L2
FIS1	Matrisome-associated	Secreted Factors	CCL5
MSN	Matrisome-associated	Secreted Factors	CCL7
CD14	Matrisome-associated	Secreted Factors	CCL8
MPO	Matrisome-associated	Secreted Factors	CFC1
MYOC	Matrisome-associated	Secreted Factors	CFC1B
PDE6H	Matrisome-associated	Secreted Factors	CHRD
MYL12A	Matrisome-associated	Secreted Factors	CHRDL1
MYH10	Matrisome-associated	Secreted Factors	CHRDL2
MYH14	Matrisome-associated	Secreted Factors	CLCF1
MYH7	Matrisome-associated	Secreted Factors	CNTF
MYH9	Matrisome-associated	Secreted Factors	CRHBP
MARCKS	Matrisome-associated	Secreted Factors	CRLF1
AGA	Matrisome-associated	Secreted Factors	CRLF3
GNS	Matrisome-associated	Secreted Factors	CRNN
PGLYRP2	Matrisome-associated	Secreted Factors	CSF1
NQO1	Matrisome-associated	Secreted Factors	CSF2
CYB5R3	Matrisome-associated	Secreted Factors	CSF3
NACA	Matrisome-associated	Secreted Factors	CSH1
MME	Matrisome-associated	Secreted Factors	CSH2
AHNAK	Matrisome-associated	Secreted Factors	CSHL1
DEFA3	Matrisome-associated	Secreted Factors	CTF1
ELANE	Matrisome-associated	Secreted Factors	CX3CL1
LCN2	Matrisome-associated	Secreted Factors	CXCL1
NNMT	Matrisome-associated	Secreted Factors	CXCL10
NID1	Matrisome-associated	Secreted Factors	CXCL11
NID2	Matrisome-associated	Secreted Factors	CXCL12
NONO	Matrisome-associated	Secreted Factors	CXCL13
NSFL1C	Matrisome-associated	Secreted Factors	CXCL14
TPR	Matrisome-associated	Secreted Factors	CXCL2
NME1-NME2	Matrisome-associated	Secreted Factors	CXCL3
OLFML1	Matrisome-associated	Secreted Factors	CXCL5
OLFML3	Matrisome-associated	Secreted Factors	CXCL6
OPTC	Matrisome-associated	Secreted Factors	CXCL8
PAPLN	Matrisome-associated	Secreted Factors	CXCL9
PDLIM5	Matrisome-associated	Secreted Factors	DHH
PI16	Matrisome-associated	Secreted Factors	EBI3
PPIA	Matrisome-associated	Secreted Factors	EDA
PPIB	Matrisome-associated	Secreted Factors	EGF
FKBP9	Matrisome-associated	Secreted Factors	EGFL6
PLIN3	Matrisome-associated	Secreted Factors	EGFL7
POSTN	Matrisome-associated	Secreted Factors	EGFL8
PPL	Matrisome-associated	Secreted Factors	EPGN
PRDX1	Matrisome-associated	Secreted Factors	EPO
PRDX2	Matrisome-associated	Secreted Factors	EREG
PRDX4	Matrisome-associated	Secreted Factors	FASLG
PRDX5	Matrisome-associated	Secreted Factors	FGF1
PRDX6	Matrisome-associated	Secreted Factors	FGF10
PEBP1	Matrisome-associated	Secreted Factors	FGF11
PGK1	Matrisome-associated	Secreted Factors	FGF12
PGAM1	Matrisome-associated	Secreted Factors	FGF13
PLA2G2A	Matrisome-associated	Secreted Factors	FGF14
SERPINF1	Matrisome-associated	Secreted Factors	FGF16
SERPING1	Matrisome-associated	Secreted Factors	FGF17
PLG	Matrisome-associated	Secreted Factors	FGF18
LCP1	Matrisome-associated	Secreted Factors	FGF19
PLS3	Matrisome-associated	Secreted Factors	FGF2
PLEKHH1	Matrisome-associated	Secreted Factors	FGF20
PLEC	Matrisome-associated	Secreted Factors	FGF21
PLXDC2	Matrisome-associated	Secreted Factors	FGF22
PIGR	Matrisome-associated	Secreted Factors	FGF23
PTBP1	Matrisome-associated	Secreted Factors	FGF3
LMNA	Matrisome-associated	Secreted Factors	FGF4
PCYOX1	Matrisome-associated	Secreted Factors	FGF5
PCOLCE	Matrisome-associated	Secreted Factors	FGF6
PFN1	Matrisome-associated	Secreted Factors	FGF7
PIP	Matrisome-associated	Secreted Factors	FGF8
PRELP	Matrisome-associated	Secreted Factors	FGF9
LRP1	Matrisome-associated	Secreted Factors	FGFBP1
LEPRE1	Matrisome-associated	Secreted Factors	FGFBP2
CFP	Matrisome-associated	Secreted Factors	FGFBP3
PSAP	Matrisome-associated	Secreted Factors	FIGF
PTGDS	Matrisome-associated	Secreted Factors	FLG
PSCA	Matrisome-associated	Secreted Factors	FLG2
PSME2	Matrisome-associated	Secreted Factors	FLT3LG
PSMA3	Matrisome-associated	Secreted Factors	FRZB
PSMA5	Matrisome-associated	Secreted Factors	FST
AMBP	Matrisome-associated	Secreted Factors	FSTL1
P4HB	Matrisome-associated	Secreted Factors	FSTL3
PDIA3	Matrisome-associated	Secreted Factors	GDF1
PDIA4	Matrisome-associated	Secreted Factors	GDF10
PDIA6	Matrisome-associated	Secreted Factors	GDF11
PARK7	Matrisome-associated	Secreted Factors	GDF15
NDRG1	Matrisome-associated	Secreted Factors	GDF2
PPP1R7	Matrisome-associated	Secreted Factors	GDF3
S100A6	Matrisome-associated	Secreted Factors	GDF5
S100A10	Matrisome-associated	Secreted Factors	GDF6
S100A11	Matrisome-associated	Secreted Factors	GDF7
S100A12	Matrisome-associated	Secreted Factors	GDF9
S100A13	Matrisome-associated	Secreted Factors	GDNF
S100A2	Matrisome-associated	Secreted Factors	GH1
S100A4	Matrisome-associated	Secreted Factors	GH2
S100A8	Matrisome-associated	Secreted Factors	HBEGF
S100A9	Matrisome-associated	Secreted Factors	HCFC1
TGM2	Matrisome-associated	Secreted Factors	HCFC2
LOX	Matrisome-associated	Secreted Factors	HGF
F2	Matrisome-associated	Secreted Factors	HGFAC
PTMA	Matrisome-associated	Secreted Factors	HHIP
EEF1A1P5	Matrisome-associated	Secreted Factors	HRNR
HMGB1	Matrisome-associated	Secreted Factors	IFNA1
PKM	Matrisome-associated	Secreted Factors	IFNA10
GDI1	Matrisome-associated	Secreted Factors	IFNA13
GDI2	Matrisome-associated	Secreted Factors	IFNA14
IQGAP1	Matrisome-associated	Secreted Factors	IFNA16
RAC1	Matrisome-associated	Secreted Factors	IFNA17
RAB10	Matrisome-associated	Secreted Factors	IFNA2
RAB11A	Matrisome-associated	Secreted Factors	IFNA21
RAB1B	Matrisome-associated	Secreted Factors	IFNA4
RAP1B	Matrisome-associated	Secreted Factors	IFNA5
REEP5	Matrisome-associated	Secreted Factors	IFNA6
RPTOR	Matrisome-associated	Secreted Factors	IFNA7
RETN	Matrisome-associated	Secreted Factors	IFNA8
RCN1	Matrisome-associated	Secreted Factors	IFNB1
RCN3	Matrisome-associated	Secreted Factors	IFNE
ALDH1A1	Matrisome-associated	Secreted Factors	IFNG
RBP4	Matrisome-associated	Secreted Factors	IFNK
ARHGDIA	Matrisome-associated	Secreted Factors	IFNW1
ARHGDIB	Matrisome-associated	Secreted Factors	IGF1
RNASE4	Matrisome-associated	Secreted Factors	IGF2
RNH1	Matrisome-associated	Secreted Factors	IHH
RNASE1	Matrisome-associated	Secreted Factors	IL10
CD163	Matrisome-associated	Secreted Factors	IL11
FRZB	Matrisome-associated	Secreted Factors	IL12A
SPP2	Matrisome-associated	Secreted Factors	IL12B
SELENBP1	Matrisome-associated	Secreted Factors	IL13
FAP	Matrisome-associated	Secreted Factors	IL15
2018-09-02	Matrisome-associated	Secreted Factors	IL16
HTRA1	Matrisome-associated	Secreted Factors	IL17A
HTRA3	Matrisome-associated	Secreted Factors	IL17B
SRSF3	Matrisome-associated	Secreted Factors	IL17C
CPPED1	Matrisome-associated	Secreted Factors	IL17D
TF	Matrisome-associated	Secreted Factors	IL17F
SERPINB5	Matrisome-associated	Secreted Factors	IL18
SERPINH1	Matrisome-associated	Secreted Factors	IL19
ALB	Matrisome-associated	Secreted Factors	IL1A
APCS	Matrisome-associated	Secreted Factors	IL1B
ESD	Matrisome-associated	Secreted Factors	IL1F10
SH3BGRL	Matrisome-associated	Secreted Factors	IL1F5
SH3BGRL3	Matrisome-associated	Secreted Factors	IL1F6
SIRPB1	Matrisome-associated	Secreted Factors	IL1F7
ATP1A1	Matrisome-associated	Secreted Factors	IL1F8
SPARC	Matrisome-associated	Secreted Factors	IL1F9
SPTAN1	Matrisome-associated	Secreted Factors	IL1RN
SPTBN1	Matrisome-associated	Secreted Factors	IL2
SRM	Matrisome-associated	Secreted Factors	IL20
SSFA2	Matrisome-associated	Secreted Factors	IL22
SFPQ	Matrisome-associated	Secreted Factors	IL23A
SPON1	Matrisome-associated	Secreted Factors	IL24
HSPA9	Matrisome-associated	Secreted Factors	IL25
STIP1	Matrisome-associated	Secreted Factors	IL26
MMP3	Matrisome-associated	Secreted Factors	IL3
MMP10	Matrisome-associated	Secreted Factors	IL34
SQRDL	Matrisome-associated	Secreted Factors	IL4
SOD1	Matrisome-associated	Secreted Factors	IL5
SOD2	Matrisome-associated	Secreted Factors	IL6
SRPX	Matrisome-associated	Secreted Factors	IL7
SRPX2	Matrisome-associated	Secreted Factors	IL9
STX7	Matrisome-associated	Secreted Factors	INHA
TLN1	Matrisome-associated	Secreted Factors	INHBA
CCT2	Matrisome-associated	Secreted Factors	INHBB
CCT3	Matrisome-associated	Secreted Factors	INHBC
CCT6A	Matrisome-associated	Secreted Factors	INHBE
TNC	Matrisome-associated	Secreted Factors	INS
TNN	Matrisome-associated	Secreted Factors	INS-IGF2
TNXB	Matrisome-associated	Secreted Factors	INSL3
CLEC3B	Matrisome-associated	Secreted Factors	INSL5
TXN	Matrisome-associated	Secreted Factors	INSL6
TXNDC12	Matrisome-associated	Secreted Factors	ISM1
TXNDC5	Matrisome-associated	Secreted Factors	ISM2
GML	Matrisome-associated	Secreted Factors	KITLG
THSD4	Matrisome-associated	Secreted Factors	LEFTY1
THBS1	Matrisome-associated	Secreted Factors	LEFTY2
THBS2	Matrisome-associated	Secreted Factors	LEP
THBS4	Matrisome-associated	Secreted Factors	LIF
THY1	Matrisome-associated	Secreted Factors	LTA
TYMP	Matrisome-associated	Secreted Factors	LTB
TMSB10	Matrisome-associated	Secreted Factors	MDK
TMSB4X	Matrisome-associated	Secreted Factors	MEGF10
TALDO1	Matrisome-associated	Secreted Factors	MEGF11
TGFBI	Matrisome-associated	Secreted Factors	MEGF6
RHOC	Matrisome-associated	Secreted Factors	MEGF8
TAGLN	Matrisome-associated	Secreted Factors	MEGF9
TAGLN2	Matrisome-associated	Secreted Factors	MST1
VCP	Matrisome-associated	Secreted Factors	MST1L
TKT	Matrisome-associated	Secreted Factors	MSTN
TSPO	Matrisome-associated	Secreted Factors	NGF
TMED7	Matrisome-associated	Secreted Factors	NODAL
TMED9	Matrisome-associated	Secreted Factors	NRG1
GPNMB	Matrisome-associated	Secreted Factors	NRG2
TTR	Matrisome-associated	Secreted Factors	NRG3
HADHA	Matrisome-associated	Secreted Factors	NRG4
TPI1	Matrisome-associated	Secreted Factors	NRTN
TRIM29	Matrisome-associated	Secreted Factors	NTF3
TPM1	Matrisome-associated	Secreted Factors	NTF4
TPM3	Matrisome-associated	Secreted Factors	OSM
TPM4	Matrisome-associated	Secreted Factors	PDGFA
TPM2	Matrisome-associated	Secreted Factors	PDGFB
TPSAB1	Matrisome-associated	Secreted Factors	PDGFC
WARS	Matrisome-associated	Secreted Factors	PDGFD
TUBA1A	Matrisome-associated	Secreted Factors	PF4
TUBA4A	Matrisome-associated	Secreted Factors	PF4V1
TUBB	Matrisome-associated	Secreted Factors	PGF
TUBB2B	Matrisome-associated	Secreted Factors	PIK3IP1
TUBB4B	Matrisome-associated	Secreted Factors	PPBP
TINAGL1	Matrisome-associated	Secreted Factors	PRL
TACSTD2	Matrisome-associated	Secreted Factors	PSPN
UCHL1	Matrisome-associated	Secreted Factors	PTN
OTUB1	Matrisome-associated	Secreted Factors	RPTN
UBB	Matrisome-associated	Secreted Factors	S100A1
UBA1	Matrisome-associated	Secreted Factors	S100A10
C19orf10	Matrisome-associated	Secreted Factors	S100A11
RAD23A	Matrisome-associated	Secreted Factors	S100A12
RAD23B	Matrisome-associated	Secreted Factors	S100A13
VCAN	Matrisome-associated	Secreted Factors	S100A14
VIM	Matrisome-associated	Secreted Factors	S100A16
VCL	Matrisome-associated	Secreted Factors	S100A2
GC	Matrisome-associated	Secreted Factors	S100A3
VIT	Matrisome-associated	Secreted Factors	S100A4
VTN	Matrisome-associated	Secreted Factors	S100A5
VDAC1	Matrisome-associated	Secreted Factors	S100A6
VDAC2	Matrisome-associated	Secreted Factors	S100A7
VWF	Matrisome-associated	Secreted Factors	S100A7A
WDR1	Matrisome-associated	Secreted Factors	S100A7L2
PEPD	Matrisome-associated	Secreted Factors	S100A8
XRCC6	Matrisome-associated	Secreted Factors	S100A9
AZGP1	Matrisome-associated	Secreted Factors	S100B
	Matrisome-associated	Secreted Factors	S100G
	Matrisome-associated	Secreted Factors	S100P
	Matrisome-associated	Secreted Factors	S100Z
	Matrisome-associated	Secreted Factors	SCUBE1
	Matrisome-associated	Secreted Factors	SCUBE2
	Matrisome-associated	Secreted Factors	SCUBE3
	Matrisome-associated	Secreted Factors	SFRP1
	Matrisome-associated	Secreted Factors	SFRP2
	Matrisome-associated	Secreted Factors	SFRP4
	Matrisome-associated	Secreted Factors	SFRP5
	Matrisome-associated	Secreted Factors	SHH
	Matrisome-associated	Secreted Factors	TCHH
	Matrisome-associated	Secreted Factors	TCHHL1
	Matrisome-associated	Secreted Factors	TDGF1
	Matrisome-associated	Secreted Factors	TGFA
	Matrisome-associated	Secreted Factors	TGFB1
	Matrisome-associated	Secreted Factors	TGFB2
	Matrisome-associated	Secreted Factors	TGFB3
	Matrisome-associated	Secreted Factors	THPO
	Matrisome-associated	Secreted Factors	TNF
	Matrisome-associated	Secreted Factors	TNFSF10
	Matrisome-associated	Secreted Factors	TNFSF11
	Matrisome-associated	Secreted Factors	TNFSF12
	Matrisome-associated	Secreted Factors	TNFSF13
	Matrisome-associated	Secreted Factors	TNFSF13B
	Matrisome-associated	Secreted Factors	TNFSF14
	Matrisome-associated	Secreted Factors	TNFSF15
	Matrisome-associated	Secreted Factors	TNFSF18
	Matrisome-associated	Secreted Factors	TNFSF4
	Matrisome-associated	Secreted Factors	TNFSF8
	Matrisome-associated	Secreted Factors	TNFSF9
	Matrisome-associated	Secreted Factors	TPO
	Matrisome-associated	Secreted Factors	VEGFA
	Matrisome-associated	Secreted Factors	VEGFB
	Matrisome-associated	Secreted Factors	VEGFC
	Matrisome-associated	Secreted Factors	VWC2
	Matrisome-associated	Secreted Factors	VWC2L
	Matrisome-associated	Secreted Factors	WFIKKN1
	Matrisome-associated	Secreted Factors	WFIKKN2
	Matrisome-associated	Secreted Factors	WIF1
	Matrisome-associated	Secreted Factors	WNT1
	Matrisome-associated	Secreted Factors	WNT10A
	Matrisome-associated	Secreted Factors	WNT10B
	Matrisome-associated	Secreted Factors	WNT11
	Matrisome-associated	Secreted Factors	WNT16
	Matrisome-associated	Secreted Factors	WNT2
	Matrisome-associated	Secreted Factors	WNT2B
	Matrisome-associated	Secreted Factors	WNT3
	Matrisome-associated	Secreted Factors	WNT3A
	Matrisome-associated	Secreted Factors	WNT4
	Matrisome-associated	Secreted Factors	WNT5A
	Matrisome-associated	Secreted Factors	WNT5B
	Matrisome-associated	Secreted Factors	WNT6
	Matrisome-associated	Secreted Factors	WNT7A
	Matrisome-associated	Secreted Factors	WNT7B
	Matrisome-associated	Secreted Factors	WNT8A
	Matrisome-associated	Secreted Factors	WNT8B
	Matrisome-associated	Secreted Factors	WNT9A
	Matrisome-associated	Secreted Factors	WNT9B
	Matrisome-associated	Secreted Factors	XCL1
	Matrisome-associated	Secreted Factors	XCL2
	Matrisome-associated	Secreted Factors	ZFP91
