# Supplementary material for: The role of extracellular matrix in mouse and human corneal neovascularization
Source: Sci Rep. 2019 Oct 3;9:14272. doi: 10.1038/s41598-019-50718-8 (PMC6776511; doi:10.1038/s41598-019-50718-8)
Supplement: Supplementary file 4 — Supplementary table S3 [file 41598_2019_50718_MOESM4_ESM.xlsx]

## Sheet: stroma
gene_id_mmu	gene_id_hsa	h_id	tax_id_hsa	symbol_hsa	tax_id_mmu	symbol_mmu	log2fc_hsa	t_hsa	p_value_hsa	p_adj_hsa	call_hsa	log2fc_mmu	t_mmu	p_value_mmu	p_adj_mmu	call_mmu
11461	60	110648	9606	ACTB	10090	Actb	1.54605	4.34705	0.000283527	0.00538702	1	-0.0911232	-0.680984	0.501797	0.870208	0
11603	375790	27907	9606	AGRN	10090	Agrn	-1.1106	-2.44272	0.0235064	0.0837415	-1	-0.476277	-1.32889	0.195229	0.63046	0
11657	213	405	9606	ALB	10090	Alb	-0.109357	-0.233199	0.817866	0.874094	0	0.36437	1.14983	0.2605	0.714739	0
11670	218	20175	9606	ALDH3A1	10090	Aldh3a1	-1.74837	-3.11107	0.00528772	0.037675	-1	-1.03939	-2.8454	0.00845448	0.128226	-1
11674	226	123896	9606	ALDOA	10090	Aldoa	0.2668	0.639231	0.529587	0.683614	0	0.0490779	0.296352	0.769275	0.938806	0
11747	308	20312	9606	ANXA5	10090	Anxa5	0.268536	0.77253	0.448411	0.633705	0	-0.0372237	-0.159005	0.874872	0.975636	0
11758	9588	3606	9606	PRDX6	10090	Prdx6	-0.112169	-0.258822	0.798293	0.863976	0	-0.109582	-0.84796	0.404064	0.817253	0
11758	9588	3606	9606	PRDX6	10090	Prdx6	-0.112169	-0.258822	0.798293	0.863976	0	-0.699676	-3.06506	0.00496228	0.100348	-1
11806	335	47900	9606	APOA1	10090	Apoa1	-0.686717	-0.895779	0.380527	0.586218	0	1.94504	5.28395	1.50863e-05	0.00549141	1
11816	348	30951	9606	APOE	10090	Apoe	1.30632	1.93424	0.0666762	0.142706	1	0.62473	1.55468	0.131902	0.521792	0
11818	350	26	9606	APOH	10090	Apoh	-0.8898	-2.12679	0.0454599	0.120978	-1	0.248883	0.797303	0.432371	0.847839	0
12111	633	1293	9606	BGN	10090	Bgn	0.830005	1.69432	0.104989	0.213727	0	-0.474498	-1.46569	0.154514	0.566782	0
12266	718	68031	9606	C3	10090	C3	-1.61448	-2.72953	0.0125608	0.0631735	-1	0.164805	0.492088	0.626715	0.90449	0
12304	9601	21020	9606	PDIA4	10090	Pdia4	0.35012	0.820487	0.421158	0.625322	0	-0.0795859	-0.501423	0.620219	0.90449	0
12306	302	20857	9606	ANXA2	10090	Anxa2	0.188065	0.737153	0.469188	0.637403	0	-0.341893	-2.3581	0.0260261	0.236838	0
12505	960	508	9606	CD44	10090	Cd44	0.772535	2.06481	0.0515113	0.124062	1	-0.682702	-2.32932	0.0277329	0.244228	0
12628	3075	20086	9606	CFH	10090	Cfh	-1.68412	-3.88401	0.000857406	0.0112782	-1	-0.227513	-0.740059	0.465779	0.853407	0
12759	1191	1382	9606	CLU	10090	Clu	-0.000776371	-0.00228721	0.998197	0.998197	0	0.397786	1.12263	0.271677	0.724781	0
12833	1291	1391	9606	COL6A1	10090	Col6a1	-2.0186	-4.46593	0.000213425	0.00538702	-1	-1.42708	-3.0905	0.00466116	0.100348	-1
12834	1292	1392	9606	COL6A2	10090	Col6a2	-2.28449	-4.46261	0.000215119	0.00538702	-1	-1.49711	-3.2946	0.00280458	0.0712233	-1
12835	1293	37917	9606	COL6A3	10090	Col6a3	-1.14875	-3.15947	0.00472855	0.0367537	-1	-1.17899	-2.90015	0.00741284	0.124536	-1
12836	1294	73	9606	COL7A1	10090	Col7a1	1.58259	2.32636	0.0300935	0.0970942	1	-0.103229	-0.118963	0.906203	0.981722	0
12842	1277	73874	9606	COL1A1	10090	Col1a1	0.758243	1.63012	0.117989	0.234606	0	-0.614504	-2.75289	0.0105346	0.145618	-1
12843	1278	69	9606	COL1A2	10090	Col1a2	0.898864	1.33398	0.196502	0.365238	0	-0.504211	-2.0991	0.0454902	0.308542	0
13167	1622	39086	9606	DBI	10090	Dbi	0.116696	0.267992	0.791321	0.863976	0	-0.10337	-0.310236	0.758812	0.937864	0
13179	1634	22430	9606	DCN	10090	Dcn	-1.46131	-3.13738	0.00497628	0.0369975	-1	-0.877814	-2.72769	0.0111797	0.150337	-1
13601	1893	3260	9606	ECM1	10090	Ecm1	-1.49042	-4.06149	0.000561218	0.00872439	-1	0.290662	0.665029	0.511786	0.870208	0
13806	2023	134343	9606	ENO1	10090	Eno1	-0.704243	-2.07173	0.0508015	0.124062	-1	-0.0670028	-0.398559	0.693416	0.92118	0
14161	2243	428	9606	FGA	10090	Fga	0.209424	0.497543	0.623978	0.735863	0	1.21287	4.33771	0.000186819	0.018546	1
14264	2331	1530	9606	FMOD	10090	Fmod	1.01129	2.187	0.0402031	0.116521	1	-0.487579	-2.06582	0.0487647	0.32079	0
14268	2335	1533	9606	FN1	10090	Fn1	1.23276	2.37028	0.027429	0.0938072	1	0.776399	2.99237	0.00592823	0.109723	1
14319	2495	74295	9606	FTH1	10090	Fth1	0.587511	1.09679	0.285157	0.497569	0	1.46097	3.35135	0.00243091	0.0647453	1
14325	2512	79330	9606	FTL	10090	Ftl1	2.30124	3.27681	0.00360049	0.0293183	1	2.46847	4.68717	7.37943e-05	0.00909317	1
14433	2597	107053	9606	GAPDH	10090	Gapdh	0.182538	0.568139	0.575968	0.703503	0	-0.0681974	-0.480522	0.634805	0.910719	0
14473	2638	486	9606	GC	10090	Gc	-0.206913	-0.558529	0.582392	0.706306	0	0.69141	1.44472	0.160275	0.57196	0
14827	2923	68454	9606	PDIA3	10090	Pdia3	-0.0871385	-0.284676	0.778682	0.863976	0	-0.118346	-0.691805	0.495085	0.870208	0
14828	3309	3908	9606	HSPA5	10090	Hspa5	0.0858334	0.238089	0.814121	0.874094	0	-0.0874564	-0.53268	0.5987	0.899887	0
14869	2950	660	9606	GSTP1	10090	Gstp2	-0.00370016	-0.0121885	0.99039	0.996216	0	-0.0337274	-0.129103	0.898252	0.979166	0
14870	2950	660	9606	GSTP1	10090	Gstp1	-0.00370016	-0.0121885	0.99039	0.996216	0	-0.0337274	-0.129103	0.898252	0.979166	0
15481	3312	68524	9606	HSPA8	10090	Hspa8	0.904971	2.47986	0.0217039	0.0806819	1	-0.0946648	-0.613999	0.544458	0.877282	0
15516	3326	74306	9606	HSP90AB1	10090	Hsp90ab1	-0.233262	-0.790813	0.437897	0.633705	0	-0.0242764	-0.172244	0.864556	0.970823	0
15530	3339	68473	9606	HSPG2	10090	Hspg2	-0.298351	-0.778895	0.444733	0.633705	0	-0.165273	-0.412079	0.6836	0.92118	0
15530	3339	68473	9606	HSPG2	10090	Hspg2	-0.298351	-0.778895	0.444733	0.633705	0	0.10678	0.358465	0.722839	0.927131	0
16412	3688	22999	9606	ITGB1	10090	Itgb1	0.850961	1.96786	0.0624335	0.142348	1	0.0125249	0.0835346	0.934055	0.98811	0
16545	11081	5106	9606	KERA	10090	Kera	-0.34606	-0.615188	0.545042	0.683614	0	-0.855099	-3.0543	0.00509518	0.101163	-1
16644	3827	88343	9606	KNG1	10090	Kng1	-0.564891	-1.29117	0.210681	0.387382	0	0.898893	2.02467	0.0531008	0.335449	0
16664	3861	110439	9606	KRT14	10090	Krt14	0.949871	1.37792	0.18274	0.34339	0	-1.58209	-2.31787	0.0284394	0.246475	0
16828	3939	56495	9606	LDHA	10090	Ldha	-0.189535	-0.670802	0.50966	0.670399	0	-0.00570339	-0.0289774	0.9771	0.998779	0
16852	3956	7399	9606	LGALS1	10090	Lgals1	0.184682	0.360654	0.721962	0.823037	0	0.326295	1.94565	0.0623901	0.36827	0
16905	4000	41321	9606	LMNA	10090	Lmna	-0.27288	-0.962789	0.346613	0.553933	0	0.0678587	0.459374	0.649717	0.910719	0
16952	301	563	9606	ANXA1	10090	Anxa1	0.172574	0.778186	0.445142	0.633705	0	0.143982	0.590247	0.560032	0.883978	0
16971	4035	1744	9606	LRP1	10090	Lrp1	-0.195601	-0.690438	0.497482	0.659453	0	-0.210554	-1.23656	0.227111	0.668465	0
17002	4057	1754	9606	LTF	10090	Ltf	1.93568	1.95477	0.0640562	0.142706	1	3.68876	2.82554	0.00886527	0.129078	1
17022	4060	37614	9606	LUM	10090	Lum	-0.935523	-2.40505	0.0254762	0.0889067	-1	-0.712754	-2.69556	0.0120561	0.151325	-1
17886	4627	129835	9606	MYH9	10090	Myh9	1.31137	2.34579	0.0288868	0.094993	1	0.0847401	0.20741	0.837277	0.968082	0
18295	4969	8542	9606	OGN	10090	Ogn	-0.483054	-0.826836	0.417629	0.625322	0	-0.638879	-1.96802	0.0596257	0.353865	0
18453	5034	55495	9606	P4HB	10090	P4hb	0.819672	1.94959	0.064709	0.142706	1	-0.0643325	-0.358698	0.722667	0.927131	0
18542	5118	1946	9606	PCOLCE	10090	Pcolce	-1.14215	-2.76097	0.0117109	0.0606837	-1	-0.857193	-2.86495	0.00806755	0.127678	-1
18648	5223	37647	9606	PGAM1	10090	Pgam1	-0.552822	-2.03039	0.0551763	0.127502	0	0.11207	0.547616	0.588545	0.895112	0
18655	5230	21542	9606	PGK1	10090	Pgk1	0.440555	1.0982	0.284555	0.497569	0	0.166449	0.7302	0.471683	0.855611	0
18746	5315	37650	9606	PKM	10090	Pkm	-0.0401321	-0.146665	0.884796	0.91697	0	0.000190818	0.000777003	0.999386	0.999386	0
18810	5339	384	9606	PLEC	10090	Plec	0.678563	1.66433	0.110903	0.223111	0	-0.709507	-1.59909	0.121673	0.505596	0
19039	3959	4067	9606	LGALS3BP	10090	Lgals3bp	-0.0489569	-0.117166	0.907842	0.935187	0	-0.263572	-0.84413	0.406163	0.819833	0
19156	5660	37680	9606	PSAP	10090	Psap	0.960448	2.11619	0.0464469	0.120978	1	0.659373	3.07964	0.00478756	0.100348	1
19215	5730	737	9606	PTGDS	10090	Ptgds	-0.963812	-2.59653	0.0168461	0.0795205	-1	0.3244	0.761654	0.453001	0.849503	0
20200	6277	7925	9606	S100A6	10090	S100a6	0.262947	0.573518	0.572387	0.703503	0	0.0774708	0.32676	0.74642	0.934434	0
20219	325	123932	9606	APCS	10090	Apcs	0.146556	0.330398	0.744374	0.842966	0	0.445814	0.907138	0.37252	0.799977	0
20317	5176	1965	9606	SERPINF1	10090	Serpinf1	-0.37609	-0.920277	0.367883	0.57189	0	-0.979345	-3.44551	0.00191468	0.0528552	-1
20701	5265	20103	9606	SERPINA1	10090	Serpina1b	1.69241	3.89628	0.000832665	0.0112782	1	0.561385	1.45207	0.158234	0.570417	0
20702	5265	20103	9606	SERPINA1	10090	Serpina1c	1.69241	3.89628	0.000832665	0.0112782	1	0.569549	1.00873	0.322237	0.755847	0
20714	12	111129	9606	SERPINA3	10090	Serpina3k	-0.46157	-0.945734	0.355043	0.562152	0	0.572743	1.64209	0.112404	0.488827	0
21346	8407	20789	9606	TAGLN2	10090	Tagln2	1.61932	3.64051	0.00153007	0.0171358	1	0.538088	2.54944	0.0169137	0.181398	0
21810	7045	37294	9606	TGFBI	10090	Tgfbi	-1.26982	-2.23969	0.0360638	0.108191	-1	-0.915456	-2.44748	0.0213191	0.209866	0
21825	7057	31142	9606	THBS1	10090	Thbs1	0.744296	1.52283	0.142722	0.277335	0	0.297012	1.27749	0.212522	0.647515	0
21828	7060	20691	9606	THBS4	10090	Thbs4	-2.57834	-2.49515	0.0209996	0.0797986	-1	-0.683929	-2.19441	0.0371716	0.285855	0
21881	7086	68154	9606	TKT	10090	Tkt	0.00761669	0.0212446	0.983251	0.994887	0	-1.0113	-3.85407	0.000667497	0.0331321	-1
21923	3371	55636	9606	TNC	10090	Tnc	5.40175	4.39186	0.00025473	0.00538702	1	1.82581	3.9041	0.000585718	0.0319802	1
22027	7184	2476	9606	HSP90B1	10090	Hsp90b1	0.685842	2.13346	0.0448481	0.120978	1	0.0215805	0.14066	0.889203	0.975636	0
22041	7018	68153	9606	TF	10090	Trf	-1.01415	-2.27874	0.0332512	0.101535	-1	0.447776	1.08092	0.289486	0.738367	0
22142	7846	68498	9606	TUBA1A	10090	Tuba1a	0.352322	0.972797	0.34173	0.553933	0	-0.0368232	-0.182634	0.856477	0.968082	0
22166	7295	128202	9606	TXN	10090	Txn1	0.30717	0.736352	0.469665	0.637403	0	-0.0998437	-0.453543	0.653855	0.913055	0
22190	7316	128418	9606	UBC	10090	Ubc	0.255718	0.808533	0.427852	0.625322	0	-0.347497	-1.69686	0.101456	0.479698	0
22330	7414	7594	9606	VCL	10090	Vcl	-0.402439	-0.936121	0.359856	0.564544	0	0.298893	1.71065	0.098846	0.479698	0
22631	7534	56528	9606	YWHAZ	10090	Ywhaz	0.485587	1.47366	0.15541	0.298597	0	-0.199396	-1.22836	0.230123	0.668465	0
23876	10516	38170	9606	FBLN5	10090	Fbln5	-0.874398	-1.78237	0.0891591	0.188225	-1	-1.05958	-2.68048	0.0124893	0.151537	-1
28106	56005	10425	9606	C19orf10	10090	D17Wsu104e	-0.156177	-0.410021	0.685944	0.787225	0	0.446745	2.35331	0.0263034	0.237383	0
50706	10631	4730	9606	POSTN	10090	Postn	2.8664	2.09049	0.0489211	0.121239	1	-0.00559278	-0.0191111	0.984896	0.998779	0
54683	25824	8076	9606	PRDX5	10090	Prdx5	-0.112169	-0.258822	0.798293	0.863976	0	-0.109582	-0.84796	0.404064	0.817253	0
54683	25824	8076	9606	PRDX5	10090	Prdx5	-0.112169	-0.258822	0.798293	0.863976	0	-0.699676	-3.06506	0.00496228	0.100348	-1
55948	2810	4475	9606	SFN	10090	Sfn	2.26337	3.4217	0.00256482	0.0230834	1	-0.669491	-2.2139	0.0356497	0.278527	0
56213	5654	31114	9606	HTRA1	10090	Htra1	-0.415262	-0.966021	0.345031	0.553933	0	2.06919	3.31019	0.00269673	0.0701149	1
56429	1805	1458	9606	DPT	10090	Dpt	0.201444	0.643138	0.527098	0.683614	0	-0.824274	-2.70628	0.0117569	0.150337	-1
56551	25828	40849	9606	TXN2	10090	Txn2	0.30717	0.736352	0.469665	0.637403	0	-0.393102	-1.3308	0.194607	0.63046	0
56726	6451	2275	9606	SH3BGRL	10090	Sh3bgrl	1.49762	3.30489	0.00337213	0.0288317	1	-0.114962	-0.169231	0.866902	0.97093	0
66395	79026	67425	9606	AHNAK	10090	Ahnak	-0.255946	-0.694185	0.495177	0.659453	0	-0.404842	-1.77114	0.0880561	0.460448	0
66695	54829	32357	9606	ASPN	10090	Aspn	-0.438176	-1.01891	0.319843	0.536207	0	0.437446	1.4345	0.163143	0.575229	0
68792	27286	8704	9606	SRPX2	10090	Srpx2	0.741728	1.1025	0.282723	0.497569	0	-0.663377	-1.22701	0.230624	0.668465	0
78294	6233	37715	9606	RPS27A	10090	Rps27a	0.255718	0.808533	0.427852	0.625322	0	-0.347497	-1.69686	0.101456	0.479698	0
104444	25996	6447	9606	REXO2	10090	Rexo2	2.26337	3.4217	0.00256482	0.0230834	1	-0.669491	-2.2139	0.0356497	0.278527	0
105245	81567	11125	9606	TXNDC5	10090	Txndc5	-0.170961	-0.497976	0.623678	0.735863	0	-0.185381	-0.88032	0.386611	0.807226	0
110308	3852	55461	9606	KRT5	10090	Krt5	1.05493	1.69582	0.104701	0.213727	0	-1.51231	-1.91055	0.066954	0.390983	0
116847	5549	2041	9606	PRELP	10090	Prelp	2.08463	5.65358	1.30532e-05	0.00089082	1	0.111348	0.498259	0.622418	0.90449	0
192176	2316	1119	9606	FLNA	10090	Flna	1.57655	2.93282	0.00795189	0.0497594	1	0.884065	2.21313	0.0357086	0.278527	0
216616	2202	3028	9606	EFEMP1	10090	Efemp1	0.722583	2.21896	0.0376438	0.110984	1	-1.12971	-2.45525	0.0209495	0.209866	0
227613	10383	68504	9606	TUBB4B	10090	Tubb4b	0.67179	1.93357	0.0667629	0.142706	1	-0.155426	-0.754115	0.457438	0.849528	0
227753	2934	147	9606	GSN	10090	Gsn	-0.131787	-0.316906	0.754445	0.848751	0	-0.255319	-1.21292	0.235877	0.671908	0
268373	5478	134504	9606	PPIA	10090	Ppia	0.316714	0.991697	0.332639	0.552245	0	-0.135129	-0.967166	0.342217	0.775104	0
268482	3859	188	9606	KRT12	10090	Krt12	1.50453	1.59852	0.124871	0.245436	0	-2.32332	-2.09137	0.0462329	0.310123	0
319186	8341	135961	9606	HIST1H2BN	10090	Hist1h2bm	-0.822389	-2.50717	0.0204614	0.0795205	-1	0.205074	0.606262	0.549507	0.877282	0
433182	2023	134343	9606	ENO1	10090	Gm5506	-0.704243	-2.07173	0.0508015	0.124062	-1	-0.0670028	-0.398559	0.693416	0.92118	0
